# Supplementary material for: iTRAQ-based proteomic study on monocyte cell model discovered an association of LAMP2 downregulation with HIV-1 latency
Source: Proteome Sci. 2024 May 15;22:6. doi: 10.1186/s12953-024-00230-3 (PMC11095035; doi:10.1186/s12953-024-00230-3)
Supplement: Supplementary file 2 — Supplementary Material 2 [file 12953_2024_230_MOESM2_ESM.xlsx]

## Sheet: first_updown-U1-U937 difference
Table S3 All differential proteins identified in the replicate 1
Unused	Total	% Cov	Accession #	Name	Gene name	Peptides(95%)	114:121	115:121	116:121	117:121	118:121	119:121	Fold change	Pvalue	threshold
13.03	13.16	73.5	P61604	10 kDa heat shock protein, mitochondrial	HSPE1	8	0.6194	0.9727	1.1066	0.4446	0.5395	0.3631	2.00319	0.0430128	up
33.6	33.7	47.2	Q13740	CD166 antigen	ALCAM	38	0.8166	1.3428	1.3552	0.492	0.4613	0.3908	2.61484	0.0158756	up
27.21	27.28	59.7	P23284	Peptidyl-prolyl cis-trans isomerase B	PPIB	26	0.8166	1.5276	1.2942	0.6982	0.3311	0.3048	2.72723	0.0349081	up
10.58	10.61	25.4	O94919	Endonuclease domain-containing 1 protein	ENDOD1	8	0.8551	0.9908	1.3428	0.4055	0.3467	0.4699	2.6092	0.0118628	up
19.88	20.04	58.4	P23396	40S ribosomal protein S3	RPS3	11	0.863	1.0568	1.1066	0.4446	0.4207	0.4446	2.31041	0.00156384	up
14.24	14.34	70.2	P24534	Elongation factor 1-beta	EEF1B2	15	0.863	1.4588	1.3062	0.6792	0.5916	0.4055	2.16429	0.0294278	up
38.97	39.08	45.2	P10809	60 kDa heat shock protein, mitochondrial	HSPD1	24	0.871	1.1376	0.7178	0.4246	0.3192	0.4571	2.2703	0.0171604	up
17.52	17.55	37.8	P07858	Cathepsin B	CTSB	15	0.871	0.929	1.2359	0.1754	0.492	0.4613	2.68973	0.0137641	up
105.82	107.93	34.7	P11717	Cation-independent mannose-6-phosphate receptor	IGF2R	68	0.8872	0.9908	0.8472	0.4207	0.3981	0.4246	2.19173	0.000345402	up
24.35	24.5	26.9	P13591	Neural cell adhesion molecule 1	NCAM1	16	0.9204	1.1482	1.0186	0.3221	0.5546	0.5861	2.11047	0.0069936	up
7.38	7.86	16.4	Q14956	Transmembrane glycoprotein NMB	GPNMB	17	0.929	1.1169	1.1803	0.4613	0.5598	0.4656	2.17004	0.00211188	up
7.68	7.82	24.8	P00966	Argininosuccinate synthase	ASS1	5	0.955	0.9908	1.2359	0.3565	0.5012	0.4325	2.46605	0.00296424	up
10.28	24.89	65.6	Q9HAV0	Guanine nucleotide-binding protein subunit beta-4	GNB4	36	0.9727	0.912	1	0.4207	0.5598	0.3733	2.13082	0.00116718	up
24.63	29.83	66.3	P00338	L-lactate dehydrogenase A chain	LDHA	43	0.9908	1.3062	1.3677	0.5808	0.4699	0.2884	2.73669	0.0058337	up
73.12	73.39	74.1	P30101	Protein disulfide-isomerase A3	PDIA3	77	0.9908	1.5136	1.3062	0.5598	0.6138	0.3802	2.45244	0.0109163	up
85.19	85.23	63.2	P63010	AP-2 complex subunit beta	AP2B1	101	1.0093	1.1169	1.0765	0.7178	0.5649	0.302	2.02101	0.0126409	up
22.14	22.5	48.1	Q6DD88	Atlastin-3	ATL3	19	1.0093	1.3428	1.1588	0.6026	0.5105	0.6081	2.0398	0.00418799	up
60.4	60.4	37.8	P53396	ATP-citrate synthase	ACLY	36	1.0375	1.4322	1.7219	0.6138	0.7244	0.7516	2.00574	0.0259321	up
15.15	16.17	61.3	P30040	Endoplasmic reticulum resident protein 29	ERP29	10	1.0375	1.4859	1.4723	0.5598	0.4786	0.3767	2.82362	0.00533914	up
27.96	28.12	45.7	Q9NZW5	MAGUK p55 subfamily member 6	MPP6	25	1.0375	1.3183	1.2706	0.278	0.3767	0.3192	3.72359	0.000637599	up
13.53	15.19	59.3	P55145	Mesencephalic astrocyte-derived neurotrophic factor	MANF	11	1.0375	1.2942	1.1588	0.5297	0.4325	0.3532	2.65357	0.00128978	up
39.41	41.21	62.5	Q15084	Protein disulfide-isomerase A6	PDIA6	68	1.0471	1.2246	1.4454	0.4571	0.3664	0.6427	2.53519	0.00600218	up
18.63	18.77	48.3	P10644	cAMP-dependent protein kinase type I-alpha regulatory subunit	PRKAR1A	18	1.0568	1.5704	1.5136	0.955	0.3499	0.5754	2.2022	0.0348602	up
19.67	19.84	22.6	P98155	Very low-density lipoprotein receptor	VLDLR	18	1.0666	1.1272	1.1066	0.4571	0.4406	0.5598	2.26443	0.000119146	up
67	69.51	55.7	P46459	Vesicle-fusing ATPase	NSF	49	1.0666	1.2823	1.2023	0.6026	0.4055	0.5598	2.26494	0.0016	up
3.16	3.26	22.1	P61970	Nuclear transport factor 2	NUTF2	2	1.0765	1.6144	1.2134	0.2582	0.4365	0.4786	3.32762	0.00650276	up
90.41	99.63	79.8	P11021	78 kDa glucose-regulated protein	HSPA5	129	1.1066	1.3804	1.5849	0.597	0.4966	0.4018	2.72295	0.00455936	up
33.92	33.98	64.7	P63244	Guanine nucleotide-binding protein subunit beta-2-like 1	GNB2L1	29	1.1066	1.5136	1.3932	0.5346	0.4093	0.3436	3.1172	0.00240631	up
15.33	15.43	26.3	O43813	LanC-like protein 1	LANCL1	9	1.1272	1.1482	1.0471	0.4207	0.4742	0.4742	2.42678	5.25168e-05	up
75.62	75.63	64	P02786	Transferrin receptor protein 1	TFRC	117	1.1376	1.3183	1.3305	0.4207	0.3837	0.4055	3.12951	0.000170658	up
33.35	33.41	61.8	P50552	Vasodilator-stimulated phosphoprotein	VASP	43	1.1376	0.879	1.2359	0.4529	0.4742	0.5702	2.17224	0.00648959	up
14.21	15.28	49.7	Q14165	Malectin	MLEC	11	1.1482	1.2589	1.0666	0.5702	0.3767	0.4285	2.52559	0.000957241	up
37.82	37.88	55.2	O00186	Syntaxin-binding protein 3	STXBP3	26	1.1482	1.4322	1.4191	0.5395	0.4169	0.278	3.24004	0.0015195	up
68.06	68.34	53.3	Q9BSJ8	Extended synaptotagmin-1	ESYT1	67	1.1588	1.2942	1.2474	0.52	0.5012	0.4786	2.46726	5.99921e-05	up
101.77	101.77	67.9	O95782	AP-2 complex subunit alpha-1	AP2A1	95	1.1912	1.3932	1.5849	0.6138	0.5808	0.492	2.47201	0.00227075	up
9.4	9.49	60.3	P63027	Vesicle-associated membrane protein 2	VAMP2	19	1.1912	0.8872	0.7112	0.3767	0.2032	0.4018	2.8416	0.0171511	up
3.71	3.82	24	P62851	40S ribosomal protein S25	RPS25	2	1.2023	1.5276	1.3932	0.5012	0.5546	0.8551	2.15767	0.00706254	up
20.35	35.83	78.8	P62879	Guanine nucleotide-binding protein G(I)/G(S)/G(T) subunit beta-2	GNB2	87	1.2134	1.1803	0.955	0.2443	0.3404	0.2089	4.21963	0.000701126	up
18.04	18.11	26.7	Q9H3G5	Probable serine carboxypeptidase CPVL	CPVL	18	1.2134	1.0471	1.2246	0.5808	0.5754	0.4966	2.1086	0.00065386	up
29.49	30.41	44.1	P14314	Glucosidase 2 subunit beta	PRKCSH	23	1.2246	1.4454	1.3062	0.5012	0.4699	0.4786	2.74277	0.000206327	up
6.08	6.19	7.5	Q9NQW6	Actin-binding protein anillin	ANLN	3	1.2359	1.4997	1.2023	0.4875	0.8166	0.6026	2.0653	0.00734865	up
24.8	24.86	52.1	P04844	Dolichyl-diphosphooligosaccharide--protein glycosyltransferase subunit 2	RPN2	24	1.2474	1.2359	1.2589	0.4742	0.5808	0.7047	2.12661	0.00059046	up
69.18	75.66	55.3	P14625	Endoplasmin	HSP90B1	76	1.2474	1.4191	1.5417	0.6668	0.5649	0.4742	2.46685	0.00121232	up
55.55	55.59	76.7	P04406	Glyceraldehyde-3-phosphate dehydrogenase	GAPDH	96	1.2474	1.7061	1.3428	0.5495	0.3981	0.3436	3.32737	0.00279406	up
21.89	23.2	68.6	P50897	Palmitoyl-protein thioesterase 1	PPT1	35	1.2474	1.4723	1.556	0.6792	0.5702	0.6855	2.20978	0.00142564	up
47.34	49.47	41.9	A0FGR8	Extended synaptotagmin-2	ESYT2	52	1.2589	1.2246	1.2023	0.3532	0.3981	0.4246	3.13445	6.04952e-06	up
23.91	25.69	56.3	P08865	40S ribosomal protein SA	RPSA	33	1.2706	1.4997	1.6904	0.6982	0.4365	0.4656	2.78741	0.00290683	up
46.44	46.87	56.6	P13667	Protein disulfide-isomerase A4	PDIA4	37	1.2706	1.4588	1.2706	0.597	0.6486	0.5861	2.18376	0.000386374	up
57.79	57.91	56.7	P04843	Dolichyl-diphosphooligosaccharide--protein glycosyltransferase subunit 1	RPN1	49	1.3183	1.5704	1.888	0.6918	0.5861	0.6792	2.4407	0.00502707	up
4.61	4.8	59.7	Q9UHA4	Ragulator complex protein LAMTOR3	LAMTOR3	3	1.3183	1.0965	1.3804	0.6982	0.5916	0.1644	2.60982	0.0133661	up
86.67	87.23	50.2	P20701	Integrin alpha-L	ITGAL	125	1.3305	1.6144	1.9055	0.8241	0.5916	0.4169	2.64673	0.00781635	up
32.67	34.14	56.3	Q8NBS9	Thioredoxin domain-containing protein 5	TXNDC5	32	1.3552	1.2134	1.2706	0.6486	0.4487	0.7244	2.10748	0.00186066	up
19.12	19.21	34.8	O75131	Copine-3	CPNE3	14	1.3932	1.2134	1.5417	0.8472	0.2168	0.4613	2.71966	0.0133474	up
2.19	6.55	15.9	Q7KZI7	Serine/threonine-protein kinase MARK2	MARK2	5	1.3932	1.7061	1.4454	0.7311	0.5058	0.9036	2.1232	0.00597656	up
12.54	12.6	45.7	P49755	Transmembrane emp24 domain-containing protein 10	TMED10	11	1.3932	1.3428	1.7539	0.5808	0.5105	0.5152	2.79483	0.00185981	up
3.84	4.02	20.3	O15269	Serine palmitoyltransferase 1	SPTLC1	3	1.4191	1.0965	1.3062	0.6607	0.6546	0.5152	2.08784	0.00329319	up
5.66	5.8	26.2	P62701	40S ribosomal protein S4, X isoform	RPS4X	5	1.4454	1.6144	1.2823	0.3698	0.597	0.7586	2.51658	0.00414717	up
42.18	42.22	81.5	P62873	Guanine nucleotide-binding protein G(I)/G(S)/G(T) subunit beta-1	GNB1	79	1.4588	0.8241	1.5849	0.3837	0.6607	0.3908	2.69496	0.0325286	up
4.13	4.15	25.3	Q9Y3A6	Transmembrane emp24 domain-containing protein 5	TMED5	3	1.5276	2.4889	2.5586	0.7379	0.8166	0.5702	3.0946	0.0120933	up
21.61	21.64	39.3	P39656	Dolichyl-diphosphooligosaccharide--protein glycosyltransferase 48 kDa subunit	DDOST	17	1.5849	1.4859	1.888	0.8551	0.6081	0.871	2.12441	0.00408995	up
36.96	37.04	41.7	P41250	Glycine--tRNA ligase	GARS	32	1.6444	1.6596	1.6596	0.6252	0.8318	0.6855	2.31673	0.000107028	up
27.29	27.32	54.7	P40926	Malate dehydrogenase, mitochondrial	MDH2	16	1.7061	1.6749	1.888	0.5297	0.8395	0.7727	2.45997	0.000827183	up
8.4	8.44	30.9	Q53H82	Beta-lactamase-like protein 2	LACTB2	4	1.7539	1.888	1.977	1.1482	0.787	0.863	2.00804	0.00180969	up
6.8	7.15	31.1	P08962	CD63 antigen	CD63	6	1.803	1.5417	2.0512	0.912	0.7586	0.9462	2.06202	0.00422488	up
20.08	20.15	54.4	O15400	Syntaxin-7	STX7	24	1.803	1.406	2.1281	0.2965	0.4285	0.5649	4.13761	0.00374904	up
22.26	22.35	52.1	Q96AG4	Leucine-rich repeat-containing protein 59	LRRC59	17	1.8707	1.9055	1.7061	0.4529	0.3981	0.3404	4.60156	3.30105e-05	up
21.43	21.54	61.5	P61626	Lysozyme C	LYZ	24	1.9055	1.6749	1.5704	0.6918	0.8166	0.3133	2.82747	0.00357369	up
81.94	82.5	58.9	B0I1T2	Unconventional myosin-Ig	MYO1G	135	1.9055	1.5849	1.7539	0.7943	0.8954	0.8472	2.06721	0.00074526	up
41.56	41.64	78.6	P54920	Alpha-soluble NSF attachment protein	NAPA	32	1.9231	2.0324	2.2699	1.0864	0.863	1	2.11073	0.000842441	up
9.06	9.14	27.1	P55899	IgG receptor FcRn large subunit p51	FCGRT	9	1.9409	2.2909	2.5119	0.7311	0.8872	1.2134	2.3815	0.00397133	up
12.26	12.32	43.8	Q86Y82	Syntaxin-12	STX12	18	2.0137	2.5586	2.6303	0.5297	0.4529	0.9376	3.75096	0.00201691	up
6.9	73.85	75.5	Q9BQE3	Tubulin alpha-1C chain	TUBA1C	114	2.0893	2.208	2.7797	1.2134	0.955	0.5916	2.56413	0.00672493	up
7.41	7.5	24.3	Q9Y320	Thioredoxin-related transmembrane protein 2	TMX2	6	2.1086	1.8197	1.7378	1.1803	0.912	0.597	2.10691	0.0080627	up
2.12	2.23	27.5	O14713	Integrin beta-1-binding protein 1	ITGB1BP1	1	2.1677	2.704	1.8707	1.1588	0.4055	0.8872	2.75032	0.0121299	up
4.03	4.04	17.3	P51571	Translocon-associated protein subunit delta	SSR4	4	2.2284	1.9588	2.1086	0.5445	0.8551	1.6144	2.08885	0.0287491	up
7.83	7.91	24.2	P24158	Myeloblastin	PRTN3	7	2.4889	2.5351	2.208	1.2942	1.1588	0.912	2.14918	0.00104772	up
5.08	5.15	35.7	P14174	Macrophage migration inhibitory factor	MIF	10	2.5119	2.0893	2.1086	0.4055	0.5861	0.5916	4.23813	0.000344986	up
1.68	1.84	7	Q15125	3-beta-hydroxysteroid-Delta(8),Delta(7)-isomerase	EBP	2	2.5351	1.9953	1.4322	0.3565	0.3631	0.0955	7.31518	0.0065447	up
6.01	6.01	18.2	P43307	Translocon-associated protein subunit alpha	SSR1	7	2.729	4.5709	3.02	0.8318	0.8954	1.1376	3.60231	0.0127425	up
2.77	3.03	9.4	O14786	Neuropilin-1	NRP1	4	3.1046	3.3113	2.7797	0.9376	1.3183	2.0137	2.15374	0.00945964	up
5.65	5.73	6.6	Q13586	Stromal interaction molecule 1	STIM1	4	6.4269	5.5463	4.9204	2.0893	2.2909	1.9409	2.67257	0.00141823	up
51.53	51.6	94.7	P80723	Brain acid soluble protein 1	BASP1	108	0.0492	0.2443	0.4875	1.1169	0.9638	0.5808	0.293444	0.0370282	down
2	2	7.7	P04004	Vitronectin	VTN	1	0.1202	0.2911	0.2291	1.3677	1.1912	1.9588	0.141754	0.00553005	down
14.66	16.94	49	P32119	Peroxiredoxin-2	PRDX2	16	0.1271	0.1117	0.0787	2.1878	1.9588	2.1677	0.0502827	1.15271e-05	down
15.93	15.98	39	Q6GTX8	Leukocyte-associated immunoglobulin-like receptor 1	LAIR1	13	0.1419	0.3076	0.2051	1.2474	1.028	0.7656	0.215258	0.00570482	down
89.13	89.21	55.6	P15144	Aminopeptidase N	ANPEP	128	0.1528	0.2032	0.2014	1.6293	1.7061	1.7539	0.109524	2.89802e-06	down
11.27	11.35	17	Q08722	Leukocyte surface antigen CD47	CD47	13	0.1528	0.3436	0.5916	0.8954	0.9376	0.8395	0.407109	0.0153791	down
12.35	12.42	47.8	P33241	Lymphocyte-specific protein 1	LSP1	16	0.1644	0.2992	0.3733	1.1695	1.1272	0.871	0.264198	0.00223101	down
8	8	33.7	P30273	High affinity immunoglobulin epsilon receptor subunit gamma	FCER1G	4	0.1871	0.3873	0.5346	1.3804	1.0666	1.1272	0.310279	0.0041207	down
33.06	38.05	83.3	P63104	14-3-3 protein zeta/delta	YWHAZ	87	0.2032	0.5248	0.673	1.0186	0.9204	0.879	0.497161	0.030965	down
14.39	28.1	85	P31946	14-3-3 protein beta/alpha	YWHAB	67	0.2582	0.4446	0.5297	1.2246	0.912	0.879	0.408708	0.0120275	down
8.2	8.29	38.5	P13498	Cytochrome b-245 light chain	CYBA	13	0.2679	0.2911	0.2831	1.3804	0.9638	1.0965	0.244747	0.00214726	down
10.26	10.29	38.3	P06734	Low affinity immunoglobulin epsilon Fc receptor	FCER2	9	0.278	0.2089	0.1368	2.0893	1.6293	1.8707	0.111588	0.000284548	down
21.26	21.35	83.1	Q99497	Protein deglycase DJ-1	PARK7	25	0.2884	0.4699	0.4966	1.1376	1.0471	0.929	0.403025	0.00223978	down
52.18	52.28	88.4	O00299	Chloride intracellular channel protein 1	CLIC1	197	0.2938	0.4571	0.5495	1.3305	0.912	0.8318	0.422991	0.0262187	down
13	13.09	61.7	Q92478	C-type lectin domain family 2 member B	CLEC2B	29	0.3133	0.4093	0.6427	1.4191	1.4723	1.0765	0.344086	0.00535439	down
40.21	41.72	88.2	O00161	Synaptosomal-associated protein 23	SNAP23	48	0.3565	0.4966	0.4831	0.879	1.0186	0.9376	0.47129	0.00115355	down
18.74	18.78	37.5	P06280	Alpha-galactosidase A	GLA	13	0.3597	0.8166	0.787	1.5704	1.4588	1.2134	0.462759	0.0138263	down
108.18	108.32	52.5	O75116	Rho-associated protein kinase 2	ROCK2	75	0.3597	0.5598	0.5058	1.3804	1.2942	1.2706	0.361274	0.000253329	down
27.01	27.08	66.7	P40121	Macrophage-capping protein	CAPG	35	0.3664	0.4831	0.5754	1.3183	1.0375	0.9036	0.437166	0.0109456	down
41.02	64.55	73.5	P0DMV9	Heat shock 70 kDa protein 1B	HSPA1B	71	0.3733	0.5297	0.4742	1.3932	1.2474	1.1482	0.363492	0.000684853	down
20.33	22.37	41.9	P04083	Annexin A1	ANXA1	13	0.3767	0.5248	0.4055	0.8872	1.2134	1.0666	0.412667	0.00406544	down
6.19	6.35	15.2	Q15833	Syntaxin-binding protein 2	STXBP2	6	0.3873	0.3802	0.4325	2.355	2.4434	2.0512	0.175193	9.59763e-05	down
55.19	55.27	70.7	P04439	HLA class I histocompatibility antigen, A-3 alpha chain	HLA-A	111	0.3981	0.5105	0.5598	1.406	1.2706	1.2823	0.370911	0.000210653	down
8.95	9.19	37.9	Q6UVW9	C-type lectin domain family 2 member A	CLEC2A	11	0.4169	0.6026	0.5105	1.7378	1.5136	1.3305	0.333923	0.00141475	down
9.83	9.91	33.1	O95297	Myelin protein zero-like protein 1	MPZL1	6	0.4169	0.3664	0.673	1.0864	1.028	0.8954	0.483853	0.00939114	down
178.77	178.7	61	P46940	Ras GTPase-activating-like protein IQGAP1	IQGAP1	242	0.4207	0.7447	0.8318	1.9409	1.5136	1.4454	0.4076	0.00829715	down
21.95	24.22	34.2	P04839	Cytochrome b-245 heavy chain	CYBB	23	0.4246	0.5754	0.6026	2.6303	1.9953	2.1677	0.235909	0.000935805	down
5.76	5.94	48	Q9H3Z4	DnaJ homolog subfamily C member 5	DNAJC5	7	0.4246	0.3908	0.7311	1.028	1.2706	0.8472	0.491608	0.0311162	down
139.13	144.91	48.2	O75369	Filamin-B	FLNB	93	0.4246	0.4875	0.4446	1.3932	1.1482	1.1803	0.364538	0.000568969	down
16.93	17.11	33.6	P14384	Carboxypeptidase M	CPM	16	0.4285	0.6792	0.5808	1.1376	1.0864	1.2246	0.489619	0.00214592	down
7.34	7.53	18.3	O00115	Deoxyribonuclease-2-alpha	DNASE2	7	0.4285	0.4018	0.3565	1.4723	1.5996	1.4454	0.262723	2.84442e-05	down
2.92	3.13	20	Q8N386	Leucine-rich repeat-containing protein 25	LRRC25	2	0.4365	0.2729	0.5248	1.5276	1.4588	1.2706	0.289922	0.000696557	down
343.62	343.56	50.2	Q15149	Plectin	PLEC	227	0.4365	0.4207	0.4446	1.2823	1.2706	1.3804	0.330969	1.59482e-05	down
17.4	17.63	52.5	P25789	Proteasome subunit alpha type-4	PSMA4	28	0.4365	0.8241	0.6138	1.7061	1.3552	1.2246	0.437341	0.0115969	down
62.2	81.01	40.3	Q13464	Rho-associated protein kinase 1	ROCK1	54	0.4406	0.5012	0.6194	1.5849	1.5704	1.4588	0.338354	0.000102654	down
8.04	8.06	28.2	P24071	Immunoglobulin alpha Fc receptor	FCAR	7	0.4656	0.5058	0.5248	1.7061	1.8707	1.7865	0.27897	1.41266e-05	down
4	4	22.4	Q04941	Proteolipid protein 2	PLP2	3	0.4699	0.4742	0.6427	1.0471	0.929	1.2134	0.497507	0.00596072	down
22.32	22.32	45.7	Q03405	Urokinase plasminogen activator surface receptor	PLAUR	32	0.4742	0.4406	0.3908	1.2942	1.0666	1.1066	0.376536	0.000630078	down
4	4	12.7	P04156	Major prion protein	PRNP	4	0.4786	0.6368	0.4325	1.4859	1.0186	1.3183	0.404913	0.00720944	down
28.94	29.06	51.1	P41240	Tyrosine-protein kinase CSK	CSK	23	0.4831	0.7447	0.787	1.3804	1.4191	1.2706	0.495025	0.00284245	down
2.17	2.84	47.9	P59768	Guanine nucleotide-binding protein G(I)/G(S)/G(O) subunit gamma-2	GNG2	5	0.4966	0.2729	0.3499	0.7244	1.3677	0.863	0.378803	0.0412403	down
30.89	30.93	74.4	Q06830	Peroxiredoxin-1	PRDX1	32	0.5058	0.6368	0.6668	1.4454	1.2942	1.0186	0.481454	0.00843247	down
18.17	22.77	38.6	P09769	Tyrosine-protein kinase Fgr	FGR	14	0.5058	0.6252	0.4699	1.4997	1.3804	1.3305	0.380207	0.000224314	down
19.43	19.54	49.6	P08174	Complement decay-accelerating factor	CD55	18	0.52	0.5495	0.5598	1.406	1.4322	1.3804	0.386218	1.44247e-06	down
58.98	59.04	54.5	P08670	Vimentin	VIM	51	0.5248	0.5702	0.5297	1.6444	1.406	1.3677	0.367737	0.000446413	down
29.75	31.29	27.7	Q02241	Kinesin-like protein KIF23	KIF23	20	0.5297	0.8954	1	1.9409	1.5704	1.4723	0.486616	0.0133905	down
16.34	16.43	31.8	Q00013	55 kDa erythrocyte membrane protein	MPP1	14	0.5346	0.5105	0.6607	1.3305	1.3062	1.1272	0.4532	0.000978925	down
58.91	58.94	39.3	P23229	Integrin alpha-6	ITGA6	39	0.5495	0.7943	0.6368	1.4997	1.2823	1.4322	0.469982	0.00150236	down
6.18	23.93	84.7	Q9Y3L5	Ras-related protein Rap-2c	RAP2C	31	0.5495	0.6982	0.673	1.3804	1.3305	1.7378	0.431744	0.00347254	down
8.53	8.65	32	P00813	Adenosine deaminase	ADA	5	0.5598	0.6607	0.3945	0.9727	1.3677	1.0965	0.4699	0.0123014	down
7.77	8.84	16.8	P32942	Intercellular adhesion molecule 3	ICAM3	7	0.5598	0.5445	0.4875	1.7219	1.8197	1.7865	0.298756	4.24513e-06	down
63.01	63.15	59.8	O60488	Long-chain-fatty-acid--CoA ligase 4	ACSL4	64	0.5649	0.8166	0.6081	1.5704	1.3062	1.1169	0.49821	0.0119408	down
29.97	30.15	27	Q9H2K8	Serine/threonine-protein kinase TAO3	TAOK3	24	0.5808	0.6792	0.6918	1.2359	1.4454	1.6144	0.454361	0.00244803	down
38.19	38.35	19.2	Q7Z5N4	Protein sidekick-1	SDK1	28	0.6026	0.4875	0.5058	1.4723	1.3428	1.3932	0.379227	7.40556e-05	down
17.46	17.51	15.7	P52790	Hexokinase-3	HK3	9	0.6138	0.2965	0.4325	0.9036	1.0765	1.2823	0.411599	0.0110163	down
41.46	41.57	58.7	P07339	Cathepsin D	CTSD	123	0.6194	0.929	0.7586	2.729	2.1677	2.0893	0.330232	0.00210596	down
6	6	22.8	O76096	Cystatin-F	CST7	5	0.6194	0.597	0.4055	1.3677	0.9462	1.2589	0.453958	0.0105413	down
19.91	19.97	39	Q6XQN6	Nicotinate phosphoribosyltransferase	NAPRT	13	0.6368	0.3597	0.597	1.2359	1.5136	1.4191	0.382263	0.00194985	down
8.5	10.98	14.1	P55060	Exportin-2	CSE1L	7	0.6427	0.2992	0.3802	1.406	0.863	1.3428	0.36605	0.0189478	down
10.87	10.91	74	P00441	Superoxide dismutase [Cu-Zn]	SOD1	18	0.6792	0.5105	0.5248	1.2134	1.2359	1.4997	0.434161	0.00220772	down
11.69	13.1	22.7	Q99829	Copine-1	CPNE1	8	0.7112	1.0186	0.6918	1.6904	1.5704	1.9588	0.463944	0.00394868	down
26.54	36.8	52.5	P08631	Tyrosine-protein kinase HCK	HCK	52	0.7178	1.0666	1.1066	2.0701	1.9055	1.9055	0.491575	0.00180011	down
5.79	6.22	11.8	Q13492	Phosphatidylinositol-binding clathrin assembly protein	PICALM	3	0.7311	0.6607	0.871	2.3335	1.2706	2.355	0.379722	0.0274784	down
7.53	7.75	15.5	O43278	Kunitz-type protease inhibitor 1	SPINT1	6	0.7516	0.7311	0.5248	1.8197	1.7539	1.4588	0.398915	0.0016011	down
2	2.01	9.4	O75558	Syntaxin-11	STX11	1	0.7516	0.7244	0.6855	1.4454	1.9231	1.5417	0.440206	0.00338489	down
24.17	24.29	76.1	Q04760	Lactoylglutathione lyase	GLO1	31	0.7656	0.6855	0.7112	1.9231	1.8365	1.6444	0.40013	0.000227456	down
21.22	21.35	25.1	Q12884	Prolyl endopeptidase FAP	FAP	13	0.7656	0.413	0.4246	1.5996	1.8707	1.6904	0.310656	0.00107744	down
5.82	5.89	8.4	P36269	Gamma-glutamyltransferase 5	GGT5	3	0.7798	0.5598	0.871	1.888	2.0701	1.3183	0.41896	0.0139314	down
6.02	14.16	33.7	P29992	Guanine nucleotide-binding protein subunit alpha-11	GNA11	8	0.8017	0.4571	0.7516	1.7219	1.5849	1.4723	0.420665	0.0020479	down
3.17	6.06	16.6	Q8N149	Leukocyte immunoglobulin-like receptor subfamily A member 2	LILRA2	6	0.8017	0.8472	1.4723	2.4434	2.355	2.466	0.429657	0.00323178	down
22.01	22.22	19	Q8TF62	Probable phospholipid-transporting ATPase IM	ATP8B4	17	0.8091	0.7727	1.028	2.2284	1.5136	1.6749	0.481788	0.0153933	down
17.97	18.14	28.6	P16671	Platelet glycoprotein 4	CD36	21	0.8241	0.8017	0.6026	4.3251	4.6559	4.7424	0.16238	1.23041e-05	down
13.23	13.29	52	Q9UHV9	Prefoldin subunit 2	PFDN2	11	0.8318	0.879	0.7586	1.9953	1.8535	1.7378	0.442022	0.000226449	down
24.46	27.29	29.9	P20073	Annexin A7	ANXA7	18	0.8551	0.8017	0.631	1.4859	1.5417	1.6904	0.484909	0.000882392	down
12.14	12.2	38.9	P28072	Proteasome subunit beta type-6	PSMB6	9	0.8551	0.8091	0.871	1.6293	1.6444	1.888	0.491156	0.00052113	down
27.59	28.01	21.5	O60879	Protein diaphanous homolog 2	DIAPH2	16	0.8954	1.0093	0.7178	2.466	2.1677	2.4434	0.370561	0.000315686	down
36.84	36.89	41.3	P19440	Gamma-glutamyltranspeptidase 1	GGT1	41	0.9462	0.673	0.7656	1.5276	1.7701	1.9409	0.455236	0.00274013	down
6.94	7	57.3	Q8WUW1	Protein BRICK1	BRK1	5	1	1.2823	1.1912	3.2509	2.6303	1.977	0.442022	0.0179007	down
19.22	19.33	14.5	O60486	Plexin-C1	PLXNC1	12	1.0186	0.5445	0.3162	2.2699	1.5417	1.6749	0.342532	0.0168912	down
42.12	43.18	31.7	P11215	Integrin alpha-M	ITGAM	28	1.1169	1.0666	0.8091	2.7542	2.4434	2.704	0.378733	0.000269859	down
10.94	16.68	15.2	P20702	Integrin alpha-X	ITGAX	10	1.2023	1.4322	0.4966	2.704	4.0179	2.0137	0.35843	0.0456335	down
24.81	24.94	26.9	P55160	Nck-associated protein 1-like	NCKAP1L	19	1.2023	1.028	1.0375	1.7539	2.0701	2.7542	0.496762	0.0213686	down
10.64	10.68	29.9	P01730	T-cell surface glycoprotein CD4	CD4	6	1.3677	0.4207	0.4207	2.355	1.888	2.1878	0.343519	0.0149594	down
4	4	6.7	Q9Y5X2	Sorting nexin-8	SNX8	3	1.6444	0.871	0.912	3.9446	4.1687	2.729	0.316114	0.00853493	down
10.43	10.51	22	P13473	Lysosome-associated membrane glycoprotein 2	LAMP2	12	2.0893	2.1878	0.912	4.4875	2.9923	4.2855	0.441051	0.0244031	down
3.89	4.01	16.1	P32970	CD70 antigen	CD70	2	2.466	1.1272	0.955	6.1376	6.4863	6.6681	0.235756	0.000611432	down
