# Supplementary material for: iTRAQ-based proteomic study on monocyte cell model discovered an association of LAMP2 downregulation with HIV-1 latency
Source: Proteome Sci. 2024 May 15;22:6. doi: 10.1186/s12953-024-00230-3 (PMC11095035; doi:10.1186/s12953-024-00230-3)
Supplement: Supplementary file 3 — Supplementary Material 3 [file 12953_2024_230_MOESM3_ESM.xlsx]

## Sheet: Sheet1
Table S5 All differential proteins identified in this work
Accession #	Unused	Total	% Cov	Name	Gene name	Peptides(95%)	first_114:121	first_115:121	first_116:121	first_117:121	first_118:121	first_119:121	first_Fold change	first_Pvalue	Second_114:121	Second_115:121	Second_116:121	Second_117:121	Second_118:121	Second_119:121	Fold change	Pvalue	Average Fold change	Average Pvalue	threshold
O00115	7.34	7.53	18.3	Deoxyribonuclease-2-alpha	DNASE2	7	0.4285	0.4018	0.3565	1.4723	1.5996	1.4454	0.262723	2.84e-05	0.5916	0.5808	0.5495	1.6596	1.6444	1.4191	0.36457	0.00022145	0.313647	0.000125	down
O00299	52.18	52.28	88.4	Chloride intracellular channel protein 1	CLIC1	197	0.2938	0.4571	0.5495	1.3305	0.912	0.8318	0.422991	0.0262187	0.263	0.4246	0.5058	1.1272	1.0093	0.8241	0.403094	0.00655333	0.413042	0.0164	down
O43278	7.53	7.75	15.5	Kunitz-type protease inhibitor 1	SPINT1	6	0.7516	0.7311	0.5248	1.8197	1.7539	1.4588	0.398915	0.0016011	0.6081	0.673	0.5598	1.7219	1.2942	1.1912	0.437549	0.00891263	0.418232	0.00526	down
O60879	27.59	28.01	21.5	Protein diaphanous homolog 2	DIAPH2	16	0.8954	1.0093	0.7178	2.466	2.1677	2.4434	0.370561	0.000315686	0.4699	0.597	0.52	1.5136	1.4723	1.4859	0.354868	1.59e-05	0.362715	0.000166	down
O75116	108.18	108.32	52.5	Rho-associated protein kinase 2	ROCK2	75	0.3597	0.5598	0.5058	1.3804	1.2942	1.2706	0.361274	0.000253329	0.4786	0.5598	0.6252	1.2823	1.1588	1.2823	0.446796	0.000313675	0.404035	0.000284	down
O75369	139.13	144.91	48.2	Filamin-B	FLNB	93	0.4246	0.4875	0.4446	1.3932	1.1482	1.1803	0.364538	0.000568969	0.5445	0.4786	0.5152	1.3677	1.3428	1.1912	0.394264	0.000174213	0.379401	0.000372	down
O95297	9.83	9.91	33.1	Myelin protein zero-like protein 1	MPZL1	6	0.4169	0.3664	0.673	1.0864	1.028	0.8954	0.483853	0.00939114	0.4169	0.3873	0.4875	0.9376	0.9376	0.9908	0.450698	0.000110304	0.467275	0.00475	down
P01730	10.64	10.68	29.9	T-cell surface glycoprotein CD4	CD4	6	1.3677	0.4207	0.4207	2.355	1.888	2.1878	0.343519	0.0149594	0.6918	0.7379	0.5248	2.5823	2.0512	2.2284	0.284834	0.000637609	0.314176	0.0078	down
P04156	4	4	12.7	Major prion protein	PRNP	4	0.4786	0.6368	0.4325	1.4859	1.0186	1.3183	0.404913	0.00720944	0.4966	0.3221	0.4325	1.2942	1.2474	1.3305	0.323132	0.000101049	0.364022	0.00366	down
P04439	55.19	55.27	70.7	HLA class I histocompatibility antigen, A-3 alpha chain	HLA-A	111	0.3981	0.5105	0.5598	1.406	1.2706	1.2823	0.370911	0.000210653	0.3162	0.3597	0.5152	1.0765	1.028	0.9204	0.393765	0.00129725	0.382338	0.000754	down
P04839	21.95	24.22	34.2	Cytochrome b-245 heavy chain	CYBB	23	0.4246	0.5754	0.6026	2.6303	1.9953	2.1677	0.235909	0.000935805	0.4613	0.6026	0.8091	2.2699	1.8535	1.803	0.316043	0.00165456	0.275976	0.0013	down
P06280	18.74	18.78	37.5	Alpha-galactosidase A	GLA	13	0.3597	0.8166	0.787	1.5704	1.4588	1.2134	0.462759	0.0138263	0.5649	0.8241	0.6026	1.5849	1.406	1.3804	0.455608	0.00154771	0.459183	0.00769	down
P06734	10.26	10.29	38.3	Low affinity immunoglobulin epsilon Fc receptor	FCER2	9	0.278	0.2089	0.1368	2.0893	1.6293	1.8707	0.111588	0.000284548	0.3342	0.4018	0.4875	1.7219	1.4588	1.7061	0.250368	0.000220467	0.180978	0.000253	down
P07339	41.46	41.57	58.7	Cathepsin D	CTSD	123	0.6194	0.929	0.7586	2.729	2.1677	2.0893	0.330232	0.00210596	0.6081	0.787	0.6252	2.208	1.888	2.1086	0.325613	0.000226064	0.327923	0.00117	down
P08174	19.43	19.54	49.6	Complement decay-accelerating factor	CD55	18	0.52	0.5495	0.5598	1.406	1.4322	1.3804	0.386218	1.44e-06	0.5395	0.5546	0.6138	1.3552	1.2474	0.9727	0.477694	0.0058412	0.431956	0.00292	down
P08670	58.98	59.04	54.5	Vimentin	VIM	51	0.5248	0.5702	0.5297	1.6444	1.406	1.3677	0.367737	0.000446413	0.4571	0.5702	0.5297	1.406	1.4322	1.3804	0.36908	1.66e-05	0.368409	0.000232	down
P09769	18.17	22.77	38.6	Tyrosine-protein kinase Fgr	FGR	14	0.5058	0.6252	0.4699	1.4997	1.3804	1.3305	0.380207	0.000224314	0.5012	0.5702	0.6607	1.3183	1.2942	1.0666	0.470794	0.00217623	0.425501	0.0012	down
P0DMV9	41.02	64.55	73.5	Heat shock 70 kDa protein 1B	HSPA1B	71	0.3733	0.5297	0.4742	1.3932	1.2474	1.1482	0.363492	0.000684853	0.3767	0.5012	0.5346	1.1695	0.863	1.1695	0.441131	0.00615566	0.402311	0.00342	down
P11215	42.12	43.18	31.7	Integrin alpha-M	ITGAM	28	1.1169	1.0666	0.8091	2.7542	2.4434	2.704	0.378733	0.000269859	0.7727	0.5248	0.3664	1.4454	1.2823	1.4191	0.401249	0.00299754	0.389991	0.00163	down
P13473	10.43	10.51	22	Lysosome-associated membrane glycoprotein 2	LAMP2	12	2.0893	2.1878	0.912	4.4875	2.9923	4.2855	0.441051	0.0244031	1.1272	0.8472	0.4966	1.977	1.6444	1.9588	0.442816	0.00810598	0.441933	0.0163	down
P13498	8.2	8.29	38.5	Cytochrome b-245 light chain	CYBA	13	0.2679	0.2911	0.2831	1.3804	0.9638	1.0965	0.244747	0.00214726	0.2938	0.2992	0.2377	1.3062	0.912	0.8318	0.272361	0.00748426	0.258554	0.00482	down
P15144	89.13	89.21	55.6	Aminopeptidase N	ANPEP	128	0.1528	0.2032	0.2014	1.6293	1.7061	1.7539	0.109524	2.9e-06	0.1432	0.1585	0.1941	1.7865	1.7061	1.7378	0.094792	5.78e-07	0.102158	1.74e-06	down
P16671	17.97	18.14	28.6	Platelet glycoprotein 4	CD36	21	0.8241	0.8017	0.6026	4.3251	4.6559	4.7424	0.16238	1.23e-05	0.9817	0.9462	0.5105	3.6644	3.4041	3.1046	0.239691	0.000311951	0.201035	0.000162	down
P19440	36.84	36.89	41.3	Gamma-glutamyltranspeptidase 1	GGT1	41	0.9462	0.673	0.7656	1.5276	1.7701	1.9409	0.455236	0.00274012	0.7178	0.6081	0.6252	1.3677	1.8197	1.6749	0.401271	0.00212868	0.428254	0.00243	down
P20073	24.46	27.29	29.9	Annexin A7	ANXA7	18	0.8551	0.8017	0.631	1.4859	1.5417	1.6904	0.484909	0.000882392	1.3062	1.2359	0.9638	2.8576	2.6303	2.8054	0.422739	0.000216957	0.453824	0.00055	down
P23229	58.91	58.94	39.3	Integrin alpha-6	ITGA6	39	0.5495	0.7943	0.6368	1.4997	1.2823	1.4322	0.469982	0.00150237	0.7379	1.028	0.871	1.9409	1.8365	1.7378	0.478115	0.00072035	0.474049	0.00111	down
P24071	8.04	8.06	28.2	Immunoglobulin alpha Fc receptor	FCAR	7	0.4656	0.5058	0.5248	1.7061	1.8707	1.7865	0.27897	1.41e-05	0.5248	0.4325	0.413	1.7701	1.6444	1.5136	0.278058	0.00013087	0.278514	7.25e-05	down
P25789	17.4	17.63	52.5	Proteasome subunit alpha type-4	PSMA4	28	0.4365	0.8241	0.6138	1.7061	1.3552	1.2246	0.437341	0.0115969	0.7178	0.6194	0.9817	2.1878	1.4997	1.556	0.442243	0.0165647	0.439792	0.0141	down
P30273	8	8	33.7	High affinity immunoglobulin epsilon receptor subunit gamma	FCER1G	4	0.1871	0.3873	0.5346	1.3804	1.0666	1.1272	0.310279	0.0041207	0.2466	0.4742	0.5445	1.2823	0.863	0.9638	0.406967	0.0166347	0.358623	0.0104	down
P32119	14.66	16.94	49	Peroxiredoxin-2	PRDX2	16	0.1271	0.1117	0.0787	2.1878	1.9588	2.1677	0.0502827	1.15e-05	0.1271	0.1306	0.1086	1.7865	1.9055	1.5704	0.069607	7.71e-05	0.0599449	4.43e-05	down
P32942	7.77	8.84	16.8	Intercellular adhesion molecule 3	ICAM3	7	0.5598	0.5445	0.4875	1.7219	1.8197	1.7865	0.298756	4.25e-06	0.9462	0.5861	0.4571	1.888	1.6904	2.1677	0.346217	0.00341031	0.322487	0.00171	down
P32970	3.89	4.01	16.1	CD70 antigen	CD70	2	2.466	1.1272	0.955	6.1376	6.4863	6.6681	0.235756	0.000611432	1.2474	0.6792	0.8954	1.8707	2.6303	2.6303	0.39572	0.00898406	0.315738	0.0048	down
P33241	12.35	12.42	47.8	Lymphocyte-specific protein 1	LSP1	16	0.1644	0.2992	0.3733	1.1695	1.1272	0.871	0.264198	0.00223101	0.2355	0.3048	0.4446	1.3677	1.1912	0.8872	0.285801	0.00586692	0.275	0.00405	down
P36269	5.82	5.89	8.4	Gamma-glutamyltransferase 5	GGT5	3	0.7798	0.5598	0.871	1.888	2.0701	1.3183	0.41896	0.0139314	0.6546	1.1272	0.5546	2.704	2.2699	3.8726	0.264104	0.0131162	0.341532	0.0135	down
P40121	27.01	27.08	66.7	Macrophage-capping protein	CAPG	35	0.3664	0.4831	0.5754	1.3183	1.0375	0.9036	0.437166	0.0109456	0.4831	0.5916	0.7112	1.5704	1.406	1.028	0.445984	0.0130455	0.441575	0.012	down
P46940	178.77	178.7	61	Ras GTPase-activating-like protein IQGAP1	IQGAP1	242	0.4207	0.7447	0.8318	1.9409	1.5136	1.4454	0.4076	0.00829715	0.3873	0.6918	0.631	1.6904	1.3932	1.2359	0.395902	0.00587833	0.401751	0.00709	down
P55060	8.5	10.98	14.1	Exportin-2	CSE1L	7	0.6427	0.2992	0.3802	1.406	0.863	1.3428	0.36605	0.0189478	0.4285	0.4699	0.5105	0.8872	1.1695	1.3804	0.40991	0.00952994	0.38798	0.0142	down
P63104	33.06	38.05	83.3	14-3-3 protein zeta/delta	YWHAZ	87	0.2032	0.5248	0.673	1.0186	0.9204	0.879	0.497161	0.030965	0.2512	0.6252	0.673	1.3804	1.1169	0.929	0.452208	0.0286237	0.474685	0.0298	down
Q00013	16.34	16.43	31.8	55 kDa erythrocyte membrane protein	MPP1	14	0.5346	0.5105	0.6607	1.3305	1.3062	1.1272	0.4532	0.000978925	0.4699	0.6607	0.7311	1.5849	1.1695	1.4588	0.441873	0.00575936	0.447537	0.00337	down
Q03405	22.32	22.32	45.7	Urokinase plasminogen activator surface receptor	PLAUR	32	0.4742	0.4406	0.3908	1.2942	1.0666	1.1066	0.376536	0.000630078	0.3436	0.6138	0.4966	1.2942	1.2359	1.1066	0.399813	0.0016175	0.388174	0.00112	down
Q04760	24.17	24.29	76.1	Lactoylglutathione lyase	GLO1	31	0.7656	0.6855	0.7112	1.9231	1.8365	1.6444	0.40013	0.000227456	0.4786	0.7798	0.4446	1.888	1.6749	1.7219	0.322245	0.000662812	0.361187	0.000445	down
Q06830	30.89	30.93	74.4	Peroxiredoxin-1	PRDX1	32	0.5058	0.6368	0.6668	1.4454	1.2942	1.0186	0.481454	0.00843247	0.3908	0.631	0.5649	1.6144	1.1588	1.1376	0.405723	0.0106225	0.443588	0.00953	down
Q08722	11.27	11.35	17	Leukocyte surface antigen CD47	CD47	13	0.1528	0.3436	0.5916	0.8954	0.9376	0.8395	0.407109	0.0153791	0.3221	0.4487	0.5058	0.9908	0.955	0.8954	0.449317	0.00102712	0.428213	0.0082	down
Q12884	21.22	21.35	25.1	Prolyl endopeptidase FAP	FAP	13	0.7656	0.413	0.4246	1.5996	1.8707	1.6904	0.310656	0.00107744	0.413	0.492	0.6668	1.5849	1.4723	1.6749	0.332157	0.000378857	0.321406	0.000728	down
Q13464	62.2	81.01	40.3	Rho-associated protein kinase 1	ROCK1	54	0.4406	0.5012	0.6194	1.5849	1.5704	1.4588	0.338354	0.000102654	0.3908	0.3076	0.4613	1.3932	1.0666	1.1588	0.320483	0.00155452	0.329419	0.000829	down
Q13492	5.79	6.22	11.8	Phosphatidylinositol-binding clathrin assembly protein	PICALM	3	0.7311	0.6607	0.871	2.3335	1.2706	2.355	0.379722	0.0274784	1.1272	0.7447	0.9036	2.5351	3.1623	2.8054	0.326422	0.000854769	0.353072	0.0142	down
Q15149	343.62	343.56	50.2	Plectin	PLEC	227	0.4365	0.4207	0.4446	1.2823	1.2706	1.3804	0.330969	1.59e-05	0.4093	0.3597	0.4325	1.2942	1.3062	1.3932	0.300856	1.63e-05	0.315913	1.61e-05	down
Q15833	6.19	6.35	15.2	Syntaxin-binding protein 2	STXBP2	6	0.3873	0.3802	0.4325	2.355	2.4434	2.0512	0.175193	9.6e-05	0.3664	0.4169	0.4831	1.6904	1.1066	1.6904	0.282212	0.00555787	0.228703	0.00283	down
Q6GTX8	15.93	15.98	39	Leukocyte-associated immunoglobulin-like receptor 1	LAIR1	13	0.1419	0.3076	0.2051	1.2474	1.028	0.7656	0.215258	0.00570482	0.1259	0.1905	0.1629	0.8872	1.0666	1.0568	0.159204	0.000160069	0.187231	0.00293	down
Q6UVW9	8.95	9.19	37.9	C-type lectin domain family 2 member A	CLEC2A	11	0.4169	0.6026	0.5105	1.7378	1.5136	1.3305	0.333923	0.00141475	0.3981	0.6368	0.6486	1.4191	1.4859	1.2023	0.40988	0.00240135	0.371901	0.00191	down
Q6XQN6	19.91	19.97	39	Nicotinate phosphoribosyltransferase	NAPRT	13	0.6368	0.3597	0.597	1.2359	1.5136	1.4191	0.382263	0.00194985	0.8017	0.4875	0.631	1.4859	1.3932	1.8197	0.408658	0.00424492	0.39546	0.0031	down
Q7Z5N4	38.19	38.35	19.2	Protein sidekick-1	SDK1	28	0.6026	0.4875	0.5058	1.4723	1.3428	1.3932	0.379227	7.41e-05	0.9462	0.3532	0.4365	1.9231	1.4322	1.556	0.35345	0.0110779	0.366338	0.00558	down
Q8WUW1	6.94	7	57.3	Protein BRICK1	BRK1	5	1	1.2823	1.1912	3.2509	2.6303	1.977	0.442022	0.0179007	0.3733	0.9036	0.9462	2.1478	1.7701	1.3552	0.421593	0.0258221	0.431807	0.0219	down
Q92478	13	13.09	61.7	C-type lectin domain family 2 member B	CLEC2B	29	0.3133	0.4093	0.6427	1.4191	1.4723	1.0765	0.344086	0.00535439	0.3281	0.597	0.6668	1.3552	1.2246	1.2134	0.419672	0.0028854	0.381879	0.00412	down
Q99497	21.26	21.35	83.1	Protein deglycase DJ-1	PARK7	25	0.2884	0.4699	0.4966	1.1376	1.0471	0.929	0.403025	0.00223977	0.3733	0.5754	0.52	1.2589	1.0568	1.1066	0.429156	0.00160373	0.416091	0.00192	down
Q9H3Z4	5.76	5.94	48	DnaJ homolog subfamily C member 5	DNAJC5	7	0.4246	0.3908	0.7311	1.028	1.2706	0.8472	0.491608	0.0311162	0.2679	0.5702	0.5598	0.871	0.9462	0.9908	0.497828	0.0110428	0.494718	0.0211	down
A0FGR8	47.34	49.47	41.9	Extended synaptotagmin-2	ESYT2	52	1.2589	1.2246	1.2023	0.3532	0.3981	0.4246	3.13445	6.05e-06	1.3428	1.4588	1.2589	0.4018	0.4285	0.413	3.26591	8.79e-05	3.20018	4.6975e-05	up
B0I1T2	81.94	82.5	58.9	Unconventional myosin-Ig	MYO1G	135	1.9055	1.5849	1.7539	0.7943	0.8954	0.8472	2.06721	0.00074526	1.977	1.5849	1.9055	0.8318	0.871	0.8472	2.14408	0.00130506	2.10564	0.00102516	up
O00186	37.82	37.88	55.2	Syntaxin-binding protein 3	STXBP3	26	1.1482	1.4322	1.4191	0.5395	0.4169	0.278	3.24004	0.0015195	0.8954	1.2589	1.2134	0.3698	0.2655	0.2606	3.75901	0.00233871	3.49952	0.0019291	up
O15400	20.08	20.15	54.4	Syntaxin-7	STX7	24	1.803	1.406	2.1281	0.2965	0.4285	0.5649	4.13761	0.00374904	1.4723	1.6904	1.977	0.2965	0.4529	0.302	4.88843	0.000919968	4.51302	0.00233451	up
O94919	10.58	10.61	25.4	Endonuclease domain-containing 1 protein	ENDOD1	8	0.8551	0.9908	1.3428	0.4055	0.3467	0.4699	2.6092	0.0118628	1.1272	1.5276	1.1588	0.3532	0.2655	0.7311	2.82531	0.0129089	2.71725	0.0123859	up
O95782	101.77	101.77	67.9	AP-2 complex subunit alpha-1	AP2A1	95	1.1912	1.3932	1.5849	0.6138	0.5808	0.492	2.47201	0.00227075	1.3305	1.5704	1.7701	0.7047	0.5248	0.6546	2.47917	0.00253168	2.47559	0.00240122	up
P00338	24.63	29.83	66.3	L-lactate dehydrogenase A chain	LDHA	43	0.9908	1.3062	1.3677	0.5808	0.4699	0.2884	2.73669	0.0058337	0.8241	1.0186	1.1588	0.6252	0.2754	0.3802	2.34346	0.015609	2.54007	0.0107214	up
P00966	7.68	7.82	24.8	Argininosuccinate synthase	ASS1	5	0.955	0.9908	1.2359	0.3565	0.5012	0.4325	2.46605	0.00296424	0.929	1.2474	1.1695	0.2377	0.2911	0.2704	4.18656	0.000942481	3.32631	0.00195336	up
P02786	75.62	75.63	64	Transferrin receptor protein 1	TFRC	117	1.1376	1.3183	1.3305	0.4207	0.3837	0.4055	3.12951	0.000170658	1.2023	1.2359	1.406	0.3802	0.3436	0.3565	3.55846	0.000134965	3.34399	0.000152811	up
P04406	55.55	55.59	76.7	Glyceraldehyde-3-phosphate dehydrogenase	GAPDH	96	1.2474	1.7061	1.3428	0.5495	0.3981	0.3436	3.32737	0.00279406	1.3062	1.4588	1.2823	0.5754	0.3467	0.3311	3.22957	0.000641816	3.27847	0.00171794	up
P04843	57.79	57.91	56.7	Dolichyl-diphosphooligosaccharide--protein glycosyltransferase subunit 1	RPN1	49	1.3183	1.5704	1.888	0.6918	0.5861	0.6792	2.4407	0.00502707	1.5704	1.5996	2.0893	0.6427	0.6026	0.597	2.85475	0.00252168	2.64772	0.00377438	up
P04844	24.8	24.86	52.1	Dolichyl-diphosphooligosaccharide--protein glycosyltransferase subunit 2	RPN2	24	1.2474	1.2359	1.2589	0.4742	0.5808	0.7047	2.12661	0.00059046	0.8551	1.2706	1.5704	0.4742	0.6138	0.6668	2.10628	0.0396662	2.11645	0.0201284	up
P07858	17.52	17.55	37.8	Cathepsin B	CTSB	15	0.871	0.929	1.2359	0.1754	0.492	0.4613	2.68973	0.0137641	0.7447	1.0864	0.863	0.302	0.3342	0.3311	2.78518	0.00463552	2.73745	0.00919979	up
P10644	18.63	18.77	48.3	cAMP-dependent protein kinase type I-alpha regulatory subunit	PRKAR1A	18	1.0568	1.5704	1.5136	0.955	0.3499	0.5754	2.2022	0.0348602	1.0471	1.4322	1.4997	0.5861	0.8091	0.4325	2.17705	0.0158684	2.18963	0.0253643	up
P10809	38.97	39.08	45.2	60 kDa heat shock protein, mitochondrial	HSPD1	24	0.871	1.1376	0.7178	0.4246	0.3192	0.4571	2.2703	0.0171604	0.8091	1.2359	0.9727	0.3597	0.3597	0.5495	2.3782	0.0139299	2.32425	0.0155452	up
P11021	90.41	99.63	79.8	78 kDa glucose-regulated protein	HSPA5	129	1.1066	1.3804	1.5849	0.597	0.4966	0.4018	2.72295	0.00455936	1	1.4723	1.3552	0.6138	0.5445	0.5152	2.28712	0.00774732	2.50504	0.00615334	up
P11717	105.82	107.93	34.7	Cation-independent mannose-6-phosphate receptor	IGF2R	68	0.8872	0.9908	0.8472	0.4207	0.3981	0.4246	2.19173	0.000345402	0.912	1.0093	0.9638	0.5152	0.4487	0.4207	2.08371	0.000228276	2.13772	0.000286839	up
P13591	24.35	24.5	26.9	Neural cell adhesion molecule 1	NCAM1	16	0.9204	1.1482	1.0186	0.3221	0.5546	0.5861	2.11047	0.0069936	0.8241	1.1588	1.1588	0.3733	0.4207	0.4613	2.50275	0.00534507	2.30661	0.00616933	up
P14174	5.08	5.15	35.7	Macrophage migration inhibitory factor	MIF	10	2.5119	2.0893	2.1086	0.4055	0.5861	0.5916	4.23813	0.000344986	2.5119	2.0701	1.8707	0.5395	0.5058	0.8472	3.40962	0.0022391	3.82387	0.00129204	up
P14314	29.49	30.41	44.1	Glucosidase 2 subunit beta	PRKCSH	23	1.2246	1.4454	1.3062	0.5012	0.4699	0.4786	2.74277	0.000206327	1.1482	1.0765	1.2246	0.3908	0.5058	0.3873	2.68658	0.000236943	2.71468	0.000221635	up
P14625	69.18	75.66	55.3	Endoplasmin	HSP90B1	76	1.2474	1.4191	1.5417	0.6668	0.5649	0.4742	2.46685	0.00121232	1.1169	1.3932	1.4454	0.3802	0.4786	0.4055	3.12861	0.00107231	2.79773	0.00114232	up
P20701	86.67	87.23	50.2	Integrin alpha-L	ITGAL	125	1.3305	1.6144	1.9055	0.8241	0.5916	0.4169	2.64673	0.00781635	1.1066	1.4859	1.5136	0.6368	0.5105	0.4571	2.55927	0.0041667	2.603	0.00599153	up
P23284	27.21	27.28	59.7	Peptidyl-prolyl cis-trans isomerase B	PPIB	26	0.8166	1.5276	1.2942	0.6982	0.3311	0.3048	2.72723	0.0349081	0.9727	1.7865	1.2823	0.863	0.3945	0.413	2.41934	0.0488399	2.57328	0.041874	up
P23396	19.88	20.04	58.4	40S ribosomal protein S3	RPS3	11	0.863	1.0568	1.1066	0.4446	0.4207	0.4446	2.31041	0.00156384	1.0666	1.2023	1.2706	0.5297	0.492	0.5058	2.31718	0.000387797	2.3138	0.000975821	up
P24158	7.83	7.91	24.2	Myeloblastin	PRTN3	7	2.4889	2.5351	2.208	1.2942	1.1588	0.912	2.14918	0.00104772	3.1623	3.2509	2.2699	1.8365	1.0471	1.0186	2.22518	0.0180635	2.18718	0.0095556	up
P24534	14.24	14.34	70.2	Elongation factor 1-beta	EEF1B2	15	0.863	1.4588	1.3062	0.6792	0.5916	0.4055	2.16429	0.0294278	0.6194	0.9817	1.0568	0.4446	0.4875	0.3664	2.0469	0.0315038	2.1056	0.0304658	up
P30101	73.12	73.39	74.1	Protein disulfide-isomerase A3	PDIA3	77	0.9908	1.5136	1.3062	0.5598	0.6138	0.3802	2.45244	0.0109163	1	1.2134	1.0965	0.6081	0.5012	0.4529	2.11874	0.00162562	2.28559	0.00627098	up
P39656	21.61	21.64	39.3	Dolichyl-diphosphooligosaccharide--protein glycosyltransferase 48 kDa subunit	DDOST	17	1.5849	1.4859	1.888	0.8551	0.6081	0.871	2.12441	0.00408995	1.3062	1.4997	1.3677	0.7244	0.5702	0.3802	2.492	0.00191257	2.3082	0.00300126	up
P40926	27.29	27.32	54.7	Malate dehydrogenase, mitochondrial	MDH2	16	1.7061	1.6749	1.888	0.5297	0.8395	0.7727	2.45997	0.000827183	1.5849	1.6904	1.6144	0.673	0.6081	0.7311	2.43003	3.53e-05	2.445	0.000431242	up
P43307	6.01	6.01	18.2	Translocon-associated protein subunit alpha	SSR1	7	2.729	4.5709	3.02	0.8318	0.8954	1.1376	3.60231	0.0127425	3.1046	2.7797	2.5586	0.4875	0.5702	0.9908	4.1215	0.000661361	3.86191	0.00670194	up
P46459	67	69.51	55.7	Vesicle-fusing ATPase	NSF	49	1.0666	1.2823	1.2023	0.6026	0.4055	0.5598	2.26494	0.0016	1.0965	1.4322	1.3677	0.5445	0.5495	0.4831	2.47061	0.00181557	2.36778	0.00170778	up
P49755	12.54	12.6	45.7	Transmembrane emp24 domain-containing protein 10	TMED10	11	1.3932	1.3428	1.7539	0.5808	0.5105	0.5152	2.79483	0.00185981	1.3552	1.1272	1.4588	0.6792	0.4285	0.8241	2.04017	0.0114952	2.4175	0.0066775	up
P50552	33.35	33.41	61.8	Vasodilator-stimulated phosphoprotein	VASP	43	1.1376	0.879	1.2359	0.4529	0.4742	0.5702	2.17224	0.00648959	0.929	0.9376	1.0186	0.4055	0.4246	0.2831	2.59181	0.000361418	2.38203	0.0034255	up
P50897	21.89	23.2	68.6	Palmitoyl-protein thioesterase 1	PPT1	35	1.2474	1.4723	1.556	0.6792	0.5702	0.6855	2.20978	0.00142564	1.3428	1.3552	1.5417	0.7943	0.5297	0.6546	2.14278	0.00165321	2.17628	0.00153943	up
P53396	60.4	60.4	37.8	ATP-citrate synthase	ACLY	36	1.0375	1.4322	1.7219	0.6138	0.7244	0.7516	2.00574	0.0259321	1.0375	1.5136	1.5417	0.6546	0.7586	0.6252	2.00785	0.0153018	2.0068	0.0206169	up
P54920	41.56	41.64	78.6	Alpha-soluble NSF attachment protein	NAPA	32	1.9231	2.0324	2.2699	1.0864	0.863	1	2.11073	0.000842441	1.6293	2.0137	1.9409	1.0568	0.7798	0.879	2.05623	0.00260559	2.08348	0.00172402	up
P61626	21.43	21.54	61.5	Lysozyme C	LYZ	24	1.9055	1.6749	1.5704	0.6918	0.8166	0.3133	2.82747	0.00357369	1.803	1.6904	1.4723	0.5346	0.4325	0.227	4.15853	0.000692154	3.493	0.00213292	up
P62851	3.71	3.82	24	40S ribosomal protein S25	RPS25	2	1.2023	1.5276	1.3932	0.5012	0.5546	0.8551	2.15767	0.00706254	1	1.1588	0.9817	0.3373	0.5546	0.4571	2.32802	0.0020988	2.24285	0.00458067	up
P62873	42.18	42.22	81.5	Guanine nucleotide-binding protein G(I)/G(S)/G(T) subunit beta-1	GNB1	79	1.4588	0.8241	1.5849	0.3837	0.6607	0.3908	2.69496	0.0325286	1.3428	1.3552	1.4191	0.3467	0.3945	0.3342	3.82844	4.54e-06	3.2617	0.0162666	up
P62879	20.35	35.83	78.8	Guanine nucleotide-binding protein G(I)/G(S)/G(T) subunit beta-2	GNB2	87	1.2134	1.1803	0.955	0.2443	0.3404	0.2089	4.21963	0.000701126	1.4859	1.3804	1.4588	0.4875	0.3981	0.3597	3.47314	3.15e-05	3.84639	0.000366313	up
P63010	85.19	85.23	63.2	AP-2 complex subunit beta	AP2B1	101	1.0093	1.1169	1.0765	0.7178	0.5649	0.302	2.02101	0.0126409	1.1482	1.4322	1.5417	0.9817	0.6026	0.4285	2.04794	0.0249589	2.03448	0.0187999	up
P63244	33.92	33.98	64.7	Guanine nucleotide-binding protein subunit beta-2-like 1	GNB2L1	29	1.1066	1.5136	1.3932	0.5346	0.4093	0.3436	3.1172	0.00240631	1.0864	1.0375	1.1066	0.4169	0.5012	0.2884	2.67758	0.00049176	2.89739	0.00144904	up
Q13740	33.6	33.7	47.2	CD166 antigen	ALCAM	38	0.8166	1.3428	1.3552	0.492	0.4613	0.3908	2.61484	0.0158756	0.955	1.4191	1.2246	0.4613	0.3873	0.3404	3.02666	0.00446382	2.82075	0.0101697	up
Q14956	7.38	7.86	16.4	Transmembrane glycoprotein NMB	GPNMB	17	0.929	1.1169	1.1803	0.4613	0.5598	0.4656	2.17004	0.00211188	0.8954	1.2589	1	0.4875	0.6194	0.3733	2.131	0.012501	2.15052	0.00730644	up
Q15084	39.41	41.21	62.5	Protein disulfide-isomerase A6	PDIA6	68	1.0471	1.2246	1.4454	0.4571	0.3664	0.6427	2.53519	0.00600218	1.2359	1.3804	1.4997	0.6607	0.4742	0.5754	2.4066	0.00101078	2.47089	0.00350648	up
Q53H82	8.4	8.44	30.9	Beta-lactamase-like protein 2	LACTB2	4	1.7539	1.888	1.977	1.1482	0.787	0.863	2.00804	0.00180969	2.0137	2.3768	2.1478	1.1376	0.9727	1.1376	2.01309	0.000780219	2.01056	0.00129495	up
Q86Y82	12.26	12.32	43.8	Syntaxin-12	STX12	18	2.0137	2.5586	2.6303	0.5297	0.4529	0.9376	3.75096	0.00201691	1.2823	2.1878	1.6749	0.8241	0.597	0.5495	2.61088	0.0184509	3.18092	0.0102339	up
Q8NBS9	32.67	34.14	56.3	Thioredoxin domain-containing protein 5	TXNDC5	32	1.3552	1.2134	1.2706	0.6486	0.4487	0.7244	2.10748	0.00186066	1.1482	1.4859	1.3677	0.631	0.6252	0.5598	2.20363	0.0019973	2.15556	0.00192898	up
Q96AG4	22.26	22.35	52.1	Leucine-rich repeat-containing protein 59	LRRC59	17	1.8707	1.9055	1.7061	0.4529	0.3981	0.3404	4.60156	3.3e-05	1.0965	2.0512	1.9409	0.3404	0.2188	0.227	6.4724	0.00919649	5.53698	0.00461475	up
Q9BSJ8	68.06	68.34	53.3	Extended synaptotagmin-1	ESYT1	67	1.1588	1.2942	1.2474	0.52	0.5012	0.4786	2.46726	6e-05	1.1376	1.4588	1.3062	0.5445	0.4613	0.4487	2.68312	0.00111489	2.57519	0.000587447	up
Q9HAV0	10.28	24.89	65.6	Guanine nucleotide-binding protein subunit beta-4	GNB4	36	0.9727	0.912	1	0.4207	0.5598	0.3733	2.13082	0.00116718	1.2589	1.0765	1.0568	0.5248	0.5861	0.278	2.44236	0.00424463	2.28659	0.00270591	up
Q9NZW5	27.96	28.12	45.7	MAGUK p55 subfamily member 6	MPP6	25	1.0375	1.3183	1.2706	0.278	0.3767	0.3192	3.72359	0.000637599	1.4191	1.3552	1.4859	0.3251	0.492	0.3467	3.66059	8.96e-05	3.69209	0.000363599	up
Q9UHA4	4.61	4.8	59.7	Ragulator complex protein LAMTOR3	LAMTOR3	3	1.3183	1.0965	1.3804	0.6982	0.5916	0.1644	2.60982	0.0133661	2.0137	2.5351	2.2284	0.879	0.955	0.8091	2.56411	0.000930187	2.58697	0.00714812	up
Q9Y3A6	4.13	4.15	25.3	Transmembrane emp24 domain-containing protein 5	TMED5	3	1.5276	2.4889	2.5586	0.7379	0.8166	0.5702	3.0946	0.0120933	1.3677	1.9231	1.3183	0.787	0.5649	0.2355	2.90355	0.0160677	2.99908	0.0140805	up
