# Supplementary material for: iTRAQ-based proteomic study on monocyte cell model discovered an association of LAMP2 downregulation with HIV-1 latency
Source: Proteome Sci. 2024 May 15;22:6. doi: 10.1186/s12953-024-00230-3 (PMC11095035; doi:10.1186/s12953-024-00230-3)
Supplement: Supplementary file 4 — Supplementary Material 4 [file 12953_2024_230_MOESM4_ESM.xlsx]

## Sheet: Down-regulation
Table S6 Enriched immune processes analyzed by String software
#term ID	Term description	Observed gene count	Background gene count	Strength	False discovery rate	Matching proteins in your network (labels)	-Log Pvalue
Proteins down-regulated in U1 compared with U937
GO:0002443	Leukocyte mediated immunity	24	632	1.12	9.03e-18	GLA,CTSD,CYBA,PRDX1,IQGAP1,FCER1G,ANPEP,PLAUR,FCAR,DNAJC5,CD47,CD55,FGR,HSPA1B,CYBB,LAIR1,HLA-A,ROCK1,CLEC2A,CD36,NAPRT,LAMP2,STXBP2,ITGAM	17.0443
GO:0002252	Immune effector process	25	927	0.97	2.37e-16	GLA,CTSD,CYBA,PRDX1,IQGAP1,FCER1G,ANPEP,PLAUR,FCAR,DNAJC5,CD47,CD55,FGR,HSPA1B,CYBB,LAIR1,HLA-A,ROCK1,CLEC2A,CD36,NAPRT,LAMP2,STXBP2,BRK1,ITGAM	15.6253
GO:0002376	Immune system process	34	2370	0.7	1.57e-15	CD4,ICAM3,GLA,DNASE2,CTSD,CD70,CYBA,PRDX1,IQGAP1,FCER1G,ANPEP,PLAUR,FCAR,DNAJC5,CD47,CD55,GLO1,FGR,HSPA1B,CYBB,LAIR1,PICALM,HLA-A,ROCK1,ITGA6,CLEC2A,CD36,NAPRT,LAMP2,STXBP2,FLNB,BRK1,ITGAM,VIM	14.8041
GO:0006955	Immune response	28	1560	0.8	2.07e-14	CD4,GLA,CTSD,CD70,CYBA,PRDX1,IQGAP1,FCER1G,ANPEP,PLAUR,FCAR,DNAJC5,CD47,CD55,FGR,HSPA1B,CYBB,LAIR1,HLA-A,ROCK1,CLEC2A,CD36,NAPRT,LAMP2,STXBP2,FLNB,ITGAM,VIM	13.684
GO:0050776	Regulation of immune response	18	873	0.86	2.31e-09	CD4,ICAM3,CLEC2B,CYBA,FCER2,FCER1G,FCAR,CD55,FGR,HSPA1B,PRNP,LAIR1,HLA-A,CD36,STXBP2,PARK7,BRK1,ITGAM	8.63639
GO:0002682	Regulation of immune system process	21	1391	0.72	9.47e-09	CD4,ICAM3,CLEC2B,CYBA,FCER2,FCER1G,FCAR,CD47,CD55,MPP1,FGR,HSPA1B,PRNP,LAIR1,HLA-A,GGT1,CD36,STXBP2,PARK7,BRK1,ITGAM	8.02365
GO:0002684	Positive regulation of immune system process	16	882	0.8	2.09e-07	CD4,ICAM3,CYBA,FCER2,FCER1G,FCAR,CD47,CD55,FGR,HSPA1B,HLA-A,CD36,STXBP2,PARK7,BRK1,ITGAM	6.67985
GO:0050778	Positive regulation of immune response	13	589	0.89	8.49e-07	CD4,ICAM3,CYBA,FCER2,FCER1G,CD55,FGR,HSPA1B,HLA-A,CD36,PARK7,BRK1,ITGAM	6.07109
GO:0045087	Innate immune response	13	676	0.83	3.43e-06	CYBA,PRDX1,FCER1G,FCAR,CD55,FGR,CYBB,HLA-A,CLEC2A,STXBP2,FLNB,ITGAM,VIM	5.46471
GO:0002699	Positive regulation of immune effector process	7	186	1.12	4.79e-05	FCER2,FCER1G,FGR,HLA-A,CD36,STXBP2,ITGAM	4.31966
GO:0002697	Regulation of immune effector process	8	362	0.89	0.00026	FCER2,FCER1G,CD55,FGR,HLA-A,CD36,STXBP2,ITGAM	3.58503
GO:0045088	Regulation of innate immune response	8	361	0.89	0.00026	ICAM3,CYBA,FCER1G,FGR,HSPA1B,HLA-A,CD36,ITGAM	3.58503
GO:0002764	Immune response-regulating signaling pathway	8	365	0.88	0.00027	CD4,ICAM3,FCER1G,FCAR,FGR,CD36,BRK1,ITGAM	3.56864
GO:0002886	Regulation of myeloid leukocyte mediated immunity	4	45	1.49	0.00029	FCER1G,FGR,STXBP2,ITGAM	3.5376
GO:0002703	Regulation of leukocyte mediated immunity	6	176	1.08	0.00031	FCER2,FCER1G,FGR,HLA-A,STXBP2,ITGAM	3.50864
GO:0002253	Activation of immune response	8	393	0.85	0.00039	CD4,ICAM3,FCER1G,CD55,FGR,CD36,BRK1,ITGAM	3.40894
GO:0002705	Positive regulation of leukocyte mediated immunity	5	109	1.2	0.0004	FCER2,FCER1G,FGR,HLA-A,ITGAM	3.39794
GO:0002757	Immune response-activating signal transduction	7	332	0.87	0.0009	CD4,ICAM3,FCER1G,FGR,CD36,BRK1,ITGAM	3.04576
GO:0002888	Positive regulation of myeloid leukocyte mediated immunity	3	23	1.66	0.00098	FCER1G,FGR,ITGAM	3.00877
GO:0045089	Positive regulation of innate immune response	6	259	0.91	0.0016	ICAM3,CYBA,FCER1G,HSPA1B,CD36,ITGAM	2.79588
GO:0002768	Immune response-regulating cell surface receptor signaling pathway	6	266	0.9	0.0018	CD4,ICAM3,FCER1G,FCAR,FGR,BRK1	2.74473
GO:0002824	Positive regulation of adaptive immune response based on somatic recombination of immune receptors built from immunoglobulin superfamily domains	4	89	1.2	0.0021	CD4,FCER2,FCER1G,HLA-A	2.67778
GO:0002449	Lymphocyte mediated immunity	4	127	1.04	0.0053	PRDX1,FCER1G,CD55,CLEC2A	2.27572
GO:0002429	Immune response-activating cell surface receptor signaling pathway	5	234	0.87	0.0057	CD4,ICAM3,FCER1G,FGR,BRK1	2.24413
GO:0002758	Innate immune response-activating signal transduction	4	168	0.92	0.0113	ICAM3,FCER1G,CD36,ITGAM	1.94692
GO:0002891	Positive regulation of immunoglobulin mediated immune response	2	37	1.28	0.0287	FCER2,FCER1G	1.54212
Proteins up-regulated in U1 compared with U937
GO:0002443	Leukocyte mediated immunity	13	632	0.87	3.99e-06	MIF,PRTN3,ACLY,MYO1G,LYZ,CTSB,ITGAL,IGF2R,STXBP3,TXNDC5,HSPD1,DDOST,LAMTOR3	5.39903
GO:0002366	Leukocyte activation involved in immune response	12	616	0.85	1.63e-05	MIF,PRTN3,ACLY,LYZ,CTSB,ITGAL,IGF2R,STXBP3,TXNDC5,HSPD1,DDOST,LAMTOR3	4.78781
GO:0002376	Immune system process	22	2370	0.53	1.63e-05	MIF,GAPDH,PRTN3,ACLY,MYO1G,LYZ,HSP90B1,PDIA3,ALCAM,CTSB,ITGAL,IGF2R,AP2A1,TFRC,STXBP3,ASS1,TXNDC5,HSPD1,DDOST,LAMTOR3,NCAM1,AP2B1	4.78781
GO:0006955	Immune response	17	1560	0.6	4.31e-05	MIF,GAPDH,PRTN3,ACLY,MYO1G,LYZ,ALCAM,CTSB,ITGAL,IGF2R,STXBP3,ASS1,TXNDC5,HSPD1,DDOST,LAMTOR3,NCAM1	4.36552
GO:0002708	Positive regulation of lymphocyte mediated immunity	3	88	1.09	0.0249	TFRC,STX7,HSPD1	1.6038
GO:0002824	Positive regulation of adaptive immune response based on somatic recombination of immune receptors built from immunoglobulin superfamily domains	3	89	1.09	0.0254	TFRC,STX7,HSPD1	1.59517
GO:0002682	Regulation of immune system process	10	1391	0.42	0.0429	MIF,MYO1G,RPS3,HSP90B1,ITGAL,TFRC,STX7,GPNMB,HSPD1,PRKAR1A	1.36754
