# Supplementary material for: iTRAQ-based proteomic study on monocyte cell model discovered an association of LAMP2 downregulation with HIV-1 latency
Source: Proteome Sci. 2024 May 15;22:6. doi: 10.1186/s12953-024-00230-3 (PMC11095035; doi:10.1186/s12953-024-00230-3)
Supplement: Supplementary file 6 — Supplementary Material 6 [file 12953_2024_230_MOESM6_ESM.xlsx]

## Sheet: Sheet1
Table S8 The peptide quantification by multiple reaction monitoring (MRM) method
Sample Name	Sample Type	File Name	Analyte Peak Area (counts)	Analyte Peak Height (cps)	Analyte Retention Time (min)	IS Peak Area (counts)	IS Peak Height (cps)	IS Retention Time (min)	Relative peak area
N1	Unknown	Data20230506-LAMP2-clinical peptides.wiff	8060	1000	1.65	136000	32600	1.64	0.0592647
N2	Unknown	Data20230506-LAMP2-clinical peptides.wiff	4710	657	1.65	89200	20500	1.64	0.0528027
N3	Unknown	Data20230506-LAMP2-clinical peptides.wiff	5290	633	1.65	89100	21500	1.64	0.0593715
N4	Unknown	Data20230506-LAMP2-clinical peptides.wiff	2930	441	1.65	66100	17400	1.64	0.0443268
N5	Unknown	Data20230506-LAMP2-clinical peptides.wiff	6220	827	1.64	80400	19200	1.64	0.0773632
L1	Unknown	Data20230506-LAMP2-clinical peptides.wiff	4350	643	1.65	113000	26800	1.64	0.0384956
L2	Unknown	Data20230506-LAMP2-clinical peptides.wiff	1880	534	1.64	49800	12300	1.64	0.037751
L3	Unknown	Data20230506-LAMP2-clinical peptides.wiff	8010	1070	1.64	201000	43200	1.64	0.0398507
L4	Unknown	Data20230506-LAMP2-clinical peptides.wiff	1840	289	1.65	45100	11300	1.64	0.0407982
L5	Unknown	Data20230506-LAMP2-clinical peptides.wiff	6020	930	1.65	176000	41500	1.64	0.0342045
H1	Unknown	Data20230506-LAMP2-clinical peptides.wiff	10000	1090	1.64	132000	31000	1.64	0.0757576
H2	Unknown	Data20230506-LAMP2-clinical peptides.wiff	7130	1010	1.64	83200	19500	1.64	0.0856971
H3	Unknown	Data20230506-LAMP2-clinical peptides.wiff	2760	681	1.64	34100	7900	1.64	0.0809384
H4	Unknown	Data20230506-LAMP2-clinical peptides.wiff	2560	694	1.65	43400	10700	1.64	0.0589862
H5	Unknown	Data20230506-LAMP2-clinical peptides.wiff	8820	1280	1.64	63300	14600	1.64	0.139336
N1	Unknown	Data20230506-LAMP2-clinical peptides.wiff	5960	778	1.64	118000	28300	1.64	0.0505085
N2	Unknown	Data20230506-LAMP2-clinical peptides.wiff	6250	816	1.64	78200	18400	1.64	0.0799233
N3	Unknown	Data20230506-LAMP2-clinical peptides.wiff	6460	787	1.64	100000	24000	1.64	0.0646
N4	Unknown	Data20230506-LAMP2-clinical peptides.wiff	2550	440	1.64	70100	17800	1.64	0.0363766
N5	Unknown	Data20230506-LAMP2-clinical peptides.wiff	6790	962	1.64	82100	21600	1.64	0.082704
L1	Unknown	Data20230506-LAMP2-clinical peptides.wiff	1720	436	1.64	113000	26700	1.64	0.0152212
L2	Unknown	Data20230506-LAMP2-clinical peptides.wiff	5380	935	1.65	81900	19300	1.64	0.0656899
L3	Unknown	Data20230506-LAMP2-clinical peptides.wiff	9100	1120	1.64	215000	49900	1.64	0.0423256
L4	Unknown	Data20230506-LAMP2-clinical peptides.wiff	1900	257	1.63	51000	12800	1.64	0.0372549
L5	Unknown	Data20230506-LAMP2-clinical peptides.wiff	5350	704	1.64	181000	42300	1.64	0.029558
H1	Unknown	Data20230506-LAMP2-clinical peptides.wiff	11100	1200	1.65	143000	31700	1.64	0.0776224
H2	Unknown	Data20230506-LAMP2-clinical peptides.wiff	7280	790	1.65	52800	13000	1.64	0.137879
H3	Unknown	Data20230506-LAMP2-clinical peptides.wiff	3480	630	1.64	31900	7460	1.64	0.109091
H4	Unknown	Data20230506-LAMP2-clinical peptides.wiff	2450	771	1.64	47300	11100	1.64	0.051797
H5	Unknown	Data20230506-LAMP2-clinical peptides.wiff	8700	1000	1.63	65600	15300	1.64	0.132622
N1-5: control, L1-5: lower HIV load (HIV latency); H1-5: Higher HIV load). Peptides were detected twice by LC-MS/MS
