# Supplementary material for: iTRAQ-based proteomic study on monocyte cell model discovered an association of LAMP2 downregulation with HIV-1 latency
Source: Proteome Sci. 2024 May 15;22:6. doi: 10.1186/s12953-024-00230-3 (PMC11095035; doi:10.1186/s12953-024-00230-3)
Supplement: Supplementary file 8 — Supplementary Material 8 [file 12953_2024_230_MOESM8_ESM.xlsx]

## Sheet: Sheet1
Table S1 All proteins quantified in U1-U937 cells in the experiment of replicate 1
Unused	Total	% Cov	Accession #	Name	Gene name	Peptides(95%)	114:121	115:121	116:121	117:121	118:121	119:121	Fold change	Pvalue
51.53	51.6	94.7	P80723	Brain acid soluble protein 1	BASP1	108	0.0492	0.2443	0.4875	1.1169	0.9638	0.5808	0.293444	0.0370282
2	2	7.7	P04004	Vitronectin	VTN	1	0.1202	0.2911	0.2291	1.3677	1.1912	1.9588	0.141754	0.00553005
14.66	16.94	49	P32119	Peroxiredoxin-2	PRDX2	16	0.1271	0.1117	0.0787	2.1878	1.9588	2.1677	0.0502827	1.15271e-05
15.93	15.98	39	Q6GTX8	Leukocyte-associated immunoglobulin-like receptor 1	LAIR1	13	0.1419	0.3076	0.2051	1.2474	1.028	0.7656	0.215258	0.00570482
89.13	89.21	55.6	P15144	Aminopeptidase N	ANPEP	128	0.1528	0.2032	0.2014	1.6293	1.7061	1.7539	0.109524	2.89802e-06
11.27	11.35	17	Q08722	Leukocyte surface antigen CD47	CD47	13	0.1528	0.3436	0.5916	0.8954	0.9376	0.8395	0.407109	0.0153791
12.35	12.42	47.8	P33241	Lymphocyte-specific protein 1	LSP1	16	0.1644	0.2992	0.3733	1.1695	1.1272	0.871	0.264198	0.00223101
11.06	11.15	15.4	Q9C0B5	Palmitoyltransferase ZDHHC5	ZDHHC5	7	0.1738	0.631	1.0471	1.5417	0.8017	0.7586	0.597002	0.309184
8	8	33.7	P30273	High affinity immunoglobulin epsilon receptor subunit gamma	FCER1G	4	0.1871	0.3873	0.5346	1.3804	1.0666	1.1272	0.310279	0.0041207
18.74	21.21	76.4	P60953	Cell division control protein 42 homolog	CDC42	30	0.1905	0.5546	0.8395	1.1482	0.955	0.7586	0.553707	0.123701
34.69	34.82	99.3	P62158	Calmodulin	CALM1	170	0.1923	0.7178	0.955	1.3428	1.0765	0.7311	0.59202	0.209262
33.06	38.05	83.3	P63104	14-3-3 protein zeta/delta	YWHAZ	87	0.2032	0.5248	0.673	1.0186	0.9204	0.879	0.497161	0.030965
12.88	12.93	82.1	P49006	MARCKS-related protein	MARCKSL1	10	0.2399	0.597	0.8166	1	0.9727	0.7112	0.616081	0.147516
2.01	2.03	3.5	O43314	Inositol hexakisphosphate and diphosphoinositol-pentakisphosphate kinase 2	PPIP5K2	1	0.2466	0.7586	0.9817	1.2823	1.0093	1.5276	0.52024	0.0818075
1.68	1.8	26.9	P62917	60S ribosomal protein L8	RPL8	3	0.2512	0.8241	2.1878	1.3062	0.2421	0.0116	2.09186	0.462359
14.39	28.1	85	P31946	14-3-3 protein beta/alpha	YWHAB	67	0.2582	0.4446	0.5297	1.2246	0.912	0.879	0.408708	0.0120275
8.2	8.29	38.5	P13498	Cytochrome b-245 light chain	CYBA	13	0.2679	0.2911	0.2831	1.3804	0.9638	1.0965	0.244747	0.00214726
5.36	5.8	24.3	O75832	26S proteasome non-ATPase regulatory subunit 10	PSMD10	3	0.278	0.5012	0.5861	1	1.0186	0.6194	0.517551	0.0561632
16.92	17.07	36.1	Q6JBY9	CapZ-interacting protein	RCSD1	20	0.278	0.4786	0.5861	1.0186	0.8954	0.6982	0.514011	0.0311049
10.26	10.29	38.3	P06734	Low affinity immunoglobulin epsilon Fc receptor	FCER2	9	0.278	0.2089	0.1368	2.0893	1.6293	1.8707	0.111588	0.000284548
11.42	13.77	79.6	P62328	Thymosin beta-4	TMSB4X	13	0.2805	0.6138	0.7311	1.1376	0.9036	0.5445	0.628611	0.217661
73.39	75.94	87	P07355	Annexin A2	ANXA2	262	0.2858	0.6138	0.5702	0.9036	0.6252	0.631	0.680526	0.170629
21.26	21.35	83.1	Q99497	Protein deglycase DJ-1	PARK7	25	0.2884	0.4699	0.4966	1.1376	1.0471	0.929	0.403025	0.00223978
4.52	4.66	17.9	Q9BYI3	Hyccin	FAM126A	6	0.2911	0.7244	1.2706	1.1803	0.929	0.6138	0.839521	0.679354
52.18	52.28	88.4	O00299	Chloride intracellular channel protein 1	CLIC1	197	0.2938	0.4571	0.5495	1.3305	0.912	0.8318	0.422991	0.0262187
10.01	10.02	6.7	O94966	Ubiquitin carboxyl-terminal hydrolase 19	USP19	5	0.2938	0.6792	0.6252	0.3281	0.5861	0.3565	1.25773	0.494963
48.94	48.96	73.7	Q01518	Adenylyl cyclase-associated protein 1	CAP1	59	0.3105	0.6486	0.6918	1.1695	1.0186	0.597	0.592761	0.14542
13	13.09	61.7	Q92478	C-type lectin domain family 2 member B	CLEC2B	29	0.3133	0.4093	0.6427	1.4191	1.4723	1.0765	0.344086	0.00535439
19.37	19.51	59.3	P29966	Myristoylated alanine-rich C-kinase substrate	MARCKS	24	0.3133	0.6138	0.6368	0.7656	0.9908	0.6855	0.640444	0.102321
2.01	2.01	11.7	Q8TBC4	NEDD8-activating enzyme E1 catalytic subunit	UBA3	2	0.3192	0.6792	0.6918	0.6486	0.6368	1.2246	0.673386	0.299147
54.42	56.45	73.4	P67936	Tropomyosin alpha-4 chain	TPM4	70	0.3221	0.6368	0.7798	0.8318	0.8395	0.7586	0.715544	0.169424
107.62	109.67	85.9	P08133	Annexin A6	ANXA6	233	0.3251	0.8954	0.9036	1.4322	0.8318	0.7447	0.705986	0.364891
82.37	82.37	83.2	P06733	Alpha-enolase	ENO1	209	0.3281	0.7447	0.8017	1.1803	0.955	0.7244	0.655488	0.174252
2.29	2.32	6.1	Q5JTD0	Tight junction-associated protein 1	TJAP1	1	0.3311	0.5598	0.5395	0.6546	1.0186	0.5395	0.64645	0.182402
2.01	2.02	13	Q9H9H4	Vacuolar protein sorting-associated protein 37B	VPS37B	2	0.3373	1.1695	1.2474	0.9817	0.8091	1.9953	0.72745	0.505585
2.09	4.52	56.2	P63167	Dynein light chain 1, cytoplasmic	DYNLL1	6	0.3436	0.4571	0.6546	0.7178	0.8166	0.631	0.67207	0.0882731
21.08	21.21	26.2	P53985	Monocarboxylate transporter 1	SLC16A1	52	0.3467	0.5754	0.8166	0.5598	0.4529	0.2512	1.37566	0.386724
2	2	2	Q494U1	Pleckstrin homology domain-containing family N member 1	PLEKHN1	2	0.3499	0.5105	0.7656	0.4285	0.7656	0.8091	0.811701	0.50208
2	2.05	3.1	Q9UII4	E3 ISG15--protein ligase HERC5	HERC5	1	0.3532	0.929	0.0121	1	3.9446	0.0121	0.261121	0.37046
40.21	41.72	88.2	O00161	Synaptosomal-associated protein 23	SNAP23	48	0.3565	0.4966	0.4831	0.879	1.0186	0.9376	0.47129	0.00115355
18.74	18.78	37.5	P06280	Alpha-galactosidase A	GLA	13	0.3597	0.8166	0.787	1.5704	1.4588	1.2134	0.462759	0.0138263
108.18	108.32	52.5	O75116	Rho-associated protein kinase 2	ROCK2	75	0.3597	0.5598	0.5058	1.3804	1.2942	1.2706	0.361274	0.000253329
27.01	27.08	66.7	P40121	Macrophage-capping protein	CAPG	35	0.3664	0.4831	0.5754	1.3183	1.0375	0.9036	0.437166	0.0109456
20.23	21.34	95.4	P60660	Myosin light polypeptide 6	MYL6	45	0.3664	0.6607	0.6607	1.1169	1.3552	0.879	0.503656	0.0304154
6.47	6.54	74.7	P07108	Acyl-CoA-binding protein	DBI	6	0.3698	0.863	0.8551	1.3305	1.3804	0.912	0.576306	0.0811751
41.02	64.55	73.5	P0DMV9	Heat shock 70 kDa protein 1B	HSPA1B	71	0.3733	0.5297	0.4742	1.3932	1.2474	1.1482	0.363492	0.000684853
20.33	22.37	41.9	P04083	Annexin A1	ANXA1	13	0.3767	0.5248	0.4055	0.8872	1.2134	1.0666	0.412667	0.00406544
4	4	11.6	Q7L5D6	Golgi to ER traffic protein 4 homolog	GET4	2	0.3767	0.7447	0.7047	1.3062	0.5395	1.7378	0.509586	0.187852
21.54	21.56	60.6	P60900	Proteasome subunit alpha type-6	PSMA6	20	0.3767	0.631	0.6194	1.0375	0.879	0.9727	0.563166	0.0113585
4.35	4.4	9.9	Q9UHY1	Nuclear receptor-binding protein	NRBP1	2	0.3802	0.9638	1.028	0.5012	0.7727	0.5546	1.29724	0.460593
57.45	88.44	73	P15311	Ezrin	EZR	155	0.3873	0.7311	0.7727	1.1066	1.0375	0.9727	0.606744	0.0332328
6.19	6.35	15.2	Q15833	Syntaxin-binding protein 2	STXBP2	6	0.3873	0.3802	0.4325	2.355	2.4434	2.0512	0.175193	9.59763e-05
46.08	46.12	89.7	P62834	Ras-related protein Rap-1A	RAP1A	84	0.3908	0.8091	0.4169	1.2474	0.673	0.8395	0.585818	0.155049
4	4.02	34.3	P62942	Peptidyl-prolyl cis-trans isomerase FKBP1A	FKBP1A	3	0.3945	0.6546	0.5808	0.7244	0.7178	0.5754	0.807841	0.230222
14.12	30.29	39.3	P06753	Tropomyosin alpha-3 chain	TPM3	51	0.3945	0.4875	0.7586	1.0864	0.7178	0.7311	0.647103	0.140893
55.19	55.27	70.7	P04439	HLA class I histocompatibility antigen, A-3 alpha chain	HLA-A	111	0.3981	0.5105	0.5598	1.406	1.2706	1.2823	0.370911	0.000210653
125.13	125.32	52.5	P08575	Receptor-type tyrosine-protein phosphatase C	PTPRC	173	0.4018	0.6252	0.7112	1.0568	0.6982	0.6138	0.733789	0.269561
43.79	43.82	49.4	P35613	Basigin	BSG	98	0.413	0.7112	0.6792	0.7379	0.5754	0.3436	1.08842	0.758619
2	5.47	14	O00629	Importin subunit alpha-3	KPNA4	8	0.413	0.1355	2.3768	1.0093	0.7943	1.6749	0.840966	0.818728
2.03	2.04	4.2	Q5W0V3	Protein FAM160B1	FAM160B1	1	0.413	1.1695	1.5417	0.169	0.8954	1.0186	1.49986	0.459868
8.95	9.19	37.9	Q6UVW9	C-type lectin domain family 2 member A	CLEC2A	11	0.4169	0.6026	0.5105	1.7378	1.5136	1.3305	0.333923	0.00141475
9.83	9.91	33.1	O95297	Myelin protein zero-like protein 1	MPZL1	6	0.4169	0.3664	0.673	1.0864	1.028	0.8954	0.483853	0.00939114
2.85	3.02	12.7	Q9NWQ8	Phosphoprotein associated with glycosphingolipid-enriched microdomains 1	PAG1	2	0.4169	0.5346	0.7379	0.8017	0.7178	0.4742	0.847369	0.496564
68.55	69.15	80.5	P31146	Coronin-1A	CORO1A	107	0.4207	0.8551	0.6546	0.7656	0.5808	0.5495	1.0182	0.93955
178.77	178.7	61	P46940	Ras GTPase-activating-like protein IQGAP1	IQGAP1	242	0.4207	0.7447	0.8318	1.9409	1.5136	1.4454	0.4076	0.00829715
9.75	27.62	69.9	P11234	Ras-related protein Ral-B	RALB	44	0.4207	0.8091	0.8017	1.1376	0.9376	0.6982	0.732494	0.242531
20.07	20.3	64.2	P52566	Rho GDP-dissociation inhibitor 2	ARHGDIB	23	0.4207	0.8091	1.2823	1.5136	0.7586	0.5058	0.904284	0.832226
53.93	54.01	60.4	P07948	Tyrosine-protein kinase Lyn	LYN	74	0.4207	0.9817	0.8872	1.3183	1.1912	0.9908	0.654115	0.111018
21.95	24.22	34.2	P04839	Cytochrome b-245 heavy chain	CYBB	23	0.4246	0.5754	0.6026	2.6303	1.9953	2.1677	0.235909	0.000935805
5.76	5.94	48	Q9H3Z4	DnaJ homolog subfamily C member 5	DNAJC5	7	0.4246	0.3908	0.7311	1.028	1.2706	0.8472	0.491608	0.0311162
139.13	144.91	48.2	O75369	Filamin-B	FLNB	93	0.4246	0.4875	0.4446	1.3932	1.1482	1.1803	0.364538	0.000568969
1.59	1.79	11.8	P61289	Proteasome activator complex subunit 3	PSME3	1	0.4246	0.5495	0.7047	0.4699	0.6668	0.8241	0.856181	0.511551
16.93	17.11	33.6	P14384	Carboxypeptidase M	CPM	16	0.4285	0.6792	0.5808	1.1376	1.0864	1.2246	0.489619	0.00214592
7.34	7.53	18.3	O00115	Deoxyribonuclease-2-alpha	DNASE2	7	0.4285	0.4018	0.3565	1.4723	1.5996	1.4454	0.262723	2.84442e-05
17.03	17.22	31.2	P50502	Hsc70-interacting protein	ST13	18	0.4285	0.9204	1.0375	1.1588	0.7178	0.5546	0.981573	0.956881
17.55	19.62	61.6	O14737	Programmed cell death protein 5	PDCD5	14	0.4285	0.6918	0.6486	1.1376	1.0666	0.9462	0.561484	0.00959261
24.66	24.72	74.5	P16949	Stathmin	STMN1	19	0.4285	0.9036	0.8395	1.9953	1.5136	1.0965	0.471533	0.053514
21.49	21.57	32.3	O15427	Monocarboxylate transporter 4	SLC16A3	39	0.4325	0.6368	0.7727	1	0.9036	0.6368	0.725083	0.188155
2.92	3.13	20	Q8N386	Leucine-rich repeat-containing protein 25	LRRC25	2	0.4365	0.2729	0.5248	1.5276	1.4588	1.2706	0.289922	0.000696557
343.62	343.56	50.2	Q15149	Plectin	PLEC	227	0.4365	0.4207	0.4446	1.2823	1.2706	1.3804	0.330969	1.59482e-05
17.4	17.63	52.5	P25789	Proteasome subunit alpha type-4	PSMA4	28	0.4365	0.8241	0.6138	1.7061	1.3552	1.2246	0.437341	0.0115969
5.56	5.69	77.9	P63218	Guanine nucleotide-binding protein G(I)/G(S)/G(O) subunit gamma-5	GNG5	8	0.4406	0.7656	0.492	0.7112	0.7244	0.5105	0.872617	0.536376
4.97	5.05	44.2	P25815	Protein S100-P	S100P	4	0.4406	0.6546	1.0093	1.2246	1.2942	0.863	0.622302	0.116249
62.2	81.01	40.3	Q13464	Rho-associated protein kinase 1	ROCK1	54	0.4406	0.5012	0.6194	1.5849	1.5704	1.4588	0.338354	0.000102654
5.72	5.82	15.2	Q15813	Tubulin-specific chaperone E	TBCE	3	0.4406	0.787	0.7798	1.4997	1.4997	1.0093	0.500761	0.0287125
17.67	18.6	41.8	P35998	26S protease regulatory subunit 7	PSMC2	13	0.4446	0.413	0.5546	0.8551	0.6668	0.7244	0.628678	0.0167635
4	4	13.5	P49354	Protein farnesyltransferase/geranylgeranyltransferase type-1 subunit alpha	FNTA	2	0.4571	0.4487	0.2965	0.3873	0.6918	0.3162	0.861678	0.637733
19.54	19.62	83.7	P09382	Galectin-1	LGALS1	29	0.4613	0.4966	0.8472	0.8954	0.6982	0.6607	0.800736	0.35438
13.96	44.07	90.2	P61224	Ras-related protein Rap-1b	RAP1B	80	0.4613	0.879	0.8872	1.1588	0.929	0.8318	0.762947	0.248148
8.04	8.06	28.2	P24071	Immunoglobulin alpha Fc receptor	FCAR	7	0.4656	0.5058	0.5248	1.7061	1.8707	1.7865	0.27897	1.41266e-05
10.81	10.85	25.1	Q8IX19	Mast cell-expressed membrane protein 1	MCEMP1	10	0.4656	0.6026	0.7311	1.3062	1.0965	0.955	0.535873	0.015213
25.82	25.88	88.7	P05387	60S acidic ribosomal protein P2	RPLP2	34	0.4699	0.6546	0.8017	0.8954	0.9036	0.597	0.803923	0.323635
4	4	22.4	Q04941	Proteolipid protein 2	PLP2	3	0.4699	0.4742	0.6427	1.0471	0.929	1.2134	0.497507	0.00596072
25.41	70.06	61.8	P35241	Radixin	RDX	124	0.4699	0.8166	0.7798	0.8872	1	0.863	0.751327	0.125003
31.17	31.42	88.9	Q01469	Fatty acid-binding protein, epidermal	FABP5	32	0.4742	0.8551	0.7586	1.2134	1.1376	1.1272	0.600282	0.0169072
31.32	31.54	62.6	O75874	Isocitrate dehydrogenase [NADP] cytoplasmic	IDH1	28	0.4742	0.879	0.863	1.3804	1.2359	1.1912	0.582062	0.0212029
22.16	23.39	41.5	P54578	Ubiquitin carboxyl-terminal hydrolase 14	USP14	13	0.4742	0.9817	1.2823	1.1803	1.2942	1.0093	0.785981	0.376298
6.77	15.17	68	Q13404	Ubiquitin-conjugating enzyme E2 variant 1	UBE2V1	9	0.4742	0.7516	0.5546	0.955	0.863	0.6982	0.707575	0.09269
22.32	22.32	45.7	Q03405	Urokinase plasminogen activator surface receptor	PLAUR	32	0.4742	0.4406	0.3908	1.2942	1.0666	1.1066	0.376536	0.000630078
12.39	12.52	69.5	P61916	Epididymal secretory protein E1	NPC2	15	0.4786	1.0965	1.3804	0.5297	0.6194	0.4786	1.81575	0.175714
4	4	12.7	P04156	Major prion protein	PRNP	4	0.4786	0.6368	0.4325	1.4859	1.0186	1.3183	0.404913	0.00720944
18.66	18.72	55.7	O43396	Thioredoxin-like protein 1	TXNL1	11	0.4786	0.7798	0.7379	1.3677	1.2246	0.8472	0.580404	0.0570291
18.25	18.35	59.3	O75347	Tubulin-specific chaperone A	TBCA	11	0.4786	0.7047	0.7178	0.5248	0.52	0.4875	1.24068	0.192497
2	2	16.4	O95183	Vesicle-associated membrane protein 5	VAMP5	1	0.4786	0.8318	0.7943	0.4656	0.4875	0.4742	1.4746	0.114449
4.9	4.98	9.3	Q96DZ1	Endoplasmic reticulum lectin 1	ERLEC1	3	0.4831	0.9908	0.7516	1.1482	0.9036	0.8551	0.765592	0.258136
23.43	24.03	63.3	O14818	Proteasome subunit alpha type-7	PSMA7	19	0.4831	0.8091	0.6026	1.3305	1.028	1.1169	0.545203	0.0157829
28.94	29.06	51.1	P41240	Tyrosine-protein kinase CSK	CSK	23	0.4831	0.7447	0.787	1.3804	1.4191	1.2706	0.495025	0.00284245
58.74	59.19	37.4	P07814	Bifunctional glutamate/proline--tRNA ligase	EPRS	37	0.4875	0.8318	0.7047	1.0471	0.929	0.8872	0.706877	0.0658645
69.23	69.24	64.2	P50990	T-complex protein 1 subunit theta	CCT8	58	0.4875	0.8551	0.7727	1.3183	1.0666	0.912	0.641603	0.072521
3.64	3.75	13.3	Q96S99	Pleckstrin homology domain-containing family F member 1	PLEKHF1	2	0.492	1.1066	1.5276	1.0375	2.0324	2.6062	0.550765	0.195897
26	26.51	59.6	Q15907	Ras-related protein Rab-11B	RAB11B	33	0.492	0.8551	0.7656	1.2134	0.9462	1.2359	0.622206	0.0407273
13.82	13.97	23.9	Q9Y262	Eukaryotic translation initiation factor 3 subunit L	EIF3L	13	0.4966	0.6081	0.6982	0.9817	0.5297	0.597	0.855103	0.540568
2.17	2.84	47.9	P59768	Guanine nucleotide-binding protein G(I)/G(S)/G(O) subunit gamma-2	GNG2	5	0.4966	0.2729	0.3499	0.7244	1.3677	0.863	0.378803	0.0412403
11.79	13	40.5	P06454	Prothymosin alpha	PTMA	13	0.4966	0.5808	1.0568	0.6026	0.4365	0.16	1.77983	0.224199
5.28	5.43	49.2	Q8TAD7	Overexpressed in colon carcinoma 1 protein	OCC1	4	0.5012	0.5598	0.8318	1.0568	1	0.7311	0.678934	0.105332
224.2	224.26	65.9	Q9Y490	Talin-1	TLN1	282	0.5012	0.7516	0.8954	1.3428	1.2134	1.2134	0.569875	0.0117411
2.99	3.22	9.9	Q9BZF9	Uveal autoantigen with coiled-coil domains and ankyrin repeats	UACA	2	0.5012	0.3467	0.4246	1.2706	1.5276	0.5754	0.377194	0.0717664
30.89	30.93	74.4	Q06830	Peroxiredoxin-1	PRDX1	32	0.5058	0.6368	0.6668	1.4454	1.2942	1.0186	0.481454	0.00843247
49.9	49.93	66.7	P50395	Rab GDP dissociation inhibitor beta	GDI2	48	0.5058	1.0666	1.2246	1.8535	1.1695	1.1588	0.668851	0.218846
18.17	22.77	38.6	P09769	Tyrosine-protein kinase Fgr	FGR	14	0.5058	0.6252	0.4699	1.4997	1.3804	1.3305	0.380207	0.000224314
55.6	56.38	76.3	P27797	Calreticulin	CALR	97	0.5105	1.6444	1.7219	1.1066	0.5297	0.2399	2.0663	0.226561
4.16	4.21	34.1	Q13951	Core-binding factor subunit beta	CBFB	2	0.5105	0.5297	0.787	0.9462	0.879	0.8017	0.695573	0.0536393
15.04	15.13	28.1	Q6NYC8	Phostensin	PPP1R18	14	0.5105	0.7311	0.6546	0.9638	0.9036	0.7379	0.727824	0.0648213
35.69	35.75	67	Q9UQ80	Proliferation-associated protein 2G4	PA2G4	39	0.5105	0.7516	0.9376	0.8318	0.8091	0.5546	1.00191	0.993104
10.12	10.14	18.6	P41440	Folate transporter 1	SLC19A1	10	0.5152	0.5248	0.5702	0.8954	0.8872	0.912	0.597566	4.0143e-05
19.43	19.54	49.6	P08174	Complement decay-accelerating factor	CD55	18	0.52	0.5495	0.5598	1.406	1.4322	1.3804	0.386218	1.44247e-06
21.2	21.41	71.4	P62993	Growth factor receptor-bound protein 2	GRB2	14	0.52	0.6607	0.7112	1.0186	1.1482	1.0186	0.593929	0.00384771
2.68	2.78	9.4	P20592	Interferon-induced GTP-binding protein Mx2	MX2	2	0.52	0.7943	0.8318	0.8017	0.8551	1.2589	0.73605	0.215719
16.58	16.67	54.9	Q15404	Ras suppressor protein 1	RSU1	16	0.52	1.2134	1.1376	1.2023	1.1169	0.7727	0.928555	0.787799
35.11	35.21	53	P78324	Tyrosine-protein phosphatase non-receptor type substrate 1	SIRPA	51	0.52	0.6138	0.7586	0.8017	0.7516	0.7379	0.825943	0.138824
10.86	12.99	56.3	P62987	Ubiquitin-60S ribosomal protein L40	UBA52	26	0.52	0.6368	0.787	0.7943	0.8472	0.7178	0.823888	0.18227
53.15	53.19	85.1	P62258	14-3-3 protein epsilon	YWHAE	83	0.5248	0.6792	0.912	1.028	0.8241	0.7516	0.81269	0.309173
29.64	38.65	85.7	P27348	14-3-3 protein theta	YWHAQ	48	0.5248	0.7447	0.7798	0.8241	0.8166	0.7447	0.859101	0.251809
16.38	16.4	32.4	Q15008	26S proteasome non-ATPase regulatory subunit 6	PSMD6	8	0.5248	0.673	0.4831	1.0666	0.9817	1.2706	0.506463	0.00614546
12.58	13.44	39.4	Q12904	Aminoacyl tRNA synthase complex-interacting multifunctional protein 1	AIMP1	6	0.5248	0.5105	0.955	1.5136	1.2942	1.0765	0.512396	0.0306822
20.24	20.32	64.1	P63098	Calcineurin subunit B type 1	PPP3R1	14	0.5248	1.0375	0.6855	1.0965	1.0666	0.8017	0.758162	0.25059
16.39	16.63	28.2	Q06187	Tyrosine-protein kinase BTK	BTK	9	0.5248	0.7311	0.929	1.3552	1.1272	1.3552	0.56934	0.0167341
58.98	59.04	54.5	P08670	Vimentin	VIM	51	0.5248	0.5702	0.5297	1.6444	1.406	1.3677	0.367737	0.000446413
29.75	31.29	27.7	Q02241	Kinesin-like protein KIF23	KIF23	20	0.5297	0.8954	1	1.9409	1.5704	1.4723	0.486616	0.0133905
17.36	17.48	77.9	O14950	Myosin regulatory light chain 12B	MYL12B	22	0.5297	0.7516	1.028	1.1912	2.208	1.3428	0.486989	0.0802136
40.34	40.54	68.1	P54709	Sodium/potassium-transporting ATPase subunit beta-3	ATP1B3	51	0.5297	1.0093	1.028	0.8872	0.631	0.4831	1.28267	0.40195
2.02	2.02	5.7	P51178	1-phosphatidylinositol 4,5-bisphosphate phosphodiesterase delta-1	PLCD1	1	0.5346	1.0471	0.879	1.4322	0.4571	0.6368	0.97411	0.9513
16.34	16.43	31.8	Q00013	55 kDa erythrocyte membrane protein	MPP1	14	0.5346	0.5105	0.6607	1.3305	1.3062	1.1272	0.4532	0.000978925
7.55	7.66	29.6	Q9NY35	Claudin domain-containing protein 1	CLDND1	9	0.5346	0.912	0.9727	1.3552	0.8017	1.0471	0.755087	0.282393
9.83	9.98	17.6	Q15311	RalA-binding protein 1	RALBP1	7	0.5346	0.8395	1.2023	0.4207	0.3404	0.3802	2.25743	0.0696147
21.51	21.67	28	Q32MZ4	Leucine-rich repeat flightless-interacting protein 1	LRRFIP1	16	0.5395	0.955	1.406	0.8166	0.9638	1.0375	1.02931	0.920303
9.7	10.7	24.3	Q15942	Zyxin	ZYX	14	0.5395	0.5916	0.7112	0.5649	0.6138	0.6252	1.02129	0.824548
17.91	25.47	80.6	P61981	14-3-3 protein gamma	YWHAG	66	0.5445	0.7244	0.8551	0.5916	0.4742	0.4207	1.42886	0.108606
34.13	34.18	73.5	P23528	Cofilin-1	CFL1	35	0.5445	1.2023	0.5649	0.7178	0.597	0.4966	1.2762	0.500121
30.31	30.35	69	P47756	F-actin-capping protein subunit beta	CAPZB	36	0.5445	0.5808	0.7047	0.8395	0.9462	0.8551	0.692972	0.0100658
56.53	56.64	56.7	P31948	Stress-induced-phosphoprotein 1	STIP1	48	0.5445	0.9727	0.8872	1.3552	1.1066	0.9638	0.701892	0.121699
112.51	112.56	62.3	P18206	Vinculin	VCL	92	0.5445	0.7311	0.7943	1.028	1.0568	0.8091	0.715263	0.0643224
8.6	8.75	24.2	Q9HBI1	Beta-parvin	PARVB	7	0.5495	0.6138	0.597	0.5445	1.0093	0.8318	0.737886	0.202221
10.13	10.98	58.5	O60234	Glia maturation factor gamma	GMFG	10	0.5495	0.8318	0.7798	1.1066	1.0765	1.0765	0.662995	0.0137691
110.26	110.26	84.1	P11142	Heat shock cognate 71 kDa protein	HSPA8	187	0.5495	1.0568	1.0965	1.3428	1.0186	0.871	0.836159	0.475733
58.91	58.94	39.3	P23229	Integrin alpha-6	ITGA6	39	0.5495	0.7943	0.6368	1.4997	1.2823	1.4322	0.469982	0.00150236
53.27	53.41	73.1	P00558	Phosphoglycerate kinase 1	PGK1	75	0.5495	1.0765	0.929	0.9908	0.6194	0.7311	1.09127	0.729024
33.99	36.3	83.4	P62820	Ras-related protein Rab-1A	RAB1A	43	0.5495	0.929	1.2134	1.1695	0.8551	0.6855	0.993284	0.980959
6.18	23.93	84.7	Q9Y3L5	Ras-related protein Rap-2c	RAP2C	31	0.5495	0.6982	0.673	1.3804	1.3305	1.7378	0.431744	0.00347254
5.25	5.33	34.1	P39687	Acidic leucine-rich nuclear phosphoprotein 32 family member A	ANP32A	5	0.5546	0.8241	0.8318	0.9376	0.879	0.7656	0.856053	0.300146
73.33	73.58	57.4	P05556	Integrin beta-1	ITGB1	131	0.5546	1.0471	1.0375	0.871	0.5445	0.4831	1.39008	0.289378
7.48	7.6	61.4	P26447	Protein S100-A4	S100A4	10	0.5546	1.1376	1.0471	2.355	1.6904	1.1066	0.531696	0.117076
8.53	8.65	32	P00813	Adenosine deaminase	ADA	5	0.5598	0.6607	0.3945	0.9727	1.3677	1.0965	0.4699	0.0123014
61.5	61.56	56.1	P27824	Calnexin	CANX	58	0.5598	1.0765	1.2023	0.5495	0.4613	0.3311	2.11536	0.0731399
3.24	3.34	17.4	Q8IUI8	Cytokine receptor-like factor 3	CRLF3	3	0.5598	0.5495	0.6668	0.9204	0.8954	1.2589	0.57765	0.0245142
7.77	8.84	16.8	P32942	Intercellular adhesion molecule 3	ICAM3	7	0.5598	0.5445	0.4875	1.7219	1.8197	1.7865	0.298756	4.24513e-06
9.3	9.43	12.8	Q8NDX1	PH and SEC7 domain-containing protein 4	PSD4	5	0.5598	0.6918	0.8472	1.1169	0.8872	0.5546	0.82026	0.449657
6.16	6.2	20.1	Q8NC51	Plasminogen activator inhibitor 1 RNA-binding protein	SERBP1	9	0.5598	0.7178	0.7379	0.9727	0.871	0.7311	0.782779	0.106683
6	9.57	7.8	Q96P47	Arf-GAP with GTPase, ANK repeat and PH domain-containing protein 3	AGAP3	5	0.5649	0.4613	0.8241	1	0.955	1.1588	0.594226	0.0276055
6.26	6.29	22.3	Q96DT0	Galectin-12	LGALS12	3	0.5649	1.0864	0.8091	0.7311	1.406	1.5996	0.658442	0.23335
2.01	2.01	26.7	Q99732	Lipopolysaccharide-induced tumor necrosis factor-alpha factor	LITAF	3	0.5649	0.6081	0.6252	0.9376	1.0568	0.929	0.615106	0.00113004
63.01	63.15	59.8	O60488	Long-chain-fatty-acid--CoA ligase 4	ACSL4	64	0.5649	0.8166	0.6081	1.5704	1.3062	1.1169	0.49821	0.0119408
21.22	21.35	59.9	P67775	Serine/threonine-protein phosphatase 2A catalytic subunit alpha isoform	PPP2CA	17	0.5649	0.9638	1	1.2589	1.2823	1.2474	0.66745	0.0397574
4.03	4.06	11.7	P19634	Sodium/hydrogen exchanger 1	SLC9A1	2	0.5649	0.955	0.5808	0.2754	0.4365	0.5152	1.71192	0.116297
74.89	74.91	44.3	P29144	Tripeptidyl-peptidase 2	TPP2	47	0.5649	0.6792	0.8166	1.2823	1.0765	1.0864	0.598137	0.00955032
72.64	73.96	66.7	P08195	4F2 cell-surface antigen heavy chain	SLC3A2	150	0.5702	0.9204	0.9727	0.5754	0.4656	0.3908	1.72042	0.0664083
2	2	16.6	Q9H6E4	Coiled-coil domain-containing protein 134	CCDC134	1	0.5702	0.7586	0.7379	0.7244	0.7586	0.6792	0.955832	0.644651
9.97	10.19	26	Q7Z3B1	Neuronal growth regulator 1	NEGR1	7	0.5702	0.7656	0.8872	1.1912	1	0.9817	0.700621	0.0500413
42.2	42.24	71.1	O75695	Protein XRP2	RP2	54	0.5702	1.5136	1.556	0.929	0.5346	0.3404	2.01763	0.169306
3.75	12.43	19.6	Q9UHD9	Ubiquilin-2	UBQLN2	10	0.5702	0.7178	0.7112	0.8551	0.9204	0.871	0.755413	0.0142655
7.02	7.09	6.1	Q13433	Zinc transporter ZIP6	SLC39A6	6	0.5702	0.8872	0.7798	1.1376	1.1588	0.9908	0.680579	0.0307818
19.88	19.95	71.3	P61204	ADP-ribosylation factor 3	ARF3	35	0.5754	0.6855	0.8318	1.0471	1.1482	1.0471	0.645417	0.00931303
16.03	16.88	43.9	P51572	B-cell receptor-associated protein 31	BCAP31	11	0.5754	0.6855	0.7516	0.9908	0.912	0.871	0.725539	0.0151515
100.57	100.69	70.2	P13639	Elongation factor 2	EEF2	120	0.5754	1.0568	1.0186	1.2823	1.0666	0.912	0.812904	0.340558
12.78	12.91	24.9	P15170	Eukaryotic peptide chain release factor GTP-binding subunit ERF3A	GSPT1	10	0.5754	0.955	1.0864	0.8166	0.7244	0.6486	1.1951	0.425663
4.02	7.33	24.4	P0CJ92	Golgin subfamily A member 8H	GOLGA8H	5	0.5754	0.5152	0.4742	1.2589	0.9462	0.9204	0.500656	0.00990659
30.32	39.06	28.5	P08069	Insulin-like growth factor 1 receptor	IGF1R	23	0.5754	0.6918	0.7311	0.8954	1.0186	1.1482	0.65257	0.0149549
27.57	27.58	24.8	P16150	Leukosialin	SPN	57	0.5754	0.5395	0.6982	0.6138	0.5861	0.5445	1.03938	0.68296
1.52	2.71	12.4	Q02818	Nucleobindin-1	NUCB1	2	0.5754	1.3305	1.7378	0.6194	1.0965	0.5297	1.6226	0.290861
39.52	39.58	52.1	P30153	Serine/threonine-protein phosphatase 2A 65 kDa regulatory subunit A alpha isoform	PPP2R1A	30	0.5754	0.6982	0.8551	1.3183	1.0765	0.8872	0.648598	0.061
7.81	7.87	52.4	P99999	Cytochrome c	CYCS	5	0.5808	0.912	0.9204	0.9727	0.7379	0.7798	0.969001	0.856183
17	17.13	87.7	P63241	Eukaryotic translation initiation factor 5A-1	EIF5A	17	0.5808	0.9817	0.9376	1.3804	1.3183	1.1066	0.657005	0.0454644
47.21	47.25	65.9	O14745	Na(+)/H(+) exchange regulatory cofactor NHE-RF1	SLC9A3R1	98	0.5808	0.6918	0.8872	0.9376	0.9462	0.8166	0.799807	0.142395
2	2	13.9	Q9BT73	Proteasome assembly chaperone 3	PSMG3	1	0.5808	0.2965	0.5346	0.5152	0.8318	1	0.601576	0.135735
79.45	79.4	84.7	P07237	Protein disulfide-isomerase	P4HB	124	0.5808	1.2474	1.3932	0.9638	0.631	0.4285	1.59215	0.246923
29.97	30.15	27	Q9H2K8	Serine/threonine-protein kinase TAO3	TAOK3	24	0.5808	0.6792	0.6918	1.2359	1.4454	1.6144	0.454361	0.00244803
41.32	43.45	27.5	Q14203	Dynactin subunit 1	DCTN1	30	0.5861	0.6252	0.6607	1.0864	1.0864	1.1169	0.569049	3.80965e-05
8.99	9.82	23.6	P78318	Immunoglobulin-binding protein 1	IGBP1	7	0.5861	1.0864	0.8017	1.1588	0.8551	1.4859	0.706955	0.215784
28.14	30.13	50.2	Q9HDC9	Adipocyte plasma membrane-associated protein	APMAP	19	0.5916	0.7656	0.6982	1.406	1.0093	0.9727	0.606671	0.0396449
7.8	7.86	33.9	P56537	Eukaryotic translation initiation factor 6	EIF6	7	0.5916	0.3499	0.6668	1.0093	0.7447	1.0666	0.570198	0.0426367
10.79	11.4	17.4	Q86VP1	Tax1-binding protein 1	TAX1BP1	7	0.5916	0.6668	0.8166	0.8551	1.0093	1.0568	0.710325	0.0349155
7.49	7.69	62.2	P61769	Beta-2-microglobulin	B2M	16	0.597	0.5702	0.8472	1.5276	1.3183	0.955	0.52998	0.0345473
23.9	23.95	46.3	Q96C19	EF-hand domain-containing protein D2	EFHD2	23	0.597	0.7798	0.8241	1.1376	1.2942	1.2359	0.600076	0.00418543
2.04	2.26	7.9	Q7L099	Protein RUFY3	RUFY3	1	0.597	0.6138	0.5495	0.7178	0.8551	0.6486	0.792393	0.0731757
13.21	13.24	30.7	Q99439	Calponin-2	CNN2	10	0.6026	0.863	0.7656	1.1588	0.7943	0.7311	0.831235	0.38071
4.99	5.49	20.4	Q9P2T1	GMP reductase 2	GMPR2	4	0.6026	0.4613	0.929	0.3981	0.7047	0.4325	1.29805	0.417971
6.9	6.97	15.3	Q5T2T1	MAGUK p55 subfamily member 7	MPP7	4	0.6026	0.7178	0.879	1.1066	0.9817	0.871	0.743216	0.0736383
38.19	38.35	19.2	Q7Z5N4	Protein sidekick-1	SDK1	28	0.6026	0.4875	0.5058	1.4723	1.3428	1.3932	0.379227	7.40556e-05
113.45	113.43	77.4	P14618	Pyruvate kinase PKM	PKM	235	0.6026	0.929	0.7798	1.4723	0.912	1.1066	0.662122	0.106529
20.34	27.77	90.6	Q15286	Ras-related protein Rab-35	RAB35	37	0.6026	0.879	0.9638	0.8395	0.871	0.7244	1.00431	0.977721
5.27	7.66	17.8	Q9Y286	Sialic acid-binding Ig-like lectin 7	SIGLEC7	7	0.6026	0.7047	0.6855	1.1588	1.1803	1.0093	0.59515	0.00191094
11.81	11.86	53.1	P55008	Allograft inflammatory factor 1	AIF1	6	0.6081	1	1.3804	1.7701	1.1482	1.1588	0.732996	0.297539
14.01	14.01	43	Q96BS2	Calcineurin B homologous protein 3	TESC	8	0.6081	0.879	0.6668	0.8872	0.8091	0.8091	0.859703	0.246115
4.18	13.59	18.7	P20648	Potassium-transporting ATPase alpha chain 1	ATP4A	60	0.6081	0.7244	0.7727	0.879	0.9462	0.4966	0.90671	0.651824
39.74	41.67	80.8	P61586	Transforming protein RhoA	RHOA	75	0.6081	1.3428	0.912	1.556	1.2023	1.0864	0.744635	0.269758
251.67	251.71	50.2	P46939	Utrophin	UTRN	198	0.6081	0.8241	0.8395	1.0093	0.863	0.8241	0.842494	0.204911
8.31	8.59	38	P09497	Clathrin light chain B	CLTB	7	0.6138	0.7244	0.7727	1.2134	0.9036	0.8472	0.712131	0.0820972
1.54	4.75	7	Q8NDI1	EH domain-binding protein 1	EHBP1	4	0.6138	0.9204	0.8091	1.1588	0.8551	0.9817	0.782247	0.158582
42.67	42.72	69.3	P68104	Elongation factor 1-alpha 1	EEF1A1	76	0.6138	1.0186	0.912	0.6138	0.3945	0.3532	1.86882	0.0536959
17.46	17.51	15.7	P52790	Hexokinase-3	HK3	9	0.6138	0.2965	0.4325	0.9036	1.0765	1.2823	0.411599	0.0110163
2.16	2.19	5	Q9UJP4	Kelch-like protein 21	KLHL21	1	0.6138	0.7656	0.6252	0.6026	0.7244	0.7943	0.944987	0.628233
6.27	6.43	32	Q15102	Platelet-activating factor acetylhydrolase IB subunit gamma	PAFAH1B3	5	0.6138	0.5861	0.2421	0.912	0.5495	1.1169	0.559262	0.137586
6.25	6.28	46.4	P60903	Protein S100-A10	S100A10	9	0.6138	1.0765	1.3804	0.955	0.5395	0.5012	1.53866	0.249284
7.28	7.38	20.1	Q00765	Receptor expression-enhancing protein 5	REEP5	5	0.6138	0.6918	0.6668	0.871	0.879	0.7379	0.792797	0.0284265
11.04	11.07	68.6	P10599	Thioredoxin	TXN	10	0.6138	1.3305	1.2706	1.5276	0.9817	0.7447	0.987984	0.970047
13.03	13.16	73.5	P61604	10 kDa heat shock protein, mitochondrial	HSPE1	8	0.6194	0.9727	1.1066	0.4446	0.5395	0.3631	2.00319	0.0430128
2	6.04	3.3	Q9UJY5	ADP-ribosylation factor-binding protein GGA1	GGA1	3	0.6194	1.4191	1.3428	0.879	1.0471	1	1.15557	0.590374
47.71	47.78	32.1	Q9Y2J2	Band 4.1-like protein 3	EPB41L3	44	0.6194	0.7379	1.0093	0.9638	0.9727	0.7798	0.871259	0.425193
41.46	41.57	58.7	P07339	Cathepsin D	CTSD	123	0.6194	0.929	0.7586	2.729	2.1677	2.0893	0.330232	0.00210596
6	6	22.8	O76096	Cystatin-F	CST7	5	0.6194	0.597	0.4055	1.3677	0.9462	1.2589	0.453958	0.0105413
6.63	6.96	28.1	O75937	DnaJ homolog subfamily C member 8	DNAJC8	5	0.6194	0.6982	0.7516	1.0765	0.8954	0.9204	0.715417	0.0160163
11.2	11.35	43.1	P08246	Neutrophil elastase	ELANE	21	0.6194	0.4406	0.3873	0.7586	1.1588	0.9204	0.510008	0.0269382
7.69	7.76	27.1	Q9NZL4	Hsp70-binding protein 1	HSPBP1	5	0.6252	0.6546	0.912	1.3062	1.4191	1.3804	0.533843	0.00275913
4.07	4.21	13.9	Q9H8S9	MOB kinase activator 1A	MOB1A	3	0.6252	0.6026	0.4246	1.0765	0.7586	0.5861	0.682472	0.177983
2.01	7.01	5.9	P11055	Myosin-3	MYH3	4	0.6252	0.597	1.0093	0.879	0.7178	1.0666	0.837839	0.436908
6.67	7.17	48.8	P49721	Proteasome subunit beta type-2	PSMB2	8	0.6252	0.6026	0.6607	1.1376	1.1695	1.0093	0.569443	0.000778876
13.72	13.86	53.2	Q9ULC3	Ras-related protein Rab-23	RAB23	7	0.6252	0.8318	0.7727	0.4831	0.5297	0.3499	1.63624	0.0240796
8.03	8.04	8.2	Q8TER5	Rho guanine nucleotide exchange factor 40	ARHGEF40	4	0.6252	0.7244	0.9376	0.8241	1.1066	1.2474	0.719675	0.127628
13.87	14.73	34.5	O43765	Small glutamine-rich tetratricopeptide repeat-containing protein alpha	SGTA	11	0.6252	0.4875	0.5058	1.0375	1.0093	0.8091	0.566722	0.00793887
4.01	5	7.6	Q06418	Tyrosine-protein kinase receptor TYRO3	TYRO3	3	0.6252	0.8954	0.3698	0.7943	1.0765	1.3183	0.592769	0.113573
8.26	8.41	53	Q9BV40	Vesicle-associated membrane protein 8	VAMP8	13	0.6252	0.8472	0.871	0.5598	0.4786	0.2559	1.81055	0.0434015
2	2	16.2	P02656	Apolipoprotein C-III	APOC3	1	0.631	0.6855	0.4966	0.8872	0.6792	1.1066	0.678302	0.101983
7.14	7.22	12.4	Q8NE71	ATP-binding cassette sub-family F member 1	ABCF1	6	0.631	0.7178	0.9376	0.3767	0.5248	0.6855	1.44071	0.141655
4.36	4.4	27.2	Q10589	Bone marrow stromal antigen 2	BST2	3	0.631	0.7656	0.7447	1.0568	0.955	0.7516	0.774879	0.104248
32.14	33.21	66.8	P13861	cAMP-dependent protein kinase type II-alpha regulatory subunit	PRKAR2A	26	0.631	0.6918	0.7586	0.8472	0.912	1.0375	0.744234	0.0235211
5.96	6	13.6	O60291	E3 ubiquitin-protein ligase MGRN1	MGRN1	4	0.631	0.8954	0.631	0.863	0.929	0.5598	0.91734	0.675685
2.08	2.1	10.3	Q96S97	Myeloid-associated differentiation marker	MYADM	24	0.631	0.1306	1.1482	0.492	0.8241	0.5346	1.03193	0.952645
69.42	69.47	53.8	Q8WUM4	Programmed cell death 6-interacting protein	PDCD6IP	46	0.631	0.6918	0.787	0.9908	1.0186	1.1376	0.670416	0.00566378
86.04	86.14	56.7	Q7KZF4	Staphylococcal nuclease domain-containing protein 1	SND1	67	0.631	0.955	0.9376	0.5861	0.4742	0.4406	1.68139	0.0403687
36.06	36.07	82.2	P60174	Triosephosphate isomerase	TPI1	36	0.631	0.8954	1.0568	0.863	0.8395	0.5346	1.15471	0.518306
2.83	3.09	31.6	P30085	UMP-CMP kinase	CMPK1	3	0.631	0.4246	0.871	0.631	0.7943	0.3532	1.08327	0.799894
4.58	4.65	23.7	P62269	40S ribosomal protein S18	RPS18	3	0.6368	0.7798	0.9638	0.3076	0.4207	0.5808	1.81835	0.0444384
68.9	68.97	52.4	P49588	Alanine--tRNA ligase, cytoplasmic	AARS	46	0.6368	0.8872	0.955	0.9727	0.8241	0.7244	0.983262	0.912838
2.02	2.04	7.2	P35611	Alpha-adducin	ADD1	1	0.6368	0.6607	0.8166	1.1376	1.3062	1.3305	0.56013	0.00260674
20.51	20.55	35	Q9UBR2	Cathepsin Z	CTSZ	21	0.6368	0.8954	0.9376	0.6194	0.8091	0.6982	1.16133	0.353051
11.28	11.37	29.7	Q8TDQ1	CMRF35-like molecule 1	CD300LF	14	0.6368	0.8318	0.871	0.8551	0.8872	0.8551	0.900747	0.305591
18.65	18.78	79.6	Q14019	Coactosin-like protein	COTL1	16	0.6368	0.879	1.0093	0.6607	0.5346	0.4055	1.5774	0.0793915
5.02	5.09	15.8	Q0PNE2	Elongator complex protein 6	ELP6	3	0.6368	1.3932	1.1588	1.3552	1.4997	1.8535	0.677258	0.131865
1.92	2.01	7.7	Q12912	Lymphoid-restricted membrane protein	LRMP	1	0.6368	0.7727	0.8395	0.879	0.7112	0.7047	0.979999	0.861944
19.91	19.97	39	Q6XQN6	Nicotinate phosphoribosyltransferase	NAPRT	13	0.6368	0.3597	0.597	1.2359	1.5136	1.4191	0.382263	0.00194985
1.83	2.43	7.3	P40763	Signal transducer and activator of transcription 3	STAT3	2	0.6368	0.7447	0.7798	0.5495	1.0375	0.871	0.879292	0.544549
8.93	9.01	43.4	P30626	Sorcin	SRI	5	0.6368	1.1588	1.0666	0.7311	0.4875	0.5445	1.62339	0.107068
13.18	13.31	33.5	Q9BTV4	Transmembrane protein 43	TMEM43	8	0.6368	0.9204	1.028	0.7447	1.0093	1.1803	0.881028	0.536351
42.35	44.61	24.3	Q92614	Unconventional myosin-XVIIIa	MYO18A	25	0.6368	0.5297	0.929	1.1376	1.4191	1.0471	0.58147	0.037218
16.75	17.02	32.7	Q9UNM6	26S proteasome non-ATPase regulatory subunit 13	PSMD13	13	0.6427	0.6668	0.879	1.2942	0.9376	0.955	0.686739	0.0737767
20.74	20.85	45.8	P46777	60S ribosomal protein L5	RPL5	14	0.6427	0.7943	0.7727	0.7727	0.631	0.6607	1.07038	0.491662
8.5	10.98	14.1	P55060	Exportin-2	CSE1L	7	0.6427	0.2992	0.3802	1.406	0.863	1.3428	0.36605	0.0189478
32.1	32.17	46.6	Q16543	Hsp90 co-chaperone Cdc37	CDC37	32	0.6427	0.871	0.863	1.1272	1.1066	0.9462	0.74739	0.0467076
2.01	2.01	6.8	P43243	Matrin-3	MATR3	1	0.6427	0.7656	0.787	1.0568	0.8318	0.7047	0.846528	0.303025
10.44	10.54	58.2	Q9NQP4	Prefoldin subunit 4	PFDN4	9	0.6427	0.9908	0.7447	1.0375	0.9817	0.7379	0.862573	0.412892
9.45	9.77	30.3	Q99436	Proteasome subunit beta type-7	PSMB7	11	0.6427	0.7311	0.912	1.0093	1.1695	1.028	0.712798	0.0309216
35.37	35.41	36.8	P05771	Protein kinase C beta type	PRKCB	26	0.6427	0.7516	0.8551	1.556	1.4723	1.1169	0.542652	0.0129262
6.1	6.41	36.1	O43617	Trafficking protein particle complex subunit 3	TRAPPC3	3	0.6427	0.6138	0.673	1.0375	1.3677	0.8166	0.598889	0.05552
6.49	6.61	15.2	Q9BVC6	Transmembrane protein 109	TMEM109	5	0.6427	0.6252	0.8241	0.2443	0.7516	0.7447	1.20188	0.549846
34.59	35.5	57.4	P54577	Tyrosine--tRNA ligase, cytoplasmic	YARS	25	0.6427	0.7379	0.5861	1.2942	1.2023	1.0666	0.551963	0.00260016
4.53	4.59	31	Q96IU4	Alpha/beta hydrolase domain-containing protein 14B	ABHD14B	3	0.6486	0.6546	0.8551	1.3183	1.2823	1	0.599428	0.0166646
19.26	19.46	30.8	P30533	Alpha-2-macroglobulin receptor-associated protein	LRPAP1	13	0.6486	0.8318	0.7244	0.9204	0.8318	0.7798	0.870774	0.179653
73.23	126.33	80.2	P12814	Alpha-actinin-1	ACTN1	239	0.6486	1.1912	1.2023	0.8166	0.5916	0.4365	1.6491	0.134877
143.82	144.2	81	O43707	Alpha-actinin-4	ACTN4	270	0.6486	0.9376	1.0186	0.5754	0.4966	0.4207	1.74503	0.037386
23.12	23.17	52.6	P08311	Cathepsin G	CTSG	58	0.6486	0.5445	0.9638	0.7586	1.1588	0.9908	0.741662	0.217606
22.53	22.54	25.8	P17813	Endoglin	ENG	17	0.6486	0.6081	0.7379	1.556	1.1803	1.2023	0.506424	0.00709435
31.29	31.35	34.8	P04264	Keratin, type II cytoskeletal 1	KRT1	22	0.6486	0.3908	1.7865	0.8872	0.8318	1.7865	0.806133	0.690403
1.92	2.01	24.8	O43633	Charged multivesicular body protein 2a	CHMP2A	1	0.6546	0.6546	0.6607	0.4699	1.1695	0.7379	0.828629	0.541658
33.32	33.39	51.3	P26641	Elongation factor 1-gamma	EEF1G	23	0.6546	0.8551	1.2134	1.1695	0.871	0.8091	0.955608	0.841547
15.27	15.39	71.1	P52565	Rho GDP-dissociation inhibitor 1	ARHGDIA	15	0.6546	0.8472	0.8241	0.8472	0.8872	0.7727	0.927725	0.433056
266.24	267.72	66	Q01082	Spectrin beta chain, non-erythrocytic 1	SPTBN1	269	0.6546	1.028	1.1066	0.7798	0.7656	0.6546	1.26782	0.24686
11.4	12.4	38.1	O75396	Vesicle-trafficking protein SEC22b	SEC22B	9	0.6546	0.7311	0.9204	0.7447	0.5495	0.787	1.10806	0.524569
13.7	13.97	28	Q13555	Calcium/calmodulin-dependent protein kinase type II subunit gamma	CAMK2G	13	0.6607	0.8017	0.879	0.6918	0.6368	0.5395	1.25336	0.112783
14.17	14.18	26.5	P16930	Fumarylacetoacetase	FAH	7	0.6607	0.7379	0.7798	1.4191	1.2706	1.1066	0.573822	0.00507721
15.82	16.09	47.9	Q9HC38	Glyoxalase domain-containing protein 4	GLOD4	9	0.6607	0.955	1.0186	1.1066	0.9817	0.8472	0.897394	0.49317
1.35	3.62	9	Q9H2U2	Inorganic pyrophosphatase 2, mitochondrial	PPA2	2	0.6607	0.6138	0.6855	0.7516	0.6026	0.6252	0.990199	0.905044
7.32	8.09	30.5	Q96QH2	PML-RARA-regulated adapter molecule 1	PRAM1	6	0.6607	0.8872	0.9376	0.9817	0.912	0.863	0.901622	0.380745
46.83	48.4	61.9	P48643	T-complex protein 1 subunit epsilon	CCT5	38	0.6607	0.912	0.7047	1.0375	0.6607	0.6138	0.985035	0.944213
36.79	36.84	56.7	P28907	ADP-ribosyl cyclase/cyclic ADP-ribose hydrolase 1	CD38	22	0.6668	0.9817	1.1376	0.8872	0.7798	0.6427	1.20626	0.36488
6.91	7.07	13.9	Q15027	Arf-GAP with coiled-coil, ANK repeat and PH domain-containing protein 1	ACAP1	4	0.6668	0.4786	0.6792	0.929	0.9462	0.955	0.644689	0.00684045
21.75	23.24	59.7	Q9HB71	Calcyclin-binding protein	CACYBP	18	0.6668	0.8241	0.8017	1.3804	1.1588	1.1272	0.6253	0.00808427
2.3	2.41	41.8	O43169	Cytochrome b5 type B	CYB5B	1	0.6668	0.9204	0.9204	0.8166	0.8472	1.028	0.93157	0.597539
3.43	3.53	12	P13804	Electron transfer flavoprotein subunit alpha, mitochondrial	ETFA	2	0.6668	0.5152	1.0568	0.2535	1.028	1.2246	0.89334	0.804807
24.76	24.81	72.4	P52907	F-actin-capping protein subunit alpha-1	CAPZA1	25	0.6668	0.9036	0.9376	1.4723	1.8197	1.5704	0.515795	0.00423701
1.48	1.62	6	P48060	Glioma pathogenesis-related protein 1	GLIPR1	1	0.6668	0.8166	0.8472	0.7656	1.2023	0.7586	0.854796	0.447844
2	2	5.5	P48507	Glutamate--cysteine ligase regulatory subunit	GCLM	1	0.6668	0.7727	0.8241	0.7727	0.8954	1.0765	0.824747	0.182912
5.03	5.13	61.8	O60262	Guanine nucleotide-binding protein G(I)/G(S)/G(O) subunit gamma-7	GNG7	3	0.6668	0.7244	0.6427	1.0765	0.7727	1.0965	0.690464	0.0475089
126.84	127.49	79.1	P08238	Heat shock protein HSP 90-beta	HSP90AB1	195	0.6668	1.0471	0.9727	1.0864	0.9817	0.7047	0.968912	0.868489
4.79	5.09	16.5	Q9UHB6	LIM domain and actin-binding protein 1	LIMA1	5	0.6668	0.863	1.0375	0.7178	0.929	0.6081	1.13854	0.505682
2	2	10.1	Q9Y4Z0	U6 snRNA-associated Sm-like protein LSm4	LSM4	1	0.6668	0.8395	0.863	0.8472	0.9727	0.9638	0.851133	0.13495
27.84	27.94	51.8	Q13303	Voltage-gated potassium channel subunit beta-2	KCNAB2	21	0.6668	0.8166	1.3804	1.3804	1.888	1.4322	0.609241	0.0863956
39.28	45.48	38.8	P50995	Annexin A11	ANXA11	38	0.673	1.0093	0.912	1.2359	0.9036	0.8551	0.866326	0.440292
2	2.01	17.2	Q96NT0	Coiled-coil domain-containing protein 115	CCDC115	1	0.673	0.929	0.6918	0.6918	0.8395	0.6486	1.05225	0.725124
2	2.02	7.2	Q9Y3X0	Coiled-coil domain-containing protein 9	CCDC9	1	0.673	0.7586	0.6792	0.6855	0.6855	0.871	0.941481	0.55346
6.46	7.46	85.7	P04080	Cystatin-B	CSTB	9	0.673	0.6546	0.5861	0.929	1.1912	0.8017	0.654951	0.0461188
44.79	44.85	35.9	Q16531	DNA damage-binding protein 1	DDB1	22	0.673	0.7943	0.8241	0.9462	1.1376	1.3932	0.659016	0.0452572
31.74	34.03	17.6	Q04637	Eukaryotic translation initiation factor 4 gamma 1	EIF4G1	20	0.673	0.8872	1.1169	0.879	0.8241	0.7178	1.10583	0.565812
26.62	26.78	60.4	Q9Y266	Nuclear migration protein nudC	NUDC	22	0.673	0.863	0.787	1.0965	0.6607	0.6792	0.953456	0.816582
16.51	17.75	55.9	P18669	Phosphoglycerate mutase 1	PGAM1	16	0.673	1.0965	0.9638	0.863	0.879	0.5702	1.18212	0.430811
25.1	25.14	61.7	Q9NUQ9	Protein FAM49B	FAM49B	29	0.673	0.7727	0.787	1.3804	1.2823	1.4191	0.546989	0.000342221
9.2	9.44	38	Q99614	Tetratricopeptide repeat protein 1	TTC1	6	0.673	0.7943	1.028	0.9817	1.1482	1.0864	0.775829	0.104748
7.21	7.27	10.7	P04066	Tissue alpha-L-fucosidase	FUCA1	5	0.673	0.8551	0.8318	1.4191	1.2706	1.3804	0.579814	0.00141129
13.26	13.33	49.4	Q96BJ3	Axin interactor, dorsalization-associated protein	AIDA	10	0.6792	0.9908	0.7244	1.2589	0.879	0.7244	0.83653	0.449354
25.88	25.93	43.2	P28838	Cytosol aminopeptidase	LAP3	18	0.6792	1	0.5649	1.0864	0.9817	1.0765	0.713636	0.0893416
6.99	7.07	16.4	P23588	Eukaryotic translation initiation factor 4B	EIF4B	7	0.6792	0.6427	0.8318	0.6918	0.6081	0.7943	1.02841	0.81432
57.65	106.68	74.3	P07900	Heat shock protein HSP 90-alpha	HSP90AA1	129	0.6792	0.8017	0.8017	0.9204	0.6194	0.6546	1.04019	0.790296
42.34	42.34	57.1	P05362	Intercellular adhesion molecule 1	ICAM1	55	0.6792	0.9638	0.8872	1.3062	1.3804	1.1803	0.654323	0.0124521
28.36	30.37	70.4	P11233	Ras-related protein Ral-A	RALA	47	0.6792	0.8017	0.7943	0.6368	0.6026	0.4325	1.36085	0.0543189
6.01	6.02	10.7	O00391	Sulfhydryl oxidase 1	QSOX1	3	0.6792	0.8954	1.2474	1.2706	1.5704	1.2246	0.694116	0.1043
10.87	10.91	74	P00441	Superoxide dismutase [Cu-Zn]	SOD1	18	0.6792	0.5105	0.5248	1.2134	1.2359	1.4997	0.434161	0.00220772
11.91	12.58	44.4	O15145	Actin-related protein 2/3 complex subunit 3	ARPC3	16	0.6855	1.3552	1.028	0.9638	0.6982	0.6792	1.31074	0.320568
9.53	9.7	17.7	P11766	Alcohol dehydrogenase class-3	ADH5	6	0.6855	0.9908	1.1588	1.2474	0.6982	0.787	1.03751	0.883821
4.19	4.22	9.6	Q9NUQ8	ATP-binding cassette sub-family F member 3	ABCF3	4	0.6855	0.7727	0.6368	0.9817	0.787	1.1066	0.72862	0.0618546
19.01	19.11	24.9	P57737	Coronin-7	CORO7	14	0.6855	0.9908	0.9727	1.1803	0.8472	0.6194	1.00079	0.997245
58.94	59.67	61.7	P06744	Glucose-6-phosphate isomerase	GPI	117	0.6855	1.2474	1.1912	1.3804	0.8241	0.7311	1.06421	0.827542
14.35	14.54	26.1	Q9Y639	Neuroplastin	NPTN	20	0.6855	0.8551	0.8954	1.0864	0.9462	0.7447	0.877111	0.390291
1.37	1.51	39.8	P43487	Ran-specific GTPase-activating protein	RANBP1	1	0.6855	0.8872	0.9727	1.2246	0.3664	0.7727	1.07687	0.828572
36.65	39.1	48.7	P09543	2',3'-cyclic-nucleotide 3'-phosphodiesterase	CNP	33	0.6918	1.0093	0.8166	0.8017	0.597	0.6026	1.25803	0.20648
4.25	5.34	16.5	P10155	60 kDa SS-A/Ro ribonucleoprotein	TROVE2	3	0.6918	0.9727	0.7244	0.6607	1.3552	1.4997	0.679514	0.241975
8.25	8.27	58	P21291	Cysteine and glycine-rich protein 1	CSRP1	5	0.6918	1.0186	1.1169	1.3062	0.9638	0.955	0.876682	0.485891
69.62	69.62	89.3	P04075	Fructose-bisphosphate aldolase A	ALDOA	182	0.6918	0.929	0.9908	0.6792	0.6982	0.7943	1.20256	0.20834
5.51	5.61	16.8	Q92696	Geranylgeranyl transferase type-2 subunit alpha	RABGGTA	3	0.6918	0.6194	0.4786	0.8017	1.3804	1.9953	0.428448	0.0855141
5.23	5.35	16.9	O00425	Insulin-like growth factor 2 mRNA-binding protein 3	IGF2BP3	3	0.6918	0.5754	0.7727	0.5546	0.492	0.492	1.32582	0.05181
101.25	101.25	84.9	P13796	Plastin-2	LCP1	295	0.6918	1.028	1.1588	1.0186	0.8241	0.7656	1.10363	0.60062
4.01	4.03	4.8	Q6WKZ4	Rab11 family-interacting protein 1	RAB11FIP1	3	0.6918	1.0186	0.9376	0.6982	0.6138	0.9727	1.15901	0.454225
6.5	6.63	16.2	Q96DX4	RING finger and SPRY domain-containing protein 1	RSPRY1	5	0.6918	0.7178	0.7379	0.871	0.7586	0.8395	0.86975	0.0409525
4.37	4.43	23.5	P61247	40S ribosomal protein S3a	RPS3A	2	0.6982	0.4786	0.8954	0.5808	0.7447	0.5649	1.09617	0.673172
6.23	17.16	63.9	P84085	ADP-ribosylation factor 5	ARF5	21	0.6982	1.3305	1.0471	1.5849	1.3183	0.8872	0.811471	0.432803
2.02	3.91	8.7	Q5M775	Cytospin-B	SPECC1	3	0.6982	1.0568	1.4997	1.0864	1.1912	1.5276	0.85533	0.530109
33.58	34.33	42.2	Q9H4E7	Differentially expressed in FDCP 6 homolog	DEF6	25	0.6982	0.7586	0.8551	0.8551	0.8091	0.7727	0.948705	0.464153
52.02	53.27	64.7	Q14254	Flotillin-2	FLOT2	39	0.6982	1.3804	1.0471	1.1695	0.9204	1.2246	0.943038	0.787214
6.9	6.96	17.8	Q13630	GDP-L-fucose synthase	TSTA3	4	0.6982	0.8166	0.8166	1.9588	0.7516	0.879	0.649524	0.337261
6.62	8.18	24.8	P28799	Granulins	GRN	7	0.6982	0.6368	0.787	0.7516	0.7447	0.5861	1.01902	0.858504
10.47	10.67	37.3	P30519	Heme oxygenase 2	HMOX2	8	0.6982	0.4571	0.6668	0.673	0.5058	0.413	1.14468	0.513895
21.31	21.83	84.9	P22392	Nucleoside diphosphate kinase B	NME2	18	0.6982	1.2706	1.3552	0.9727	0.6427	0.6855	1.44465	0.213737
10.89	11.12	24.4	Q9BTY2	Plasma alpha-L-fucosidase	FUCA2	6	0.6982	0.4613	1.1803	1.4191	1.3062	1.1695	0.60075	0.0812221
9.07	15.67	39.6	P60891	Ribose-phosphate pyrophosphokinase 1	PRPS1	10	0.6982	0.7447	1.4723	1.028	1.5417	0.8472	0.853171	0.634712
15.87	15.96	24	P22732	Solute carrier family 2, facilitated glucose transporter member 5	SLC2A5	24	0.6982	0.9638	1.0765	1.1376	1.1169	0.8472	0.882903	0.453685
16.7	25.09	73.6	Q04917	14-3-3 protein eta	YWHAH	34	0.7047	0.7178	0.9376	0.863	0.8091	0.7178	0.987531	0.914226
31.96	32.03	61.5	Q13510	Acid ceramidase	ASAH1	35	0.7047	1.1588	1.2023	1.1376	0.863	1.1066	0.986676	0.942969
2.02	2.06	4.9	Q8WWN8	Arf-GAP with Rho-GAP domain, ANK repeat and PH domain-containing protein 3	ARAP3	1	0.7047	1.3428	0.1738	0.1355	1.1588	2.6792	0.559029	0.51202
6	6	40.4	P32320	Cytidine deaminase	CDA	4	0.7047	0.863	1.0568	1.0375	1.8197	1.6596	0.581053	0.0718444
17.42	17.6	13.1	Q8WWI1	LIM domain only protein 7	LMO7	10	0.7047	0.8551	0.8318	1.1482	1.0568	0.863	0.779531	0.0790487
20.43	23.34	32.8	P35240	Merlin	NF2	30	0.7047	0.9727	1.1376	1.0568	1.1066	1.0568	0.874169	0.348267
9.24	9.63	32.6	O75781	Paralemmin-1	PALM	5	0.7047	0.5248	0.7943	0.9638	0.5861	0.9036	0.824862	0.368501
1.89	2.06	10.1	Q9BVG9	Phosphatidylserine synthase 2	PTDSS2	2	0.7047	0.8166	1.1066	1.9953	1.5996	0.9204	0.581999	0.134405
7.04	7.27	41.1	P06703	Protein S100-A6	S100A6	5	0.7047	0.7311	0.8472	1.0666	0.879	0.879	0.808256	0.0772237
14.9	17.52	46.2	P51159	Ras-related protein Rab-27A	RAB27A	15	0.7047	0.7447	0.7586	1.2134	0.9817	0.7656	0.74577	0.126461
12.27	14.25	28.7	Q99816	Tumor susceptibility gene 101 protein	TSG101	8	0.7047	0.9204	0.8241	0.8954	1.2023	0.929	0.809198	0.170868
31.87	31.99	47.4	Q16851	UTP--glucose-1-phosphate uridylyltransferase	UGP2	21	0.7047	0.787	0.7727	1.2706	1.1169	1.2134	0.628843	0.00098505
20.7	22.54	45.5	P54727	UV excision repair protein RAD23 homolog B	RAD23B	16	0.7047	0.863	0.9817	1.3062	1.1482	1.3804	0.664807	0.0153221
51.34	51.42	52.6	O75083	WD repeat-containing protein 1	WDR1	44	0.7047	1.0568	1.0765	1.1482	0.673	0.6427	1.15183	0.573012
1.42	6.04	25.8	P42025	Beta-centractin	ACTR1B	4	0.7112	0.787	0.8318	0.7727	0.7447	0.879	0.972292	0.702711
11.69	13.1	22.7	Q99829	Copine-1	CPNE1	8	0.7112	1.0186	0.6918	1.6904	1.5704	1.9588	0.463944	0.00394868
2	2	4.2	P42773	Cyclin-dependent kinase 4 inhibitor C	CDKN2C	1	0.7112	0.5012	0.955	1.3183	1.2246	1.2134	0.577004	0.0173166
2.11	2.23	29.6	P62877	E3 ubiquitin-protein ligase RBX1	RBX1	3	0.7112	0.7447	0.8472	0.8241	0.8395	0.8017	0.934207	0.270857
11.52	11.73	53.2	Q9Y5Z4	Heme-binding protein 2	HEBP2	8	0.7112	0.673	0.4699	0.52	0.8551	0.5445	0.965878	0.875996
7.63	7.83	9.6	O43143	Pre-mRNA-splicing factor ATP-dependent RNA helicase DHX15	DHX15	7	0.7112	1.4723	1.7539	1.3183	1.2706	2.1677	0.827776	0.55685
14.98	15.14	27.3	O76094	Signal recognition particle subunit SRP72	SRP72	11	0.7112	0.8395	1.1912	1.028	0.7047	1.3305	0.89511	0.66665
9.21	9.28	11.5	P31641	Sodium- and chloride-dependent taurine transporter	SLC6A6	5	0.7112	0.8954	0.9204	0.8472	0.7447	0.7112	1.09722	0.390732
138.34	138.37	62.9	P05023	Sodium/potassium-transporting ATPase subunit alpha-1	ATP1A1	303	0.7112	0.8551	1.0864	0.5395	0.4831	0.4285	1.82806	0.0245179
3.44	5.65	22.7	P25685	DnaJ homolog subfamily B member 1	DNAJB1	4	0.7178	1.0093	1.0375	1.2134	0.9376	0.9817	0.882498	0.409298
28.89	29	46.8	P41091	Eukaryotic translation initiation factor 2 subunit 3	EIF2S3	15	0.7178	0.8872	0.9638	0.871	0.8318	0.8318	1.01349	0.884787
15.55	15.92	37.5	Q9HBI0	Gamma-parvin	PARVG	10	0.7178	1.1695	1.0093	1.7701	1.6904	1.8707	0.54333	0.00465338
25.83	26.05	18.9	Q92619	Minor histocompatibility protein HA-1	HMHA1	17	0.7178	0.9638	0.955	1.2474	1.2706	1.3677	0.678539	0.00931219
1.41	3.72	10.8	Q99836	Myeloid differentiation primary response protein MyD88	MYD88	2	0.7178	0.8091	0.7516	0.879	0.9204	0.9036	0.842952	0.00840089
2	2	7	O00221	NF-kappa-B inhibitor epsilon	NFKBIE	1	0.7178	1.3804	0.8551	1.1912	0.9376	0.4656	1.13834	0.704153
13.32	13.47	39.1	P52788	Spermine synthase	SMS	10	0.7178	1.1066	0.9036	1.3305	1.0568	1.5136	0.699326	0.0877487
9.3	9.58	55.8	P13693	Translationally-controlled tumor protein	TPT1	9	0.7178	0.9638	0.9727	0.6194	0.5346	0.3499	1.76494	0.0292594
26.54	36.8	52.5	P08631	Tyrosine-protein kinase HCK	HCK	52	0.7178	1.0666	1.1066	2.0701	1.9055	1.9055	0.491575	0.00180011
12.05	12.05	14.3	Q8IZ83	Aldehyde dehydrogenase family 16 member A1	ALDH16A1	7	0.7244	0.7244	0.7244	0.8241	1.1482	0.7379	0.80186	0.225116
7.6	7.69	23.6	Q15717	ELAV-like protein 1	ELAVL1	7	0.7244	0.7516	1.0965	0.879	1.1482	1.3804	0.75493	0.212732
19.9	20.09	51.9	P78417	Glutathione S-transferase omega-1	GSTO1	15	0.7244	1.028	1	1.7701	1.4322	1.1588	0.631125	0.0563925
22.31	22.37	43.1	O60861	Growth arrest-specific protein 7	GAS7	17	0.7244	0.6026	0.6855	1.0375	1.2134	1.0093	0.617293	0.00475151
1.74	8.01	21.9	P17693	HLA class I histocompatibility antigen, alpha chain G	HLA-G	17	0.7244	0.879	0.6138	1.1272	0.9376	0.879	0.753176	0.0870576
2.01	2.57	11.1	Q9H0B6	Kinesin light chain 2	KLC2	2	0.7244	0.8318	0.7516	1.0093	0.912	1.028	0.782491	0.0114411
8.36	8.4	26	P19256	Lymphocyte function-associated antigen 3	CD58	9	0.7244	0.8017	0.8166	1.2246	1.2359	1.1169	0.654861	0.000975013
14.6	14.68	21.6	P42785	Lysosomal Pro-X carboxypeptidase	PRCP	10	0.7244	1.0666	1.2706	0.9204	0.863	0.7311	1.21758	0.341056
23.72	24.9	49.8	P25786	Proteasome subunit alpha type-1	PSMA1	17	0.7244	0.6427	0.6982	1	1.0765	1	0.671315	0.000655566
2.04	2.05	15	P40306	Proteasome subunit beta type-10	PSMB10	1	0.7244	0.8472	1.0568	1.0666	1.0568	0.8472	0.884804	0.397685
14.33	17.32	33.5	Q7Z6P3	Ras-related protein Rab-44	RAB44	22	0.7244	0.673	0.673	1.3677	1.2942	1.2023	0.53579	0.000298582
10.35	10.39	50.7	P49795	Regulator of G-protein signaling 19	RGS19	17	0.7244	1.0471	0.9638	1.5849	1.5417	1.406	0.603473	0.00565145
17.35	17.47	54	Q9Y3F4	Serine-threonine kinase receptor-associated protein	STRAP	11	0.7244	1.0765	1.1272	1.028	0.8017	0.6194	1.19558	0.408859
30.64	30.76	38.7	Q96B97	SH3 domain-containing kinase-binding protein 1	SH3KBP1	18	0.7244	1.0093	0.871	1.2474	0.9817	0.8954	0.833637	0.265955
33.02	39.11	60.8	P09525	Annexin A4	ANXA4	42	0.7311	0.8395	0.8872	1.0471	0.7943	0.5598	1.02357	0.904772
6	6	27.2	P55957	BH3-interacting domain death agonist	BID	4	0.7311	0.6855	0.7112	0.929	0.929	0.9462	0.75879	9.69211e-05
48.16	48.18	58.7	O43175	D-3-phosphoglycerate dehydrogenase	PHGDH	45	0.7311	0.871	0.7943	1.0093	0.9462	0.929	0.830785	0.0262007
5.27	6.62	38.4	P29692	Elongation factor 1-delta	EEF1D	15	0.7311	1.4723	1.6293	1.2246	0.8872	0.9817	1.23895	0.450039
25.07	25.13	67.7	P27105	Erythrocyte band 7 integral membrane protein	STOM	51	0.7311	1.1169	1.1272	1.2706	1.1695	1.1066	0.838864	0.24192
26.47	27.28	65.7	P05198	Eukaryotic translation initiation factor 2 subunit 1	EIF2S1	14	0.7311	0.8551	0.9727	0.9204	0.955	1.0864	0.863968	0.194028
18.31	18.87	22.4	Q63ZY3	KN motif and ankyrin repeat domain-containing protein 2	KANK2	11	0.7311	0.5754	1.0093	1.6144	1.3062	1.4723	0.527169	0.0111113
28.82	28.95	34.2	P33121	Long-chain-fatty-acid--CoA ligase 1	ACSL1	19	0.7311	0.6668	0.5058	0.9727	1.028	1.0765	0.618647	0.00597097
1.68	1.91	21.3	Q8N339	Metallothionein-1M	MT1M	2	0.7311	0.7798	0.879	0.8551	0.912	0.879	0.903178	0.140402
3.66	3.76	26.8	P62166	Neuronal calcium sensor 1	NCS1	2	0.7311	0.9462	0.6607	1.1588	0.9638	0.8872	0.776796	0.130443
1.89	2.01	10.8	Q9NUE0	Palmitoyltransferase ZDHHC18	ZDHHC18	2	0.7311	0.879	0.7656	0.6546	0.6982	0.879	1.06448	0.589742
26.72	26.8	30.2	Q9NTJ5	Phosphatidylinositide phosphatase SAC1	SACM1L	18	0.7311	1.0568	1	0.5808	0.6668	0.7516	1.39451	0.0785583
5.79	6.22	11.8	Q13492	Phosphatidylinositol-binding clathrin assembly protein	PICALM	3	0.7311	0.6607	0.871	2.3335	1.2706	2.355	0.379722	0.0274784
17.57	27.59	72	P61026	Ras-related protein Rab-10	RAB10	22	0.7311	1.0093	0.9036	1.4723	1.2823	0.879	0.727653	0.162261
20.41	22.66	28.4	Q9H3S1	Semaphorin-4A	SEMA4A	15	0.7311	0.7943	0.929	1.1272	1.1169	1.6144	0.636102	0.0548503
10.11	10.45	13.7	P23458	Tyrosine-protein kinase JAK1	JAK1	7	0.7311	1.1066	0.8318	1.3677	0.9817	1.7061	0.658242	0.123575
1.35	1.48	19	Q9H246	Uncharacterized protein C1orf21	C1orf21	1	0.7311	0.7244	0.7447	0.9908	0.9204	0.929	0.774664	0.000746794
10.51	10.65	21.7	Q9ULA0	Aspartyl aminopeptidase	DNPEP	6	0.7379	0.9817	0.871	0.4656	1.0666	0.8551	1.08516	0.738836
4.38	6.53	18.9	P54687	Branched-chain-amino-acid aminotransferase, cytosolic	BCAT1	3	0.7379	0.6368	1.2134	0.3945	0.6427	0.5808	1.59957	0.168766
29.39	29.45	18.7	P16070	CD44 antigen	CD44	66	0.7379	1.0765	1.1066	0.912	0.8395	0.8472	1.12402	0.422724
2.03	2.03	19.7	Q9GZP9	Derlin-2	DERL2	1	0.7379	0.8395	1.7865	2.1478	1.2942	1.3552	0.701222	0.331298
15.27	15.32	39.1	Q9UJU6	Drebrin-like protein	DBNL	14	0.7379	0.8017	0.8241	0.5754	0.7586	0.6194	1.21004	0.0882532
20.68	20.81	17.1	Q14118	Dystroglycan	DAG1	10	0.7379	0.929	1.0965	0.9817	1.028	0.9204	0.943108	0.634565
1.58	1.71	17.5	Q9UK76	Hematological and neurological expressed 1 protein	HN1	2	0.7379	0.8241	0.9727	0.8472	0.955	1.0471	0.889587	0.307108
2	2	7.5	Q96KB5	Lymphokine-activated killer T-cell-originated protein kinase	PBK	1	0.7379	0.7379	1.0186	0.787	1.0375	0.7586	0.965661	0.829787
6.05	6.06	16.7	Q13564	NEDD8-activating enzyme E1 regulatory subunit	NAE1	3	0.7379	1.0965	1.5849	1.2023	0.9462	1.1588	1.03386	0.891902
8.61	8.78	32.5	P55209	Nucleosome assembly protein 1-like 1	NAP1L1	8	0.7379	0.879	0.8318	1.1482	0.8551	0.912	0.839948	0.190736
62.67	62.83	39.5	O60610	Protein diaphanous homolog 1	DIAPH1	43	0.7379	0.8954	1.1376	1.7219	1.4723	1.6904	0.567273	0.00736734
48.72	48.74	45.1	P18433	Receptor-type tyrosine-protein phosphatase alpha	PTPRA	40	0.7379	0.9036	1.1169	1.556	1.8197	1.9055	0.522306	0.00521096
1.31	1.44	2.7	O00442	RNA 3'-terminal phosphate cyclase	RTCA	1	0.7379	1	0.7244	0.9908	0.929	1.028	0.835301	0.161045
8.2	10.62	32	Q14141	Septin-6	SEPT6	7	0.7379	0.9036	0.5105	1.1588	1.2823	1.0568	0.615226	0.0268422
4	6	14.2	Q15172	Serine/threonine-protein phosphatase 2A 56 kDa regulatory subunit alpha isoform	PPP2R5A	3	0.7379	0.8241	0.929	1.9231	1.406	1.3804	0.528931	0.0162308
2	2	20	P0CW22	40S ribosomal protein S17-like	RPS17L	1	0.7447	0.9036	0.955	0.9817	1.1588	0.7516	0.900142	0.511636
1.57	1.7	5.9	Q8N752	Casein kinase I isoform alpha-like	CSNK1A1L	1	0.7447	1.5704	1.1376	0.6486	0.6368	0.9908	1.51687	0.213297
2	2	12.5	Q9NP97	Dynein light chain roadblock-type 1	DYNLRB1	1	0.7447	0.7244	0.9036	0.955	1.0375	1.1376	0.758027	0.0310752
12.59	12.67	17.9	Q92945	Far upstream element-binding protein 2	KHSRP	8	0.7447	0.9376	0.5808	1.0765	1.0568	0.7798	0.77687	0.198518
21.24	21.47	24.4	Q9NPH3	Interleukin-1 receptor accessory protein	IL1RAP	14	0.7447	1.0864	1.3428	1.2246	1.3804	1.888	0.70641	0.172166
82.97	87.54	15.6	Q9UPN3	Microtubule-actin cross-linking factor 1, isoforms 1/2/3/5	MACF1	44	0.7447	0.6668	0.7656	1.2589	1.406	1.2589	0.554845	0.00053598
10.15	10.17	21.2	P20138	Myeloid cell surface antigen CD33	CD33	12	0.7447	0.7047	0.8318	0.955	1.0471	0.7516	0.828413	0.172746
7.43	7.67	5.9	P46531	Neurogenic locus notch homolog protein 1	NOTCH1	8	0.7447	0.6982	0.7447	0.5012	0.7586	0.7112	1.10989	0.420989
13.46	13.56	28	Q08ET2	Sialic acid-binding Ig-like lectin 14	SIGLEC14	13	0.7447	0.787	1.0965	0.9727	1.0471	1.0375	0.859647	0.275473
18.31	18.36	44.2	O43399	Tumor protein D54	TPD52L2	10	0.7447	0.8166	0.9036	0.9204	1.0186	0.9638	0.849146	0.0539643
2.05	2.07	17.7	Q9H257	Caspase recruitment domain-containing protein 9	CARD9	1	0.7516	0.7656	0.6982	0.929	0.787	0.9204	0.840313	0.0494425
26.99	27.36	42.9	Q9NV96	Cell cycle control protein 50A	TMEM30A	20	0.7516	0.7311	0.8091	0.9204	0.7798	0.9727	0.857421	0.110438
10.55	11.52	11.6	Q8N3D4	EH domain-binding protein 1-like protein 1	EHBP1L1	6	0.7516	0.7244	0.6792	0.6081	0.9462	0.955	0.858885	0.366924
15.89	16	56.1	P04792	Heat shock protein beta-1	HSPB1	29	0.7516	1.0568	1.028	0.9036	0.8872	0.631	1.17119	0.352119
57	57.07	49.2	P08648	Integrin alpha-5	ITGA5	83	0.7516	0.9376	1.028	0.6982	0.5702	0.6668	1.40409	0.0443116
7.53	7.75	15.5	O43278	Kunitz-type protease inhibitor 1	SPINT1	6	0.7516	0.7311	0.5248	1.8197	1.7539	1.4588	0.398915	0.0016011
21.35	21.42	36	O75427	Leucine-rich repeat and calponin homology domain-containing protein 4	LRCH4	16	0.7516	1.2706	1.5276	1.1912	1.2942	1.0568	1.00215	0.992029
10.49	10.57	59.9	Q9Y2B0	Protein canopy homolog 2	CNPY2	10	0.7516	0.8954	0.955	0.6855	0.4786	0.5598	1.50937	0.0264484
2.64	2.7	8.4	Q9H993	Protein-glutamate O-methyltransferase	ARMT1	2	0.7516	0.912	0.955	1.0093	0.955	0.912	0.910406	0.275074
51.61	54.18	45.6	Q9P2E9	Ribosome-binding protein 1	RRBP1	37	0.7516	0.6918	0.863	0.871	0.8241	0.7047	0.96108	0.681502
18.56	18.61	90.4	O75368	SH3 domain-binding glutamic acid-rich-like protein	SH3BGRL	17	0.7516	2.1086	2.1677	2.208	1.9588	2.1086	0.801208	0.424581
2	2.01	9.4	O75558	Syntaxin-11	STX11	1	0.7516	0.7244	0.6855	1.4454	1.9231	1.5417	0.440206	0.00338489
29.4	29.57	32.4	Q4KMP7	TBC1 domain family member 10B	TBC1D10B	26	0.7516	0.8551	1.028	0.5649	0.5861	0.5346	1.56306	0.0181741
13.97	14.23	10.3	Q68CZ2	Tensin-3	TNS3	7	0.7516	1.028	0.7379	0.7586	0.8318	0.6026	1.14797	0.404551
8.77	8.92	30	Q9H3N1	Thioredoxin-related transmembrane protein 1	TMX1	5	0.7516	1.0186	1.1066	0.5649	0.673	0.6918	1.4908	0.0501451
2	2	15.7	Q9UL33	Trafficking protein particle complex subunit 2-like protein	TRAPPC2L	1	0.7516	0.871	0.6138	0.6918	1.0666	0.673	0.919799	0.683532
10.52	10.62	33.3	O95379	Tumor necrosis factor alpha-induced protein 8	TNFAIP8	13	0.7516	0.7798	0.871	1.1066	1.0666	0.8954	0.782898	0.0400958
9.16	16.35	67.8	P18085	ADP-ribosylation factor 4	ARF4	21	0.7586	1.0765	1.0093	1.1066	0.955	1.028	0.920637	0.48436
18.51	19.5	30.6	Q96CW1	AP-2 complex subunit mu	AP2M1	15	0.7586	1.3305	1.2706	0.8166	0.7586	0.7311	1.45675	0.127787
6.56	6.67	27.4	P16152	Carbonyl reductase [NADPH] 1	CBR1	4	0.7586	0.4406	0.7656	1.1588	1.2942	1.4588	0.502275	0.00926163
26.41	27.14	42.9	Q13561	Dynactin subunit 2	DCTN2	15	0.7586	0.8954	0.7112	0.8472	1.028	1.0666	0.803998	0.0925057
6.22	6.58	20.6	Q00839	Heterogeneous nuclear ribonucleoprotein U	HNRNPU	9	0.7586	1.0864	1.0186	1.0765	1.0375	0.8954	0.951552	0.691961
30.47	32.27	65.4	P08567	Pleckstrin	PLEK	48	0.7586	1.0666	0.9638	1.8197	1.5276	1.3305	0.59622	0.0201802
6	6	17.5	Q5W0Z9	Probable palmitoyltransferase ZDHHC20	ZDHHC20	3	0.7586	0.597	0.8395	1.1066	0.871	0.8872	0.766231	0.0987861
3.58	5.22	6.4	Q9NSV4	Protein diaphanous homolog 3	DIAPH3	3	0.7586	0.9376	0.7379	0.7244	0.5105	0.787	1.20387	0.260825
95.97	106.97	54.9	Q13576	Ras GTPase-activating-like protein IQGAP2	IQGAP2	87	0.7586	1.0765	1.406	0.863	0.6918	0.7727	1.39252	0.190329
12.1	24.63	79.2	P10114	Ras-related protein Rap-2a	RAP2A	31	0.7586	1.1376	1.0965	1.4997	1.3062	1.3305	0.723504	0.047245
10.17	10.38	17	Q96PQ1	Sialic acid-binding Ig-like lectin 12	SIGLEC12	7	0.7586	0.6486	0.8318	0.863	0.929	0.9376	0.820267	0.0483756
5.27	5.35	7.9	O60784	Target of Myb protein 1	TOM1	3	0.7586	1.2246	0.9462	0.6486	0.7244	1.7378	0.941687	0.880131
15.96	16.01	32.6	Q8NG11	Tetraspanin-14	TSPAN14	12	0.7586	1.3428	1.028	0.9376	0.8395	0.787	1.22047	0.340943
14.11	14.48	75.5	O15511	Actin-related protein 2/3 complex subunit 5	ARPC5	20	0.7656	0.9204	1.0471	0.7178	0.7379	0.7447	1.24209	0.0957207
25.82	25.89	40.1	Q9NZK5	Adenosine deaminase CECR1	CECR1	19	0.7656	0.9462	0.9376	1.4997	1.0765	1.2589	0.690829	0.0437902
14.56	16.83	70.3	P62330	ADP-ribosylation factor 6	ARF6	26	0.7656	1.4859	1.4454	1.2023	0.7047	0.5754	1.48924	0.25094
10.21	10.39	26.2	Q9Y2D5	A-kinase anchor protein 2	AKAP2	25	0.7656	0.5754	0.4699	1.028	0.6792	0.7586	0.734407	0.18496
1.75	1.87	5.2	Q5JTZ9	Alanine--tRNA ligase, mitochondrial	AARS2	1	0.7656	0.6982	0.7447	0.7447	0.8872	0.863	0.885206	0.119391
3.6	3.95	16.7	Q9HA72	Calcium homeostasis modulator protein 2	CALHM2	3	0.7656	0.8241	0.7656	0.6427	0.7379	0.6792	1.14346	0.0438699
1.43	1.65	36.8	O00244	Copper transport protein ATOX1	ATOX1	2	0.7656	0.871	0.8395	0.9638	0.7516	0.7178	1.01763	0.871703
4.54	11.95	18.6	P11216	Glycogen phosphorylase, brain form	PYGB	10	0.7656	0.6546	0.912	1.0864	0.8241	0.8872	0.833613	0.226429
46.33	46.88	26.7	P06213	Insulin receptor	INSR	36	0.7656	0.6368	1.0093	0.912	1.0864	0.8954	0.833402	0.268438
24.17	24.29	76.1	Q04760	Lactoylglutathione lyase	GLO1	31	0.7656	0.6855	0.7112	1.9231	1.8365	1.6444	0.40013	0.000227456
8	8	34.9	Q9Y3D6	Mitochondrial fission 1 protein	FIS1	9	0.7656	1.2134	0.8954	0.7943	0.4699	0.7586	1.421	0.166459
12.92	13.03	28.9	Q16539	Mitogen-activated protein kinase 14	MAPK14	6	0.7656	0.8395	0.7516	1.3062	1.0093	1.1066	0.688671	0.0178498
2.09	2.1	7.6	Q12851	Mitogen-activated protein kinase kinase kinase kinase 2	MAP4K2	1	0.7656	0.3597	0.7047	0.6368	0.9817	0.6607	0.802913	0.423997
15.26	15.37	17.6	P22307	Non-specific lipid-transfer protein	SCP2	11	0.7656	0.9638	1	1.6904	1.2134	1.2942	0.650167	0.0408413
3.04	15.87	73.7	P15531	Nucleoside diphosphate kinase A	NME1	17	0.7656	1.0471	0.9908	0.9462	0.787	0.631	1.18581	0.307108
1.58	1.79	20.8	Q8WW12	PEST proteolytic signal-containing nuclear protein	PCNP	2	0.7656	0.879	0.8166	0.7943	0.879	0.9204	0.948915	0.42287
9.82	9.9	23.5	P15151	Poliovirus receptor	PVR	10	0.7656	0.7586	0.8872	0.8395	0.8318	0.9908	0.905826	0.277276
21.22	21.35	25.1	Q12884	Prolyl endopeptidase FAP	FAP	13	0.7656	0.413	0.4246	1.5996	1.8707	1.6904	0.310656	0.00107744
16.63	16.78	43.9	O00743	Serine/threonine-protein phosphatase 6 catalytic subunit	PPP6C	9	0.7656	1.1803	1.4723	1.406	1.556	1.4454	0.775559	0.191277
2.76	2.84	4.4	Q9NXE4	Sphingomyelin phosphodiesterase 4	SMPD4	2	0.7656	0.871	0.8872	0.6427	0.8318	0.6368	1.19538	0.138796
2.11	2.13	4.2	O43379	WD repeat-containing protein 62	WDR62	1	0.7656	0.7798	0.9204	0.9376	0.9638	0.7586	0.926992	0.470123
2.56	4.79	34.7	Q92688	Acidic leucine-rich nuclear phosphoprotein 32 family member B	ANP32B	5	0.7727	1.7539	1.0666	0.5152	1.028	0.5105	1.74962	0.203202
5.31	5.53	12.2	Q06203	Amidophosphoribosyltransferase	PPAT	3	0.7727	0.9204	1.1482	0.879	0.7798	1.0093	1.06492	0.674967
48.54	48.56	39.6	P48960	CD97 antigen	CD97	106	0.7727	1.1588	1.028	1.0471	0.6982	0.6138	1.2545	0.315309
31.36	31.44	46.2	P11413	Glucose-6-phosphate 1-dehydrogenase	G6PD	19	0.7727	0.9727	0.6918	1.4454	1.4859	1.5136	0.548314	0.00145758
2	2	10.1	P01859	Ig gamma-2 chain C region	IGHG2	2	0.7727	1.1482	0.9817	1.4322	1.4859	1.7701	0.619129	0.0169227
6.84	6.93	12.9	Q6UWB1	Interleukin-27 receptor subunit alpha	IL27RA	4	0.7727	0.8551	0.8091	0.8551	1.0375	1.2134	0.784578	0.103523
35.57	35.71	20	O60449	Lymphocyte antigen 75	LY75	23	0.7727	0.7516	0.9376	0.9204	0.8551	0.8872	0.924588	0.339341
7.67	7.85	36.9	Q9Y3A3	MOB-like protein phocein	MOB4	7	0.7727	0.7656	0.6668	0.8166	0.9036	0.9036	0.840422	0.0357439
12.6	12.69	18.6	P22059	Oxysterol-binding protein 1	OSBP	13	0.7727	0.9462	1.3305	0.7586	0.7311	0.9204	1.26526	0.290421
5.76	5.91	40	Q15185	Prostaglandin E synthase 3	PTGES3	4	0.7727	0.929	0.787	1.2359	1.1482	0.8166	0.777549	0.158444
11.79	11.86	26.2	Q9UKS6	Protein kinase C and casein kinase substrate in neurons protein 3	PACSIN3	7	0.7727	0.7379	1.0568	0.7943	1.1588	0.7798	0.939442	0.747495
3.35	3.53	7.4	P49757	Protein numb homolog	NUMB	2	0.7727	1.0471	0.863	0.8091	0.5702	0.597	1.35749	0.100253
10.89	10.93	32.5	Q15435	Protein phosphatase 1 regulatory subunit 7	PPP1R7	7	0.7727	0.8318	1.0186	1.0965	1.0765	0.912	0.850276	0.178171
22.27	22.34	49.9	P37837	Transaldolase	TALDO1	18	0.7727	0.7112	0.787	1.2706	1.0765	1.1588	0.647737	0.00249248
75	75.01	69	P55072	Transitional endoplasmic reticulum ATPase	VCP	61	0.7727	1.1169	1.0471	1.1803	0.9817	1	0.928748	0.573532
2	2	5.2	P20333	Tumor necrosis factor receptor superfamily member 1B	TNFRSF1B	1	0.7727	0.6918	0.929	0.7178	0.673	0.871	1.05823	0.657697
19.12	19.34	25.2	Q13200	26S proteasome non-ATPase regulatory subunit 2	PSMD2	11	0.7798	0.8472	0.8166	0.7112	1.1169	0.9462	0.880799	0.407451
10.23	10.44	52.4	P14209	CD99 antigen	CD99	28	0.7798	0.9376	1.028	0.787	0.6026	0.7311	1.29457	0.0834894
10.23	10.53	19.8	Q13619	Cullin-4A	CUL4A	8	0.7798	1.1169	0.7798	1.3305	1.3062	1.1588	0.705177	0.0401146
2.04	2.05	19.2	P01034	Cystatin-C	CST3	1	0.7798	0.7943	0.6855	0.871	0.8241	0.8395	0.891502	0.0673902
201.48	201.48	35.4	Q14204	Cytoplasmic dynein 1 heavy chain 1	DYNC1H1	119	0.7798	0.8395	1.0864	1.6596	1.4859	1.5417	0.577253	0.00348624
3.2	3.34	7.6	O15228	Dihydroxyacetone phosphate acyltransferase	GNPAT	3	0.7798	0.8551	0.929	0.6486	0.6427	1	1.11897	0.509872
19.89	19.98	44.3	P53634	Dipeptidyl peptidase 1	CTSC	22	0.7798	1.0765	1.1272	0.8395	0.5546	0.5916	1.50249	0.0770381
25.86	27.62	28.2	Q12959	Disks large homolog 1	DLG1	21	0.7798	0.8166	0.9638	1.3305	1.1695	1.0471	0.721773	0.0297322
9.61	9.69	13.6	Q9UEY8	Gamma-adducin	ADD3	5	0.7798	0.6427	1.0471	1.1272	1.4191	1.4191	0.622787	0.0314375
5.82	5.89	8.4	P36269	Gamma-glutamyltransferase 5	GGT5	3	0.7798	0.5598	0.871	1.888	2.0701	1.3183	0.41896	0.0139314
10.13	10.42	18.7	O60658	High affinity cAMP-specific and IBMX-insensitive 3',5'-cyclic phosphodiesterase 8A	PDE8A	6	0.7798	0.6918	0.7656	1.0666	0.9462	1.0093	0.74028	0.00407723
2	3.55	17	P12318	Low affinity immunoglobulin gamma Fc region receptor II-a	FCGR2A	3	0.7798	0.5248	0.5058	0.7379	0.7244	0.7727	0.810022	0.188955
7.46	8	24.3	Q969H8	Myeloid-derived growth factor	MYDGF	5	0.7798	1.1482	1.0375	1.0666	0.912	0.8395	1.0523	0.720708
5.84	5.99	13.3	O00592	Podocalyxin	PODXL	4	0.7798	0.7798	0.8472	0.4571	0.7047	0.5598	1.398	0.0385874
2	2	2.5	O43272	Proline dehydrogenase 1, mitochondrial	PRODH	1	0.7798	1.6444	0.3981	0.7798	1.2023	1.1376	0.90467	0.812528
7.15	10.96	42.6	Q96AX2	Ras-related protein Rab-37	RAB37	9	0.7798	0.8872	0.8395	0.6368	0.7943	0.9908	1.03493	0.805158
18.1	18.11	32.3	Q9HB40	Retinoid-inducible serine carboxypeptidase	SCPEP1	15	0.7798	1.1695	1.1169	1.4322	1.1169	1.0864	0.843405	0.313382
99.32	123	44.6	Q9Y4G6	Talin-2	TLN2	84	0.7798	1.0375	1.0864	1.4588	1.4997	1.5849	0.639103	0.00587271
92.01	91.99	36.8	P27708	CAD protein	CAD	61	0.787	0.8091	1.1066	0.871	0.7943	0.929	1.04178	0.759407
7.69	7.98	52.5	Q13185	Chromobox protein homolog 3	CBX3	5	0.787	1.1376	1.3428	1.2823	1.0471	1.2359	0.916445	0.60569
4	4.01	6.4	P12109	Collagen alpha-1(VI) chain	COL6A1	2	0.787	1.1588	1.2942	0.9817	2.1878	0.7516	0.826299	0.654621
18.97	19.28	16.3	Q14152	Eukaryotic translation initiation factor 3 subunit A	EIF3A	11	0.787	1.1803	0.6607	1.1376	1.2942	1.0186	0.761651	0.19359
10.92	11.01	29.4	P14324	Farnesyl pyrophosphate synthase	FDPS	11	0.787	0.7112	1.0864	1.1482	0.9204	1.0471	0.829541	0.251398
19.21	19.32	44.8	Q9Y624	Junctional adhesion molecule A	F11R	25	0.787	1.2823	1.2942	1.7865	1.8197	1.7865	0.623714	0.0156223
12.23	12.28	25.6	Q68D85	Natural cytotoxicity triggering receptor 3 ligand 1	NCR3LG1	6	0.787	1.0471	1.4191	0.8017	1.1376	1.2246	1.02822	0.90079
2.01	2.03	5	Q96SU4	Oxysterol-binding protein-related protein 9	OSBPL9	1	0.787	0.8954	0.7943	0.6427	0.7727	0.9727	1.0371	0.786858
2	4.04	10.4	P31749	RAC-alpha serine/threonine-protein kinase	AKT1	2	0.787	1.028	1.2246	0.5649	1.2942	1.406	0.930936	0.809874
4.01	4.01	11.5	Q9Y336	Sialic acid-binding Ig-like lectin 9	SIGLEC9	2	0.787	0.7656	0.7379	0.9638	1.2246	1.0568	0.705812	0.0148569
10.84	10.93	54	P63208	S-phase kinase-associated protein 1	SKP1	16	0.787	1.0765	1.1272	0.8551	0.7112	0.7244	1.30558	0.113448
1.64	13.88	14.3	Q9UKE5	TRAF2 and NCK-interacting protein kinase	TNIK	10	0.787	0.7047	0.6918	0.7798	0.8017	0.5916	1.00479	0.964423
3.15	3.24	9.1	P47712	Cytosolic phospholipase A2	PLA2G4A	3	0.7943	1.1272	1.2474	1.2706	1.2823	1.0666	0.875508	0.380546
37.41	42.08	21.9	Q5JSL3	Dedicator of cytokinesis protein 11	DOCK11	24	0.7943	0.8551	1.1588	1.9409	1.7865	1.7219	0.515332	0.00248964
9.6	9.68	27.5	P98172	Ephrin-B1	EFNB1	5	0.7943	0.9036	0.8241	1.3062	1.0093	0.8551	0.795433	0.18797
2.45	2.49	6.4	Q8WVX9	Fatty acyl-CoA reductase 1	FAR1	2	0.7943	0.3105	0.6855	0.5297	0.6668	0.6918	0.948101	0.843341
3.66	3.99	11	Q9BQ67	Glutamate-rich WD repeat-containing protein 1	GRWD1	2	0.7943	0.413	0.7798	0.7379	0.5808	0.7112	0.978915	0.920255
8.27	8.29	12.3	O75387	Large neutral amino acids transporter small subunit 3	SLC43A1	8	0.7943	0.6982	0.9376	0.9727	0.929	1.0864	0.813259	0.0909128
9.51	10.27	18.4	Q96SB3	Neurabin-2	PPP1R9B	7	0.7943	0.6918	0.7311	1.0666	1.028	0.879	0.745628	0.0174252
15.27	15.38	32.6	P80303	Nucleobindin-2	NUCB2	10	0.7943	1.3183	0.9817	0.6668	0.6252	0.4018	1.82684	0.055044
6.18	6.29	16.6	O14744	Protein arginine N-methyltransferase 5	PRMT5	4	0.7943	0.9204	0.8318	0.8091	0.8954	0.7244	1.04842	0.56109
4.05	6.07	10.7	Q9H900	Protein zwilch homolog	ZWILCH	3	0.7943	1.2589	0.8551	0.787	1.2023	0.9204	0.999519	0.998161
11.7	11.76	28.2	Q96GQ5	RUS1 family protein C16orf58	C16orf58	7	0.7943	0.6607	0.7447	1.5417	0.8872	1.3305	0.58512	0.0574411
2.46	2.63	7	Q6P3W7	SCY1-like protein 2	SCYL2	3	0.7943	0.8954	0.9204	1.0471	0.863	0.8318	0.951931	0.600857
4.68	4.84	14.1	Q9P0V9	Septin-10	SEPT10	3	0.7943	0.8395	0.8551	0.7178	0.9204	0.863	0.995082	0.951222
26.88	29.8	41	Q9UH65	Switch-associated protein 70	SWAP70	19	0.7943	0.8017	1.2246	0.8318	0.7379	0.7656	1.20781	0.326839
9.8	11.53	20.7	P61764	Syntaxin-binding protein 1	STXBP1	8	0.7943	0.9376	1.0965	0.7516	0.52	0.5861	1.52253	0.0436678
16.31	16.44	46.6	Q9NYL9	Tropomodulin-3	TMOD3	15	0.7943	1.1482	1.028	0.9462	1.2823	1.5704	0.781937	0.255314
1.62	1.74	9	Q96B54	Zinc finger protein 428	ZNF428	1	0.7943	0.8472	0.7379	0.8954	0.7943	0.6607	1.01234	0.903586
2.31	2.59	23.6	P62913	60S ribosomal protein L11	RPL11	2	0.8017	0.9376	0.9638	0.8872	0.9462	0.7943	1.02869	0.726315
12.47	12.68	44.8	Q9UKK9	ADP-sugar pyrophosphatase	NUDT5	8	0.8017	0.6252	0.7798	0.4487	0.7178	0.9727	1.03155	0.895713
1.91	4.1	5.5	Q9UPM8	AP-4 complex subunit epsilon-1	AP4E1	2	0.8017	0.7586	0.8472	0.8318	0.7943	0.8872	0.957904	0.396578
6.27	6.3	18.2	P49366	Deoxyhypusine synthase	DHPS	3	0.8017	1.1588	0.7379	1.0568	1.3677	1.4723	0.692466	0.0917968
1.72	1.85	13.3	P52434	DNA-directed RNA polymerases I, II, and III subunit RPABC3	POLR2H	1	0.8017	0.8395	1.0765	1.1272	1.0765	1.0471	0.83601	0.116924
10.25	10.28	15.6	O60941	Dystrobrevin beta	DTNB	7	0.8017	1.0186	0.863	1.0093	0.9376	0.9908	0.913402	0.280646
18.86	19.73	23.5	O60841	Eukaryotic translation initiation factor 5B	EIF5B	14	0.8017	0.7379	1.1376	1.4454	0.9817	1.0765	0.764128	0.216886
6.02	14.16	33.7	P29992	Guanine nucleotide-binding protein subunit alpha-11	GNA11	8	0.8017	0.4571	0.7516	1.7219	1.5849	1.4723	0.420665	0.0020479
50.16	50.19	35.4	O00291	Huntingtin-interacting protein 1	HIP1	33	0.8017	0.8954	1.1803	0.9036	0.9817	0.863	1.04697	0.736036
2	2	24.1	Q01628	Interferon-induced transmembrane protein 3	IFITM3	2	0.8017	0.9376	0.9908	1.1169	0.8318	0.9638	0.937373	0.575206
3.17	6.06	16.6	Q8N149	Leukocyte immunoglobulin-like receptor subfamily A member 2	LILRA2	6	0.8017	0.8472	1.4723	2.4434	2.355	2.466	0.429657	0.00323178
17.56	17.7	55.9	O00264	Membrane-associated progesterone receptor component 1	PGRMC1	17	0.8017	0.6668	0.8017	0.6546	0.8872	1	0.893147	0.461199
2.06	2.67	2.7	Q6ZNJ1	Neurobeachin-like protein 2	NBEAL2	3	0.8017	0.8872	0.871	0.7311	1.0186	0.863	0.979791	0.849772
15.48	15.54	70.8	Q99471	Prefoldin subunit 5	PFDN5	11	0.8017	1.0093	0.7727	1.5276	1.3552	1.2023	0.632469	0.0139919
8.88	9.07	25.9	Q9UL46	Proteasome activator complex subunit 2	PSME2	6	0.8017	0.871	0.9817	1.1272	1.0093	0.9908	0.848783	0.0801501
18.71	18.79	64.7	P20339	Ras-related protein Rab-5A	RAB5A	21	0.8017	1.0093	1.3804	1.1272	0.7447	0.6855	1.24791	0.388528
12.09	12.18	32.7	P05026	Sodium/potassium-transporting ATPase subunit beta-1	ATP1B1	11	0.8017	1.0186	1.0568	0.8091	0.5297	0.5012	1.56364	0.052092
1.64	1.77	4	O43493	Trans-Golgi network integral membrane protein 2	TGOLN2	1	0.8017	0.787	0.9036	0.8318	0.7379	0.8395	1.03449	0.602778
17.32	20.99	17.4	Q9NQ66	1-phosphatidylinositol 4,5-bisphosphate phosphodiesterase beta-1	PLCB1	14	0.8091	1.0471	1.4191	1.3183	1.556	1.4191	0.762869	0.149267
4.28	4.31	24.9	Q13442	28 kDa heat- and acid-stable phosphoprotein	PDAP1	3	0.8091	1.2246	1.4191	1.2474	1.1482	0.4018	1.23429	0.534517
30.82	32.41	41.5	P54136	Arginine--tRNA ligase, cytoplasmic	RARS	20	0.8091	0.7047	0.8472	1.5276	1.3062	1.3932	0.558552	0.00128931
40.9	40.98	43.2	P07686	Beta-hexosaminidase subunit beta	HEXB	28	0.8091	1.1272	1.2474	0.7586	0.6252	0.631	1.58016	0.0474748
35	35.43	40.4	P11586	C-1-tetrahydrofolate synthase, cytoplasmic	MTHFD1	23	0.8091	0.8091	0.8954	0.5754	0.6138	0.4055	1.57622	0.012013
2	2	6.1	Q9Y256	CAAX prenyl protease 2	RCE1	1	0.8091	0.9376	1.1169	1.1272	1.9588	1.6144	0.609225	0.075964
9.41	11.69	19	Q96JB5	CDK5 regulatory subunit-associated protein 3	CDK5RAP3	6	0.8091	1.3062	1.2823	1.1066	0.6368	0.7656	1.35417	0.238741
20.72	20.78	22.1	Q8WWI5	Choline transporter-like protein 1	SLC44A1	16	0.8091	0.8318	1.028	0.8472	0.8091	0.8472	1.06607	0.478735
21.41	21.52	43.1	Q6PCB8	Embigin	EMB	36	0.8091	0.7798	0.8954	1.0375	0.7798	0.673	0.997591	0.986798
2	2	6.6	Q5J8M3	ER membrane protein complex subunit 4	EMC4	2	0.8091	0.787	0.863	1.0765	1.0093	0.9204	0.818009	0.0225726
11.75	12.38	13.7	Q5T1M5	FK506-binding protein 15	FKBP15	7	0.8091	0.9638	0.7943	0.6368	0.6855	0.6668	1.29063	0.0263081
12.02	12.03	53.9	P30043	Flavin reductase (NADPH)	BLVRB	10	0.8091	0.871	0.6546	1	1.2246	1.0093	0.721946	0.0372399
29.49	29.55	78.1	P09211	Glutathione S-transferase P	GSTP1	68	0.8091	1.3552	0.9376	0.9908	0.6368	0.7516	1.30376	0.284403
2	2.02	10.6	Q9HAV7	GrpE protein homolog 1, mitochondrial	GRPEL1	1	0.8091	1.0375	0.7112	0.8166	1.1376	1.1588	0.821651	0.276431
14.93	15.11	44.1	P31943	Heterogeneous nuclear ribonucleoprotein H	HNRNPH1	16	0.8091	0.871	1.1272	0.7447	0.879	0.863	1.12893	0.371144
9.83	9.98	12.5	Q6PJF5	Inactive rhomboid protein 2	RHBDF2	6	0.8091	0.9036	0.8166	1.0186	0.929	1.0864	0.833652	0.0371921
18.45	19.06	17.2	Q27J81	Inverted formin-2	INF2	13	0.8091	1.2474	1.0471	1.9953	1.3183	1.1376	0.69725	0.196516
7.74	7.8	8.3	Q13094	Lymphocyte cytosolic protein 2	LCP2	4	0.8091	0.7586	0.8017	0.7311	0.879	0.787	0.988444	0.850393
8.88	8.97	28.8	P15529	Membrane cofactor protein	CD46	11	0.8091	0.9638	0.955	1.1695	1	1	0.860672	0.123208
22.01	22.22	19	Q8TF62	Probable phospholipid-transporting ATPase IM	ATP8B4	17	0.8091	0.7727	1.028	2.2284	1.5136	1.6749	0.481788	0.0153933
25.66	25.69	56.6	Q06323	Proteasome activator complex subunit 1	PSME1	20	0.8091	0.9908	0.8551	1.7378	1.3428	1.2474	0.613447	0.0250859
17.35	17.39	42.5	P11908	Ribose-phosphate pyrophosphokinase 2	PRPS2	11	0.8091	0.7447	0.879	0.5754	0.7447	0.7727	1.16246	0.1946
12.5	12.57	28.5	Q13043	Serine/threonine-protein kinase 4	STK4	10	0.8091	0.955	0.9908	1.3305	1.3062	1.028	0.75174	0.0534242
36.65	36.8	29.2	Q9NTJ3	Structural maintenance of chromosomes protein 4	SMC4	24	0.8091	0.7447	0.863	0.929	1.1272	1.0186	0.786002	0.0303047
3.55	3.66	13	O75940	Survival of motor neuron-related-splicing factor 30	SMNDC1	3	0.8091	0.9908	0.8395	1.3305	0.929	1.0375	0.800546	0.17321
2	2.01	10.1	Q96SJ8	Tetraspanin-18	TSPAN18	1	0.8091	0.631	0.6252	0.955	0.6138	1.0965	0.774885	0.267674
4.92	5	24.8	P06132	Uroporphyrinogen decarboxylase	UROD	4	0.8091	1.2134	1.2474	1.5276	1.6444	1.6749	0.674637	0.0236372
1.47	1.6	15.8	Q9Y5V0	Zinc finger protein 706	ZNF706	1	0.8091	0.6792	0.7943	0.7447	0.6026	0.6081	1.16733	0.153442
4.59	61.96	82	P68032	Actin, alpha cardiac muscle 1	ACTC1	183	0.8166	0.8872	0.8872	0.7516	0.7447	0.787	1.13476	0.0189735
2	58.99	79.1	P68133	Actin, alpha skeletal muscle	ACTA1	170	0.8166	0.8872	0.8872	0.7516	0.7447	0.787	1.13476	0.0189735
17.84	17.89	46.4	P54819	Adenylate kinase 2, mitochondrial	AK2	14	0.8166	0.7798	0.7656	1.4191	0.7727	1.1803	0.700454	0.14995
2.13	2.24	13.7	P30049	ATP synthase subunit delta, mitochondrial	ATP5D	1	0.8166	0.9036	0.879	0.8472	0.871	0.9376	0.978688	0.640876
33.6	33.7	47.2	Q13740	CD166 antigen	ALCAM	38	0.8166	1.3428	1.3552	0.492	0.4613	0.3908	2.61484	0.0158756
37.46	37.53	52.6	Q9NPY3	Complement component C1q receptor	CD93	69	0.8166	1.0765	0.6486	1.7061	1.2942	1.3804	0.580204	0.0256055
2.13	2.16	23	Q9BSW2	EF-hand calcium-binding domain-containing protein 4B	CRACR2A	2	0.8166	0.8551	0.673	1.1169	1	0.8872	0.7805	0.0637404
1.64	1.8	13.2	O00602	Ficolin-1	FCN1	1	0.8166	0.879	0.929	1.0093	1.0568	0.9376	0.873789	0.0564098
27.04	48.33	85	P08754	Guanine nucleotide-binding protein G(k) subunit alpha	GNAI3	99	0.8166	0.7112	0.9908	0.9376	0.9036	1.028	0.877806	0.262013
2.25	10.45	7.2	Q14573	Inositol 1,4,5-trisphosphate receptor type 3	ITPR3	7	0.8166	0.879	0.7447	0.9036	0.929	0.9727	0.869889	0.0497215
21	21.11	29.1	P13645	Keratin, type I cytoskeletal 10	KRT10	13	0.8166	0.4875	1.0375	0.8872	0.8017	0.8091	0.93739	0.763874
1.63	1.79	16.9	Q8WV92	MIT domain-containing protein 1	MITD1	1	0.8166	0.955	0.8166	0.9908	1.0864	0.9727	0.848618	0.0569741
31.41	31.83	33.5	P19338	Nucleolin	NCL	20	0.8166	1.2706	1.2942	0.8241	0.6427	0.4831	1.73414	0.0604769
27.21	27.28	59.7	P23284	Peptidyl-prolyl cis-trans isomerase B	PPIB	26	0.8166	1.5276	1.2942	0.6982	0.3311	0.3048	2.72723	0.0349081
52.27	52.35	69.9	Q02790	Peptidyl-prolyl cis-trans isomerase FKBP4	FKBP4	46	0.8166	1.1695	1.1272	0.9376	0.7727	0.6668	1.30971	0.146228
5.7	5.8	16.9	O60831	PRA1 family protein 2	PRAF2	3	0.8166	1.2359	1.3428	0.8318	0.9727	1.0471	1.19066	0.352814
29.13	29.21	26	Q70J99	Protein unc-13 homolog D	UNC13D	17	0.8166	0.7244	0.6546	1.406	1.3804	1.1066	0.563987	0.0060734
4.21	4.39	5.8	O95197	Reticulon-3	RTN3	5	0.8166	0.8166	0.8318	0.9036	0.9638	0.7656	0.936194	0.395452
29.38	29.45	25	Q7Z6I6	Rho GTPase-activating protein 30	ARHGAP30	16	0.8166	0.7379	0.8472	0.9376	0.8318	0.8166	0.928732	0.287193
5.85	6.04	65.6	Q9H299	SH3 domain-binding glutamic acid-rich-like protein 3	SH3BGRL3	9	0.8166	0.8017	0.8017	1.4723	1.5136	1.4723	0.54282	1.28795e-06
2	2	13.7	O14907	Tax1-binding protein 3	TAX1BP3	1	0.8166	0.6026	0.3733	0.6194	0.7311	0.6855	0.880403	0.571986
32.39	32.44	38.6	P26639	Threonine--tRNA ligase, cytoplasmic	TARS	23	0.8166	0.8472	0.8395	0.6252	0.6546	0.6486	1.29812	0.000117423
14.42	14.68	16.8	Q9Y6A5	Transforming acidic coiled-coil-containing protein 3	TACC3	8	0.8166	0.955	1.0186	1.1272	0.8472	0.8091	1.00241	0.985645
7.52	7.6	29.9	Q99426	Tubulin-folding cofactor B	TBCB	4	0.8166	0.5248	0.9376	1.1695	1.0666	0.9727	0.710234	0.0834122
35.61	35.67	51.8	P42768	Wiskott-Aldrich syndrome protein	WAS	31	0.8166	0.7379	0.863	1.0375	1.1588	1.1066	0.731933	0.00432663
35.56	36.61	34.5	Q12979	Active breakpoint cluster region-related protein	ABR	28	0.8241	1.1272	1.0666	0.7447	0.5649	0.4093	1.75572	0.031961
9.77	9.91	8	Q9Y6D6	Brefeldin A-inhibited guanine nucleotide-exchange protein 1	ARFGEF1	6	0.8241	1.0375	0.9204	1.0093	1.0375	0.9376	0.932181	0.380379
38.71	38.73	51.4	P04040	Catalase	CAT	31	0.8241	0.8872	0.9376	1.0568	0.7943	0.8395	0.984502	0.881377
44.72	44.85	56.8	Q07065	Cytoskeleton-associated protein 4	CKAP4	26	0.8241	0.863	0.7447	0.9376	0.929	0.9908	0.851053	0.0235218
52.29	52.72	23.1	Q96BY6	Dedicator of cytokinesis protein 10	DOCK10	39	0.8241	0.7112	0.7727	0.9036	0.871	0.8472	0.880311	0.0456644
2.48	2.63	10.7	Q9NXW2	DnaJ homolog subfamily B member 12	DNAJB12	3	0.8241	0.7311	0.7656	0.7244	0.7798	0.7112	1.04758	0.363941
12.51	12.58	16.5	P42892	Endothelin-converting enzyme 1	ECE1	7	0.8241	1.1169	0.9908	1.0471	1.4322	1.3183	0.772014	0.112369
16.77	17.88	23.3	Q01650	Large neutral amino acids transporter small subunit 1	SLC7A5	49	0.8241	0.7943	0.955	0.597	0.6081	0.5649	1.4539	0.00630482
3.13	3.23	8.3	Q15334	Lethal(2) giant larvae protein homolog 1	LLGL1	3	0.8241	0.9908	1.0186	0.871	0.9036	0.8872	1.06451	0.404432
17.97	18.14	28.6	P16671	Platelet glycoprotein 4	CD36	21	0.8241	0.8017	0.6026	4.3251	4.6559	4.7424	0.16238	1.23041e-05
9.6	9.9	20.8	Q14156	Protein EFR3 homolog A	EFR3A	6	0.8241	0.8017	0.7379	0.9376	1.1169	1.0186	0.769158	0.0150615
9.64	9.88	34.9	O60499	Syntaxin-10	STX10	5	0.8241	0.863	0.8395	1.0186	0.8954	1.0864	0.842088	0.0503854
3.72	3.8	20.6	Q6UW68	Transmembrane protein 205	TMEM205	2	0.8241	0.4571	0.7178	0.5105	0.6855	0.863	0.97086	0.899795
8.47	8.95	26.9	Q14642	Type I inositol 1,4,5-trisphosphate 5-phosphatase	INPP5A	6	0.8241	0.929	0.871	0.9204	0.9462	0.912	0.944396	0.183209
8.19	8.4	24.3	O43516	WAS/WASL-interacting protein family member 1	WIPF1	9	0.8241	0.52	0.8017	0.6026	0.8395	0.7311	0.987392	0.942711
21.72	21.8	36	O43242	26S proteasome non-ATPase regulatory subunit 3	PSMD3	15	0.8318	1.0666	1.0864	1.5704	1.1912	1.2823	0.738099	0.065896
20.77	21.32	39.1	P49189	4-trimethylaminobutyraldehyde dehydrogenase	ALDH9A1	11	0.8318	1.0375	0.673	1.6596	1	1.3428	0.635194	0.0890844
22.09	22.18	31.7	Q9Y6E2	Basic leucine zipper and W2 domain-containing protein 2	BZW2	13	0.8318	0.9908	1.0375	0.8954	0.673	0.863	1.17632	0.200026
4.33	4.37	8.1	P08236	Beta-glucuronidase	GUSB	2	0.8318	0.6427	0.7178	0.5754	0.6668	1.0965	0.937401	0.788075
2.01	2.05	7	Q6P2H3	Centrosomal protein of 85 kDa	CEP85	1	0.8318	1.2246	0.8954	1.0186	1.0375	1.0965	0.936307	0.617899
59.07	59.43	25.9	O14578	Citron Rho-interacting kinase	CIT	34	0.8318	0.7379	0.879	1.1482	1.2706	1.4454	0.633689	0.00786809
2.25	2.99	22.4	Q9NX76	CKLF-like MARVEL transmembrane domain-containing protein 6	CMTM6	12	0.8318	0.7943	0.863	1.406	1.0093	1.2474	0.679581	0.028724
2.97	3.05	11.6	O15194	CTD small phosphatase-like protein	CTDSPL	2	0.8318	0.9376	0.8551	1.028	0.8166	0.8551	0.972145	0.746947
3.3	3.42	36.4	Q9NPA0	ER membrane protein complex subunit 7	EMC7	4	0.8318	0.9204	1.0375	0.8166	1	1.2942	0.896779	0.518396
1.43	1.67	8	P51798	H(+)/Cl(-) exchange transporter 7	CLCN7	2	0.8318	1.028	1.1695	0.9036	1	0.6855	1.17002	0.338369
2.71	2.91	16.9	P13760	HLA class II histocompatibility antigen, DRB1-4 beta chain	HLA-DRB1	2	0.8318	0.7943	0.879	0.9376	0.8395	0.9462	0.919877	0.159058
7.41	7.61	15.1	P17181	Interferon alpha/beta receptor 1	IFNAR1	5	0.8318	0.6427	0.7727	1.1169	0.8872	0.9376	0.763912	0.060567
8.07	8.17	9.8	P01130	Low-density lipoprotein receptor	LDLR	4	0.8318	0.6982	0.7311	1.4322	1.4723	1.2706	0.541568	0.000974003
3.58	3.82	17.4	Q8NB16	Mixed lineage kinase domain-like protein	MLKL	3	0.8318	0.9376	0.955	0.879	0.7943	0.9727	1.02963	0.705296
4.35	4.39	16.5	Q8TF71	Monocarboxylate transporter 10	SLC16A10	2	0.8318	0.8091	0.7943	0.8017	0.673	0.597	1.17546	0.116751
3.21	3.64	12.3	Q15233	Non-POU domain-containing octamer-binding protein	NONO	3	0.8318	0.9638	0.8551	0.863	0.8954	0.879	1.00504	0.920523
16.88	17	22.7	P27986	Phosphatidylinositol 3-kinase regulatory subunit alpha	PIK3R1	9	0.8318	0.7244	0.929	1.1376	1.0965	0.9204	0.787827	0.0663758
4.31	12.19	27.6	P78356	Phosphatidylinositol 5-phosphate 4-kinase type-2 beta	PIP4K2B	9	0.8318	0.6026	0.8166	1.1912	0.912	1.556	0.615162	0.0793802
2.02	2.02	10.5	Q9NX46	Poly(ADP-ribose) glycohydrolase ARH3	ADPRHL2	1	0.8318	0.929	0.9462	0.955	1	0.8472	0.966027	0.61131
2	2	8.6	Q9Y257	Potassium channel subfamily K member 6	KCNK6	1	0.8318	1.0093	0.8551	0.9204	1.0864	0.929	0.918387	0.361226
13.23	13.29	52	Q9UHV9	Prefoldin subunit 2	PFDN2	11	0.8318	0.879	0.7586	1.9953	1.8535	1.7378	0.442022	0.000226449
5.19	5.36	43.1	Q12974	Protein tyrosine phosphatase type IVA 2	PTP4A2	5	0.8318	0.7516	0.5754	0.5808	0.5495	0.6194	1.23381	0.156863
4.19	4.33	50	P49458	Signal recognition particle 9 kDa protein	SRP9	3	0.8318	1.4322	1.4588	1.2942	0.673	1.2589	1.15396	0.595176
43.75	43.82	33.3	O95347	Structural maintenance of chromosomes protein 2	SMC2	24	0.8318	0.9638	0.9376	0.929	1.0186	0.9817	0.933056	0.244907
1.63	1.76	8.9	O14662	Syntaxin-16	STX16	1	0.8318	0.9817	0.7379	0.9036	0.5808	0.4875	1.29388	0.252745
7.5	7.77	35.3	O75663	TIP41-like protein	TIPRL	7	0.8318	0.631	0.7244	0.9376	1	0.8954	0.772044	0.0302965
58.68	58.78	19.6	Q92616	Translational activator GCN1	GCN1L1	30	0.8318	0.9204	0.7727	1.4322	0.9908	1.1695	0.702825	0.0580345
2	2	5.5	Q9BXJ8	Transmembrane protein 120A	TMEM120A	1	0.8318	1.3183	1.0765	0.6668	0.7943	1.1169	1.25159	0.327691
6.6	6.66	17.5	Q9Y3Q8	TSC22 domain family protein 4	TSC22D4	6	0.8318	0.7727	0.863	1.2134	1.1376	0.871	0.765829	0.0787672
7.19	70.98	72.8	P68366	Tubulin alpha-4A chain	TUBA4A	112	0.8318	1.0864	1.406	0.8551	0.7244	0.8954	1.34317	0.178953
2.28	2.32	10.4	Q9BSL1	Ubiquitin-associated domain-containing protein 1	UBAC1	1	0.8318	0.879	0.7447	1.1169	0.8551	1.1066	0.797603	0.0921659
2.04	2.04	2.4	Q9C0C2	182 kDa tankyrase-1-binding protein	TNKS1BP1	1	0.8395	1.0093	1.0965	1.1272	1.028	0.929	0.954964	0.650484
29.02	33.48	46.3	P23526	Adenosylhomocysteinase	AHCY	23	0.8395	0.7586	0.673	1.0471	1.0093	1.0471	0.731787	0.00504599
1.5	1.68	5.3	Q96NW4	Ankyrin repeat domain-containing protein 27	ANKRD27	2	0.8395	0.955	0.7727	0.6855	0.6855	0.673	1.25597	0.0309266
3.06	3.9	5.6	Q8N163	Cell cycle and apoptosis regulator protein 2	CCAR2	3	0.8395	0.7586	0.5012	0.8395	0.7656	0.8318	0.861463	0.342787
16.34	16.52	44.2	Q9UNE7	E3 ubiquitin-protein ligase CHIP	STUB1	10	0.8395	1.1272	1.0864	1.0765	0.9204	0.8017	1.09094	0.518737
70.92	71.63	18.7	Q7Z6Z7	E3 ubiquitin-protein ligase HUWE1	HUWE1	56	0.8395	1.1695	1.028	1.3677	1.6144	1.6596	0.654286	0.015359
9.71	10.07	53.4	P17900	Ganglioside GM2 activator	GM2A	11	0.8395	1.1588	1.0765	0.7244	0.5808	0.597	1.61644	0.0210261
39.84	40.33	24.4	Q3V6T2	Girdin	CCDC88A	26	0.8395	0.7727	0.8166	0.9908	1.028	0.8551	0.845123	0.0572389
3.87	6.08	16.8	Q9Y608	Leucine-rich repeat flightless-interacting protein 2	LRRFIP2	5	0.8395	0.8551	1.0093	0.8395	1.1066	1	0.91779	0.441826
25.77	25.82	33.2	P08582	Melanotransferrin	MFI2	14	0.8395	0.7516	0.7379	1.4859	1.3305	1.2474	0.573109	0.00166612
2	2.01	5.3	Q9BVL2	Nucleoporin p58/p45	NUPL1	1	0.8395	0.9638	0.8551	0.879	1.0568	1.0568	0.888325	0.19172
2.18	2.32	6.8	Q9P219	Protein Daple	CCDC88C	2	0.8395	0.8091	0.5702	0.7112	0.8872	0.7047	0.963397	0.800458
2.01	2.03	11.4	Q9BX40	Protein LSM14 homolog B	LSM14B	1	0.8395	0.7244	0.8551	0.7244	0.9204	0.6026	1.07635	0.602572
27.34	27.39	68.9	P61019	Ras-related protein Rab-2A	RAB2A	25	0.8395	1.1482	1.5996	1.1066	0.7516	0.7798	1.35986	0.271649
1.38	19.3	57.3	P62714	Serine/threonine-protein phosphatase 2A catalytic subunit beta isoform	PPP2CB	15	0.8395	1.0765	0.8551	1	0.912	0.8166	1.01558	0.886384
19.38	19.54	51	O75563	Src kinase-associated phosphoprotein 2	SKAP2	13	0.8395	1.5136	1.1588	1.2134	0.871	0.955	1.15546	0.514098
21.18	22.92	55.2	Q12846	Syntaxin-4	STX4	29	0.8395	1.028	1.0186	0.7586	0.6792	0.5861	1.42601	0.0220317
2.02	2.03	4.7	A6NFQ2	TRPM8 channel-associated factor 2	TCAF2	1	0.8395	0.8166	0.7943	0.8872	0.8395	0.8872	0.93745	0.0570026
2.02	2.03	5.1	A2RU67	Uncharacterized protein KIAA1467	KIAA1467	2	0.8395	0.8241	0.8551	0.6792	1.0093	1.0471	0.920712	0.570642
5.73	6.49	20	O75312	Zinc finger protein ZPR1	ZPR1	4	0.8395	0.9727	0.6138	1.0666	0.8241	1.0093	0.836552	0.2839
5.49	5.67	5.2	Q12802	A-kinase anchor protein 13	AKAP13	3	0.8472	0.6792	0.879	1.2023	0.8551	1	0.786747	0.139895
2.02	2.02	7.2	Q8NCB2	CaM kinase-like vesicle-associated protein	CAMKV	1	0.8472	0.912	0.6607	0.8166	0.9376	0.955	0.893216	0.329816
32.61	32.65	44.4	Q16555	Dihydropyrimidinase-related protein 2	DPYSL2	24	0.8472	0.7727	0.6368	1.0093	1	1.0666	0.733671	0.0136975
16.16	17.32	20.5	Q96KP1	Exocyst complex component 2	EXOC2	10	0.8472	1.2589	1.1169	1.4723	0.6607	0.7447	1.11999	0.706553
14.51	18.65	15.9	Q9BQS8	FYVE and coiled-coil domain-containing protein 1	FYCO1	15	0.8472	1.0186	1.3183	0.9376	0.9376	1.4322	0.96272	0.857569
20.81	20.99	45.1	P61978	Heterogeneous nuclear ribonucleoprotein K	HNRNPK	27	0.8472	1.4191	1.1695	1.556	1.2706	1.0666	0.882513	0.522935
4	4	11.6	P13598	Intercellular adhesion molecule 2	ICAM2	2	0.8472	0.8395	0.8872	0.9727	0.955	1.0471	0.865235	0.0137509
5.9	5.97	15.4	P42167	Lamina-associated polypeptide 2, isoforms beta/gamma	TMPO	3	0.8472	1.0471	0.955	1.2589	1.2359	1.4454	0.723136	0.0144458
1.96	2.13	3.7	Q5SYE7	NHS-like protein 1	NHSL1	1	0.8472	0.8166	0.7798	0.9462	0.871	0.879	0.906313	0.0522084
2.01	3.26	12	Q99733	Nucleosome assembly protein 1-like 4	NAP1L4	3	0.8472	0.7379	1.0471	1.0375	0.871	0.929	0.927648	0.54218
1.94	2.08	8.6	Q6Y7W6	PERQ amino acid-rich with GYF domain-containing protein 2	GIGYF2	1	0.8472	0.9376	0.9462	1.028	0.9204	0.955	0.940621	0.269006
5	5.08	21.5	P09668	Pro-cathepsin H	CTSH	5	0.8472	0.6252	0.8954	1.3552	1.5136	1.1169	0.594074	0.019217
3.22	3.31	6.2	O00206	Toll-like receptor 4	TLR4	2	0.8472	0.9204	0.9638	0.9638	1.0471	1.1169	0.873266	0.0770652
9.78	9.87	44.3	Q15631	Translin	TSN	9	0.8472	0.8872	1.0864	1.1066	0.9817	1.3062	0.830991	0.186271
4.68	4.79	8.1	Q9NS93	Transmembrane 7 superfamily member 3	TM7SF3	3	0.8472	0.7379	0.879	0.6546	0.631	0.7586	1.20541	0.0732509
16.06	16.17	17.8	O00159	Unconventional myosin-Ic	MYO1C	14	0.8472	0.6546	0.8318	1.2359	1.2823	1.3062	0.610187	0.0015863
17.14	17.19	14.6	Q9ULF5	Zinc transporter ZIP10	SLC39A10	11	0.8472	0.9376	0.929	1.0186	1.3062	0.9727	0.822987	0.146725
24.46	27.29	29.9	P20073	Annexin A7	ANXA7	18	0.8551	0.8017	0.631	1.4859	1.5417	1.6904	0.484909	0.000882392
1.9	2.13	13.5	Q86WR0	Coiled-coil domain-containing protein 25	CCDC25	2	0.8551	0.863	1.0186	1.028	0.8954	0.8954	0.970874	0.712642
3.35	3.62	10.7	Q9BXX0	EMILIN-2	EMILIN2	2	0.8551	0.8551	1.0666	1	0.9638	0.9727	0.945616	0.496997
10.58	10.61	25.4	O94919	Endonuclease domain-containing 1 protein	ENDOD1	8	0.8551	0.9908	1.3428	0.4055	0.3467	0.4699	2.6092	0.0118628
15.58	15.61	28.9	Q13347	Eukaryotic translation initiation factor 3 subunit I	EIF3I	9	0.8551	0.6668	0.6855	0.8017	1.0965	0.7586	0.830849	0.2865
4.03	4.04	17.4	Q9UBQ5	Eukaryotic translation initiation factor 3 subunit K	EIF3K	2	0.8551	0.871	0.9376	0.8954	0.9204	0.8954	0.98248	0.583846
2	4.67	7.9	P43003	Excitatory amino acid transporter 1	SLC1A3	5	0.8551	0.8318	0.8091	1.0864	1.1482	0.7656	0.831945	0.231763
14.58	14.69	44.2	O75223	Gamma-glutamylcyclotransferase	GGCT	10	0.8551	0.8241	0.787	0.7586	0.6427	0.6668	1.1925	0.0304266
42.19	42.23	36.8	Q9Y4L1	Hypoxia up-regulated protein 1	HYOU1	27	0.8551	1.3183	1.2246	0.673	0.787	0.5105	1.72444	0.0429441
3.95	4.95	4.3	Q99698	Lysosomal-trafficking regulator	LYST	4	0.8551	0.879	0.9204	0.9817	1.0186	0.9204	0.908857	0.061407
1.4	1.54	4.7	Q96HJ5	Membrane-spanning 4-domains subfamily A member 3	MS4A3	1	0.8551	0.7727	0.8472	0.7727	0.7586	0.7112	1.10368	0.0736381
2.01	2.01	5.2	Q8NCE2	Myotubularin-related protein 14	MTMR14	1	0.8551	0.7516	0.8166	0.7586	0.9908	0.879	0.921968	0.405142
12.14	12.2	38.9	P28072	Proteasome subunit beta type-6	PSMB6	9	0.8551	0.8091	0.871	1.6293	1.6444	1.888	0.491156	0.00052113
3.04	4.62	17.5	Q92734	Protein TFG	TFG	7	0.8551	0.9036	0.9817	0.929	0.863	0.9036	1.01662	0.737676
2	2	2.8	Q9H1C4	Protein unc-93 homolog B1	UNC93B1	1	0.8551	0.9204	0.8318	0.9727	0.9204	0.8241	0.959554	0.511994
3.38	3.51	27.9	O14807	Ras-related protein M-Ras	MRAS	3	0.8551	0.879	0.4831	0.879	1.4322	1.5276	0.577576	0.0868729
20.25	20.75	33.1	Q68EM7	Rho GTPase-activating protein 17	ARHGAP17	22	0.8551	1.0375	0.8472	0.7379	0.7447	0.912	1.14416	0.243961
4.95	7.22	13	P42331	Rho GTPase-activating protein 25	ARHGAP25	4	0.8551	0.8241	0.912	0.879	0.8241	0.8872	1.00035	0.993073
24.38	24.46	26.8	Q15052	Rho guanine nucleotide exchange factor 6	ARHGEF6	13	0.8551	0.7656	0.9462	1.5417	1.4322	1.1272	0.625905	0.0190792
5.37	5.5	17.8	O15126	Secretory carrier-associated membrane protein 1	SCAMP1	8	0.8551	1.0093	0.9908	0.912	0.863	0.9204	1.05929	0.361927
1.74	1.89	9.6	Q9UIB8	SLAM family member 5	CD84	2	0.8551	0.929	0.9204	0.6918	0.8872	1	1.04866	0.676148
4.05	4.07	8.4	Q96Q05	Trafficking protein particle complex subunit 9	TRAPPC9	2	0.8551	0.863	0.7798	0.8241	1.0965	1.2246	0.794194	0.149203
3.5	3.65	5.8	Q9HCN3	Transmembrane protein 8A	TMEM8A	2	0.8551	1.0864	0.9462	0.9376	1.1803	0.8091	0.986573	0.923377
3.7	3.8	15	Q9Y3C8	Ubiquitin-fold modifier-conjugating enzyme 1	UFC1	2	0.8551	0.9204	0.9376	0.8551	0.8241	0.912	1.04704	0.321798
9.85	9.95	28.7	Q9NP79	Vacuolar protein sorting-associated protein VTA1 homolog	VTA1	6	0.8551	0.9727	0.912	0.8551	0.9817	0.7178	1.0725	0.500385
8.19	8.32	38.6	Q9P0L0	Vesicle-associated membrane protein-associated protein A	VAPA	8	0.8551	0.8241	0.9462	0.7047	0.5152	0.4325	1.58884	0.0214971
1.77	1.92	11.9	O75348	V-type proton ATPase subunit G 1	ATP6V1G1	1	0.8551	0.8472	0.787	0.8954	0.929	0.8872	0.918019	0.0414845
2	2	9.6	P52815	39S ribosomal protein L12, mitochondrial	MRPL12	1	0.863	1.2359	0.9908	1.0666	0.7047	1	1.11489	0.533639
19.88	20.04	58.4	P23396	40S ribosomal protein S3	RPS3	11	0.863	1.0568	1.1066	0.4446	0.4207	0.4446	2.31041	0.00156384
1.47	1.6	12.2	P36639	7,8-dihydro-8-oxoguanine triphosphatase	NUDT1	1	0.863	0.9462	0.9817	1.2023	0.9462	0.9727	0.894175	0.281831
26.96	29.31	51.8	P61160	Actin-related protein 2	ACTR2	36	0.863	1	0.9204	0.787	0.8551	0.912	1.08978	0.227706
5.68	5.79	10.5	O43299	AP-5 complex subunit zeta-1	AP5Z1	3	0.863	0.5248	0.9908	1.6904	0.879	1.1482	0.639821	0.181345
8.17	8.8	24.2	P32121	Beta-arrestin-2	ARRB2	6	0.863	1.0965	0.6546	1	0.5649	0.879	1.06964	0.770752
9.49	9.82	11	Q9NSY1	BMP-2-inducible protein kinase	BMP2K	8	0.863	1.2706	1.0093	0.6607	0.4831	0.6427	1.75925	0.026588
17.87	17.97	24.2	Q13443	Disintegrin and metalloproteinase domain-containing protein 9	ADAM9	12	0.863	0.7586	0.8091	1.1169	0.9908	0.955	0.793646	0.021647
14.24	14.34	70.2	P24534	Elongation factor 1-beta	EEF1B2	15	0.863	1.4588	1.3062	0.6792	0.5916	0.4055	2.16429	0.0294278
4.04	4.04	4.7	P21709	Ephrin type-A receptor 1	EPHA1	4	0.863	0.871	0.8091	0.9638	1	1.1588	0.814417	0.0373645
47.75	47.77	38.1	Q9UBC2	Epidermal growth factor receptor substrate 15-like 1	EPS15L1	32	0.863	0.955	1.3305	0.6668	0.8472	0.5702	1.51065	0.0971442
17.17	18.14	25.4	Q99808	Equilibrative nucleoside transporter 1	SLC29A1	18	0.863	0.8954	0.9908	0.4406	0.597	0.6081	1.67054	0.00516367
14.71	14.77	54	Q7Z5G4	Golgin subfamily A member 7	GOLGA7	11	0.863	0.787	1.1169	0.7943	0.6792	0.5546	1.36428	0.112408
3.54	3.67	9.9	Q86TU7	Histone-lysine N-methyltransferase setd3	SETD3	3	0.863	1.7865	1.3804	1.9409	1.1066	2.0893	0.784516	0.415026
7.29	7.36	31	P11049	Leukocyte antigen CD37	CD37	4	0.863	0.871	0.9204	0.8954	0.912	0.871	0.991039	0.729167
9.46	9.73	39.1	P48059	LIM and senescent cell antigen-like-containing domain protein 1	LIMS1	6	0.863	0.8954	0.9204	0.8166	0.6368	0.8091	1.184	0.0853694
2.02	2.03	8.9	O43318	Mitogen-activated protein kinase kinase kinase 7	MAP3K7	1	0.863	1.0375	0.955	1.2134	1.2246	0.8395	0.871243	0.360078
2.2	2.31	9.5	Q5JS37	NHL repeat-containing protein 3	NHLRC3	1	0.863	0.9036	0.8166	0.7943	0.9462	1.0375	0.929878	0.436857
2.44	2.49	13.7	O95674	Phosphatidate cytidylyltransferase 2	CDS2	3	0.863	0.9204	0.9376	1.0568	0.9036	1.028	0.910521	0.162524
9.51	9.57	23.3	Q9GZN7	Protein rogdi homolog	ROGDI	5	0.863	0.955	0.9638	1.0093	0.929	0.9638	0.958547	0.370064
2.01	2.01	12.2	Q969E2	Secretory carrier-associated membrane protein 4	SCAMP4	1	0.863	0.7244	0.7727	0.6427	0.787	0.7727	1.0716	0.439447
27.99	28.06	20.8	O75044	SLIT-ROBO Rho GTPase-activating protein 2	SRGAP2	21	0.863	0.9376	1.0375	1.2589	1.2823	1.0765	0.784504	0.0343698
4	4	6.6	O76082	Solute carrier family 22 member 5	SLC22A5	3	0.863	0.8472	0.9036	0.8872	0.871	0.7798	1.02987	0.536473
1.31	1.68	14.3	Q8NFQ8	Torsin-1A-interacting protein 2	TOR1AIP2	4	0.863	0.8872	0.863	0.7727	0.863	0.8241	1.06236	0.13507
1.66	1.81	12.6	Q8IY95	Transmembrane protein 192	TMEM192	2	0.863	0.8091	1.0666	0.7656	0.8017	1.0568	1.04367	0.767294
12.23	12.29	15.7	O60504	Vinexin	SORBS3	7	0.863	0.8091	0.9376	0.9817	0.8318	1.3677	0.820351	0.30978
38.97	39.08	45.2	P10809	60 kDa heat shock protein, mitochondrial	HSPD1	24	0.871	1.1376	0.7178	0.4246	0.3192	0.4571	2.2703	0.0171604
9.69	9.95	8.4	Q13085	Acetyl-CoA carboxylase 1	ACACA	7	0.871	1.1066	0.7516	0.7447	1.0568	0.5861	1.14307	0.546791
24.07	24.22	63.7	O15144	Actin-related protein 2/3 complex subunit 2	ARPC2	26	0.871	1.1169	1.0765	0.9817	0.8954	0.7798	1.15337	0.230023
8.48	8.84	27.2	Q9BXS5	AP-1 complex subunit mu-1	AP1M1	8	0.871	1.1588	1.0765	0.6792	0.631	0.6194	1.60982	0.0109747
17.52	17.55	37.8	P07858	Cathepsin B	CTSB	15	0.871	0.929	1.2359	0.1754	0.492	0.4613	2.68973	0.0137641
9.25	9.49	14.8	O60271	C-Jun-amino-terminal kinase-interacting protein 4	SPAG9	6	0.871	0.9462	0.879	0.9908	0.9817	0.9727	0.915456	0.0272753
2.06	2.34	10.9	Q9Y6I3	Epsin-1	EPN1	1	0.871	1.3305	1	1.3552	1.1482	1.1695	0.871655	0.359091
24.97	25.12	35	P55884	Eukaryotic translation initiation factor 3 subunit B	EIF3B	17	0.871	0.8872	0.6792	0.787	0.912	0.8017	0.974687	0.799087
2	2.01	7.1	Q96IG2	F-box/LRR-repeat protein 20	FBXL20	1	0.871	0.787	0.7727	0.7586	0.8551	0.8551	0.984567	0.789235
2	2	8.7	Q9H4A6	Golgi phosphoprotein 3	GOLPH3	2	0.871	0.5297	1	0.787	0.6026	0.7112	1.14276	0.542001
4.02	4.59	18.5	P31942	Heterogeneous nuclear ribonucleoprotein H3	HNRNPH3	3	0.871	1.1169	0.955	0.7112	0.863	1.0471	1.12269	0.425663
8.05	8.05	20.9	Q08334	Interleukin-10 receptor subunit beta	IL10RB	4	0.871	0.7178	0.6194	1.4997	1.2589	1.2589	0.549645	0.0051512
2	2	5.6	P51884	Lumican	LUM	1	0.871	0.6918	1.0186	0.8091	2.2909	0.3698	0.743962	0.641426
7.29	7.42	9.7	P19838	Nuclear factor NF-kappa-B p105 subunit	NFKB1	4	0.871	0.8954	0.879	1.0568	0.9817	0.955	0.883715	0.0207249
11.18	11.23	29.7	O14908	PDZ domain-containing protein GIPC1	GIPC1	7	0.871	0.6607	0.8472	0.8872	0.8318	0.5152	1.06477	0.736332
3.36	3.47	17.3	Q5JUQ0	Protein FAM78A	FAM78A	2	0.871	0.8954	1.0471	1.0765	1	1.0471	0.900724	0.156916
2.82	2.96	16	O43663	Protein regulator of cytokinesis 1	PRC1	2	0.871	1.0471	0.9462	0.9376	0.8872	1.0864	0.98389	0.852048
7.06	21.69	63	P15153	Ras-related C3 botulinum toxin substrate 2	RAC2	19	0.871	1.028	0.8241	0.9376	0.955	0.7379	1.0352	0.75667
2.99	3.27	22.8	Q96HR9	Receptor expression-enhancing protein 6	REEP6	3	0.871	0.8017	0.7178	0.9817	1.2246	0.929	0.762447	0.0702628
4.52	6.75	8.7	P52630	Signal transducer and activator of transcription 2	STAT2	4	0.871	0.8241	0.8472	0.7727	0.7586	0.7943	1.09318	0.0133297
6.6	8.72	10.9	P53794	Sodium/myo-inositol cotransporter	SLC5A3	7	0.871	0.871	0.912	0.871	0.9376	0.9036	0.978541	0.457046
1.77	1.96	8.1	O43156	TELO2-interacting protein 1 homolog	TTI1	2	0.871	0.7516	0.8166	0.9462	1.0864	1.0186	0.799423	0.0185398
5.22	5.45	26.1	Q9UM00	Transmembrane and coiled-coil domain-containing protein 1	TMCO1	4	0.871	0.9727	0.9204	0.9036	0.9908	0.8954	0.990788	0.849585
2	2	8	Q9BQB6	Vitamin K epoxide reductase complex subunit 1	VKORC1	1	0.871	0.9204	0.929	0.863	0.9376	0.8954	1.00905	0.787067
12.34	12.41	54.6	P30050	60S ribosomal protein L12	RPL12	11	0.879	0.8318	0.9817	0.631	0.6668	0.6252	1.40016	0.00511904
6.91	8.06	13	O60266	Adenylate cyclase type 3	ADCY3	6	0.879	0.7311	0.879	0.871	0.9204	1.4997	0.756312	0.267626
2.01	4.18	14.5	Q96GS6	Alpha/beta hydrolase domain-containing protein 17A	ABHD17A	2	0.879	1.028	1.1169	0.929	1.0568	0.9462	1.03134	0.721671
8	8.01	32.3	Q07812	Apoptosis regulator BAX	BAX	5	0.879	0.879	0.8872	0.929	1.028	0.9908	0.897347	0.0253959
17.34	17.51	11.8	O75882	Attractin	ATRN	10	0.879	0.7447	0.7047	0.7379	0.863	0.7727	0.980957	0.826936
4.18	4.5	10.8	Q7KYR7	Butyrophilin subfamily 2 member A1	BTN2A1	4	0.879	0.9638	1.0375	1	0.9376	0.8954	1.0167	0.788435
6.09	6.12	18.7	P68400	Casein kinase II subunit alpha	CSNK2A1	5	0.879	1.0568	0.9727	0.9376	0.8166	1.0471	1.03827	0.692681
6	6.02	9.5	Q15642	Cdc42-interacting protein 4	TRIP10	3	0.879	0.8954	0.9727	1.0375	0.9817	0.9817	0.915425	0.0695305
4.77	4.88	13.3	O96005	Cleft lip and palate transmembrane protein 1	CLPTM1	3	0.879	0.7516	1.1803	0.4875	0.8017	1.1272	1.16326	0.589004
14.65	14.71	43	Q5QGZ9	C-type lectin domain family 12 member A	CLEC12A	19	0.879	0.787	1.0864	1.2706	1.7378	1.6749	0.587705	0.0197364
11.62	13.97	23.3	P78536	Disintegrin and metalloproteinase domain-containing protein 17	ADAM17	8	0.879	0.7943	0.871	0.8551	1.1482	1.0864	0.823478	0.122862
19.52	29.56	41.3	Q96JJ3	Engulfment and cell motility protein 2	ELMO2	18	0.879	0.7656	1.1803	1.2134	1.6144	0.8551	0.767031	0.319482
37.1	37.15	58.1	P60842	Eukaryotic initiation factor 4A-I	EIF4A1	31	0.879	1.028	0.9727	0.7656	0.6486	0.6194	1.41606	0.0106254
4.06	4.07	15.1	O15372	Eukaryotic translation initiation factor 3 subunit H	EIF3H	9	0.879	0.7311	0.871	0.9462	0.7727	0.7656	0.998632	0.988833
5.21	5.49	18.1	Q9H8Y8	Golgi reassembly-stacking protein 2	GORASP2	5	0.879	1.2589	1.0186	1.0965	1.2823	0.8241	0.985513	0.933152
89.53	89.57	65.4	P05107	Integrin beta-2	ITGB2	133	0.879	1.2134	1.1169	0.8091	0.6026	0.5598	1.62785	0.0304228
4.14	4.17	9.4	Q96F46	Interleukin-17 receptor A	IL17RA	4	0.879	1.1169	0.8241	0.6607	0.6607	0.7656	1.35122	0.0643905
2.64	2.7	13	Q9BZM5	NKG2D ligand 2	ULBP2	2	0.879	0.9462	0.8395	1.1066	0.9376	0.8241	0.929017	0.482607
5	5.27	59	O60925	Prefoldin subunit 1	PFDN1	4	0.879	0.9638	0.879	0.863	1.1588	1.0471	0.886898	0.271367
33.98	36.13	45.4	P07602	Prosaposin	PSAP	39	0.879	1.3552	1.4454	0.912	0.597	0.5152	1.8178	0.0608919
6.1	6.26	16	P61619	Protein transport protein Sec61 subunit alpha isoform 1	SEC61A1	4	0.879	1.0666	1.0965	0.7656	0.871	0.8166	1.24005	0.0580156
1.89	2.01	5.1	Q9BZ68	Putative FERM domain-containing protein FRMD8P1	FRMD8P1	1	0.879	0.7311	0.929	0.9462	0.9376	1.1066	0.849084	0.136599
9.69	9.95	26.1	Q13501	Sequestosome-1	SQSTM1	8	0.879	0.7112	0.7311	1.2823	1.7378	0.9638	0.58267	0.0742172
2.01	2.03	6.7	O75886	Signal transducing adapter molecule 2	STAM2	1	0.879	0.8318	0.871	0.9817	0.863	0.9036	0.939417	0.215566
17.14	18.96	18.8	Q9H2G2	STE20-like serine/threonine-protein kinase	SLK	13	0.879	0.7798	1.0375	0.7943	0.6855	0.8318	1.16642	0.214199
4.02	4.25	9.4	Q86TV6	Tetratricopeptide repeat protein 7B	TTC7B	3	0.879	0.8551	0.8472	0.8954	0.8318	0.871	0.993495	0.800347
2.06	2.07	7.4	Q13641	Trophoblast glycoprotein	TPBG	1	0.879	1.0093	1	1.7219	1.7219	2.0512	0.525623	0.00178435
2.77	2.95	7.5	O60701	UDP-glucose 6-dehydrogenase	UGDH	2	0.879	0.8472	0.7244	0.8166	0.7727	0.8241	1.01541	0.81558
27.43	28.06	44.4	P38606	V-type proton ATPase catalytic subunit A	ATP6V1A	19	0.879	0.955	0.9376	0.6081	0.6982	0.597	1.45621	0.00183508
18.26	18.32	37.2	P21283	V-type proton ATPase subunit C 1	ATP6V1C1	14	0.879	0.7112	0.9817	0.8872	0.871	0.6194	1.08172	0.60989
6.34	6.47	12.6	Q8IZP0	Abl interactor 1	ABI1	4	0.8872	0.912	0.8017	1.2589	0.7798	1.1169	0.824217	0.273945
11.25	11.36	26.9	Q9BTT0	Acidic leucine-rich nuclear phosphoprotein 32 family member E	ANP32E	7	0.8872	0.9727	0.6668	1.1588	0.6252	0.5495	1.08279	0.776735
12.2	12.51	43.8	O95433	Activator of 90 kDa heat shock protein ATPase homolog 1	AHSA1	9	0.8872	1.1912	0.7943	1.3804	1.4723	1.3305	0.686723	0.0262024
11.24	11.28	40.9	O75608	Acyl-protein thioesterase 1	LYPLA1	7	0.8872	0.6982	0.9817	1.1588	1.1695	0.871	0.802394	0.176273
6.03	6.08	8.7	Q9NZ52	ADP-ribosylation factor-binding protein GGA3	GGA3	3	0.8872	0.879	1.0471	0.9036	1.1376	1.1169	0.89082	0.28266
17.38	17.74	58.1	Q9NVJ2	ADP-ribosylation factor-like protein 8B	ARL8B	23	0.8872	1.5276	1.4588	0.6982	0.7656	0.787	1.72099	0.0574493
28.63	68.41	51.1	Q10567	AP-1 complex subunit beta-1	AP1B1	66	0.8872	1.3552	1.1588	0.9817	0.6668	0.6982	1.44935	0.105499
105.82	107.93	34.7	P11717	Cation-independent mannose-6-phosphate receptor	IGF2R	68	0.8872	0.9908	0.8472	0.4207	0.3981	0.4246	2.19173	0.000345402
3.12	3.28	20.3	Q8IX05	CD302 antigen	CD302	2	0.8872	0.955	0.9817	0.5495	0.6081	0.5598	1.64429	0.000383549
3.25	3.38	22	Q96MX0	CKLF-like MARVEL transmembrane domain-containing protein 3	CMTM3	2	0.8872	0.9204	0.9727	0.9638	0.9036	0.9376	0.991194	0.7998
9.54	9.64	26.1	Q8ND76	Cyclin-Y	CCNY	11	0.8872	1.3552	1.556	2.0324	1.4997	1.6596	0.731629	0.140658
2.26	6.84	4.6	Q96HP0	Dedicator of cytokinesis protein 6	DOCK6	5	0.8872	1.0375	0.413	0.6081	0.5445	1.0186	1.07669	0.828305
7.67	8.06	33.6	Q9UNN8	Endothelial protein C receptor	PROCR	11	0.8872	1	0.6982	0.7943	1.1169	1.1588	0.84215	0.32756
2	2.02	14.4	O43324	Eukaryotic translation elongation factor 1 epsilon-1	EEF1E1	2	0.8872	0.879	0.863	0.9036	0.9462	0.9727	0.931515	0.0392129
7.66	9.88	20	O76003	Glutaredoxin-3	GLRX3	7	0.8872	0.9727	0.929	0.9908	0.9727	0.955	0.955594	0.181751
10.65	11.57	32.1	Q9NQ48	Leucine zipper transcription factor-like protein 1	LZTFL1	7	0.8872	0.929	0.9036	0.8954	0.929	0.912	0.993934	0.740002
31.91	32.04	64.4	P07195	L-lactate dehydrogenase B chain	LDHB	38	0.8872	1.1376	1.1912	0.7447	0.5861	0.6026	1.66339	0.0158665
20.78	20.94	53.7	Q15691	Microtubule-associated protein RP/EB family member 1	MAPRE1	23	0.8872	1.0186	1.0864	0.8872	0.7943	0.787	1.21215	0.0591622
2.54	3.14	33.3	Q15843	NEDD8	NEDD8	3	0.8872	0.8954	0.955	1.0093	0.9036	0.9376	0.960393	0.375518
25.78	25.78	10.7	Q04721	Neurogenic locus notch homolog protein 2	NOTCH2	13	0.8872	0.9817	0.7516	1.3677	1.4454	1.6444	0.587886	0.0044682
4.61	5.42	8.8	Q9NVE7	Pantothenate kinase 4	PANK4	4	0.8872	0.787	0.863	1.028	0.8954	0.955	0.881462	0.0801985
4.04	4.06	21.8	Q9GZP4	PITH domain-containing protein 1	PITHD1	2	0.8872	0.8551	1	0.9376	1.0765	1.0093	0.907025	0.190356
1.93	2.02	12.5	Q9H7M9	Platelet receptor Gi24	C10orf54	1	0.8872	1.0375	1.0471	0.9376	1.1912	1.2474	0.88022	0.281754
2.23	2.26	15.2	P28074	Proteasome subunit beta type-5	PSMB5	1	0.8872	0.7943	0.7656	0.955	0.8241	0.929	0.903622	0.184312
2.01	4.02	4.5	Q13671	Ras and Rab interactor 1	RIN1	2	0.8872	0.7047	1.0568	0.8091	1.0186	0.9036	0.969758	0.827447
3.53	11.43	51.4	O00194	Ras-related protein Rab-27B	RAB27B	13	0.8872	0.7943	1.1482	1.1066	0.8318	1.0375	0.950872	0.735042
9.11	11.85	36.5	P20340	Ras-related protein Rab-6A	RAB6A	9	0.8872	0.8872	0.9036	0.9376	0.8954	0.8954	0.981528	0.328004
2.48	2.54	11.3	Q96QD8	Sodium-coupled neutral amino acid transporter 2	SLC38A2	4	0.8872	0.9638	0.8091	0.787	0.863	0.912	1.03829	0.600527
4.66	6.77	12.8	Q9UEW8	STE20/SPS1-related proline-alanine-rich protein kinase	STK39	4	0.8872	0.9036	0.8954	0.9817	0.9204	0.912	0.95455	0.130663
6.88	7.21	23.9	Q13277	Syntaxin-3	STX3	6	0.8872	0.9817	0.9727	0.929	0.9817	1	0.97626	0.566066
60.78	60.82	80.6	P78371	T-complex protein 1 subunit beta	CCT2	63	0.8872	1.7061	0.9462	1.5276	0.9204	1.2246	0.963759	0.895336
25.14	25.48	46.5	P40227	T-complex protein 1 subunit zeta	CCT6A	29	0.8872	1.1482	1.0375	1.9231	1.4723	1.3428	0.648537	0.0441372
2.99	3.18	26.9	Q14232	Translation initiation factor eIF-2B subunit alpha	EIF2B1	2	0.8872	0.955	1.0864	1.0471	1.0765	1.0965	0.909475	0.181854
2.01	2.01	30.4	Q15363	Transmembrane emp24 domain-containing protein 2	TMED2	1	0.8872	1.0375	1	0.9817	1.0471	0.9462	0.983092	0.771588
17.14	17.2	49	P57088	Transmembrane protein 33	TMEM33	15	0.8872	1.2589	1.2706	0.912	0.871	0.929	1.25985	0.138208
3.17	3.26	19.8	P07477	Trypsin-1	PRSS1	12	0.8872	0.787	1	1.028	0.9727	0.9462	0.907462	0.240915
4.02	4.14	41.2	P62310	U6 snRNA-associated Sm-like protein LSm3	LSM3	3	0.8872	0.912	0.955	0.8395	0.9376	0.9376	1.01455	0.747888
2	2	8	Q9BV19	Uncharacterized protein C1orf50	C1orf50	1	0.8872	0.7311	0.6081	1.4588	0.955	1.0666	0.639697	0.0728443
12.51	12.59	14.4	Q9P253	Vacuolar protein sorting-associated protein 18 homolog	VPS18	8	0.8872	0.9908	0.5649	1.1169	0.9036	1.2589	0.744923	0.165589
2.74	2.89	21.8	Q86VN1	Vacuolar protein-sorting-associated protein 36	VPS36	3	0.8872	0.5058	0.3698	0.3281	0.9817	0.8954	0.799383	0.596713
1.72	1.86	2.7	Q562E7	WD repeat-containing protein 81	WDR81	2	0.8872	0.8954	0.7516	1.1169	0.8166	1.0375	0.852979	0.223692
2.01	2.01	6.7	O00767	Acyl-CoA desaturase	SCD	1	0.8954	0.9036	0.9462	0.9462	1.028	0.8318	0.978332	0.748664
2.01	2.01	7.2	O43252	Bifunctional 3'-phosphoadenosine 5'-phosphosulfate synthase 1	PAPSS1	1	0.8954	0.492	1.5136	0.1675	1.2706	1.7701	0.904245	0.863547
2.73	6.12	32.3	Q13557	Calcium/calmodulin-dependent protein kinase type II subunit delta	CAMK2D	5	0.8954	0.9204	0.8472	0.955	0.8472	1.0093	0.947181	0.397144
2.01	2.08	24.1	Q9GZQ3	COMM domain-containing protein 5	COMMD5	2	0.8954	0.7798	1.406	1.0666	1.2134	1.3932	0.838833	0.409278
7.16	7.22	18.2	P31785	Cytokine receptor common subunit gamma	IL2RG	6	0.8954	0.7656	0.929	0.929	0.8472	0.7798	1.0133	0.871806
6.03	6.45	56.2	Q96FJ2	Dynein light chain 2, cytoplasmic	DYNLL2	5	0.8954	0.912	0.8954	0.9638	0.9036	0.9036	0.975388	0.336145
1.72	1.94	22.6	Q07108	Early activation antigen CD69	CD69	1	0.8954	0.9204	0.8472	1.1695	1.1272	1.1695	0.768276	0.00047928
12.4	12.53	22.2	Q9NV70	Exocyst complex component 1	EXOC1	10	0.8954	1.0471	1.1482	1.0666	0.7379	0.955	1.12002	0.414173
2.88	3.56	15.6	Q96RU3	Formin-binding protein 1	FNBP1	3	0.8954	0.7516	0.871	0.8872	0.9817	0.8166	0.937628	0.440586
6.1	15.72	22.1	O43390	Heterogeneous nuclear ribonucleoprotein R	HNRNPR	10	0.8954	1.028	0.8954	0.8241	0.8954	0.7656	1.13428	0.127516
2.03	2.04	11.2	O15554	Intermediate conductance calcium-activated potassium channel protein 4	KCNN4	1	0.8954	0.8091	0.8017	0.8318	0.7311	0.9204	1.00922	0.908551
12.72	16.97	18.6	P42704	Leucine-rich PPR motif-containing protein, mitochondrial	LRPPRC	9	0.8954	1.3062	1.0864	0.4207	0.6368	1.0864	1.53365	0.171457
14.46	14.62	55.7	Q8N9N7	Leucine-rich repeat-containing protein 57	LRRC57	11	0.8954	1.2823	1.2134	1.0765	1.2359	1.2823	0.943361	0.640306
11.58	11.66	22.6	Q14108	Lysosome membrane protein 2	SCARB2	7	0.8954	1.7219	1.2706	1.4322	1.3305	1.1803	0.986026	0.944935
9.07	17.06	16	Q9H8M5	Metal transporter CNNM2	CNNM2	9	0.8954	1.1912	1.4723	1.0864	1.2134	1.5136	0.933262	0.705908
20.84	20.9	12.6	O15118	Niemann-Pick C1 protein	NPC1	14	0.8954	0.7798	0.7379	1.1272	1.3932	1.3305	0.626633	0.00674873
1.6	2.01	13.3	Q00169	Phosphatidylinositol transfer protein alpha isoform	PITPNA	1	0.8954	0.8872	0.6607	0.8872	0.955	0.7379	0.946979	0.672445
27.59	28.01	21.5	O60879	Protein diaphanous homolog 2	DIAPH2	16	0.8954	1.0093	0.7178	2.466	2.1677	2.4434	0.370561	0.000315686
3.34	3.43	3.1	A8MVW0	Protein FAM171A2	FAM171A2	2	0.8954	1.0765	1.0186	0.9036	0.955	0.912	1.07937	0.258691
8.07	8.3	14.8	Q08AM6	Protein VAC14 homolog	VAC14	6	0.8954	0.8241	0.4571	0.7112	1.0864	0.9036	0.80579	0.371026
4.65	4.71	17.8	Q9NQL2	Ras-related GTP-binding protein D	RRAGD	4	0.8954	0.9376	1.028	0.9908	0.9727	0.929	0.98911	0.819918
2.76	4.94	6.4	Q9UHD2	Serine/threonine-protein kinase TBK1	TBK1	3	0.8954	0.9204	0.871	1.0093	1.0186	0.9036	0.916527	0.108112
31.23	31.31	65.2	P62136	Serine/threonine-protein phosphatase PP1-alpha catalytic subunit	PPP1CA	30	0.8954	0.9727	1.1695	0.8472	0.4875	0.8472	1.39218	0.120621
2	2	5.5	P50443	Sulfate transporter	SLC26A2	2	0.8954	0.7447	2.9107	5.9156	0.9908	1.9055	0.516438	0.441888
13.28	13.45	84.8	Q15370	Transcription elongation factor B polypeptide 2	TCEB2	10	0.8954	1	1.2942	1.5276	1.406	1.3677	0.741543	0.0450908
2.42	2.48	22.3	P55327	Tumor protein D52	TPD52	3	0.8954	0.863	0.879	1.0186	1.0375	1.0765	0.84192	0.00105566
1.36	1.57	12.7	Q92890	Ubiquitin fusion degradation protein 1 homolog	UFD1L	1	0.8954	0.929	1.1272	1.0186	1.0093	0.929	0.998208	0.982952
1.92	2	6.6	P49459	Ubiquitin-conjugating enzyme E2 A	UBE2A	1	0.8954	0.7943	1.0864	1.0375	1.2823	1.1376	0.802944	0.11085
2.02	2.04	15.9	P57076	UPF0769 protein C21orf59	C21orf59	1	0.8954	0.863	0.9204	0.929	0.8318	0.7943	1.04841	0.396274
2.13	2.26	15.3	Q969T9	WW domain-binding protein 2	WBP2	3	0.8954	0.863	0.8166	0.879	0.6486	0.5808	1.22131	0.17012
4.01	4.02	39.8	P63220	40S ribosomal protein S21	RPS21	2	0.9036	0.7798	0.9908	0.7112	0.787	0.6427	1.2491	0.0743157
5.63	5.82	27.2	P05141	ADP/ATP translocase 2	SLC25A5	4	0.9036	1.0093	1.028	0.9817	1.0666	1.0186	0.958916	0.411656
8.1	10.14	21	P27701	CD82 antigen	CD82	9	0.9036	1	1.3932	1.0864	0.955	0.871	1.13199	0.474073
4	4.02	4.6	Q9ULT8	E3 ubiquitin-protein ligase HECTD1	HECTD1	2	0.9036	0.9462	0.871	0.7727	1.0568	0.929	0.986333	0.889602
30.99	31.08	55.5	Q9UI08	Ena/VASP-like protein	EVL	27	0.9036	1.1376	1.1912	0.7516	0.6081	0.6138	1.6379	0.0137306
20.41	20.51	35.7	P15104	Glutamine synthetase	GLUL	13	0.9036	1.1695	0.9036	0.9462	0.6486	0.6194	1.34437	0.13706
24.21	24.43	39.1	F8WBI6	Golgin subfamily A member 8N	GOLGA8N	17	0.9036	1.0186	1.1912	1.0864	1.1482	1.1376	0.923255	0.371204
8.7	10.61	25.9	P30679	Guanine nucleotide-binding protein subunit alpha-15	GNA15	7	0.9036	0.929	0.8872	0.955	0.9376	0.9638	0.952178	0.0340552
13.51	16.21	28.1	Q8N423	Leukocyte immunoglobulin-like receptor subfamily B member 2	LILRB2	12	0.9036	0.6427	0.879	1.1588	1.406	1.3932	0.612759	0.0115302
284.24	284.18	69	P35579	Myosin-9	MYH9	461	0.9036	0.9036	0.955	1.0093	1.0864	1.0186	0.886941	0.0168532
19.09	19.34	29.2	Q92692	Nectin-2	PVRL2	12	0.9036	1.0471	0.955	1.1482	0.8166	1.0375	0.967825	0.7767
31.3	31.39	61.1	Q9Y617	Phosphoserine aminotransferase	PSAT1	21	0.9036	0.8954	0.929	0.7379	0.5152	0.4613	1.59123	0.0166394
2.21	2.31	31.8	Q96A72	Protein mago nashi homolog 2	MAGOHB	1	0.9036	0.929	0.929	0.7447	1.0186	1.0093	0.996033	0.969519
2.07	2.09	12.5	Q9Y316	Protein MEMO1	MEMO1	1	0.9036	1.0568	1.028	1.0093	0.9462	0.7798	1.09253	0.367087
20.29	20.53	18	O95980	Reversion-inducing cysteine-rich protein with Kazal motifs	RECK	10	0.9036	0.863	1.0765	1.3932	1.3552	1.4191	0.682208	0.00290888
2.48	8.86	31.7	P17081	Rho-related GTP-binding protein RhoQ	RHOQ	7	0.9036	1.1169	1.2023	1.1803	1.1066	0.9817	0.985988	0.892508
5.34	5.42	16.1	P38159	RNA-binding motif protein, X chromosome	RBMX	4	0.9036	0.8472	1.3183	1	1.5996	1.5996	0.730877	0.204885
30.79	30.85	22.9	Q16512	Serine/threonine-protein kinase N1	PKN1	21	0.9036	0.7943	0.7656	1.3183	1.1482	1.2474	0.663319	0.00300718
1.67	1.91	15.1	Q9Y296	Trafficking protein particle complex subunit 4	TRAPPC4	2	0.9036	0.4325	1.556	1.3183	1.7865	1.4322	0.637448	0.197276
4.41	4.48	28.1	Q9NWV4	UPF0587 protein C1orf123	C1orf123	2	0.9036	0.912	1.0666	1.1588	1.0093	1.1272	0.87464	0.119931
1.62	1.88	19.8	Q9H0V9	VIP36-like protein	LMAN2L	2	0.9036	0.7244	0.8166	0.631	0.8166	0.7244	1.12551	0.289476
3.44	3.7	18.7	P40429	60S ribosomal protein L13a	RPL13A	3	0.912	0.9376	0.8017	0.7727	0.7311	0.7943	1.15369	0.0613248
7.49	7.59	12.9	Q15057	Arf-GAP with coiled-coil, ANK repeat and PH domain-containing protein 2	ACAP2	4	0.912	0.8872	1.0375	0.929	0.9638	0.9462	0.99919	0.987919
4.04	4.05	23.1	Q9NWV8	BRISC and BRCA1-A complex member 1	BABAM1	2	0.912	0.9036	0.9204	0.955	0.955	0.9462	0.957916	0.00211283
2.35	2.4	13	Q9GZU7	Carboxy-terminal domain RNA polymerase II polypeptide A small phosphatase 1	CTDSP1	3	0.912	1.0093	1.1588	0.9817	0.5012	0.4246	1.61473	0.106848
4.87	5.37	9.9	O43264	Centromere/kinetochore protein zw10 homolog	ZW10	5	0.912	1.0186	0.9727	0.9204	1.028	1.0471	0.96922	0.572631
3.2	3.29	4.5	P83436	Conserved oligomeric Golgi complex subunit 7	COG7	2	0.912	0.9908	1.0093	0.912	0.8091	1.0471	1.05198	0.557723
34.58	37.42	51.3	Q9ULV4	Coronin-1C	CORO1C	31	0.912	0.9727	1.1376	0.8166	0.8954	0.7943	1.20588	0.0808904
3.22	3.41	6.5	Q9Y240	C-type lectin domain family 11 member A	CLEC11A	2	0.912	0.8472	0.8472	0.8472	0.863	0.871	1.00976	0.73015
2.42	2.47	10.4	O60496	Docking protein 2	DOK2	2	0.912	0.9204	0.9727	0.9638	0.9817	0.9727	0.961243	0.127901
2.01	2.03	11.3	Q13508	Ecto-ADP-ribosyltransferase 3	ART3	2	0.912	0.8241	0.9204	0.9727	0.9462	0.9204	0.935618	0.150277
9.65	9.79	35.4	P20042	Eukaryotic translation initiation factor 2 subunit 2	EIF2S2	8	0.912	0.863	0.9036	1	0.912	0.8954	0.954121	0.296711
8.35	10.83	53.2	P47755	F-actin-capping protein subunit alpha-2	CAPZA2	10	0.912	0.5445	1.0765	0.9204	0.8551	0.7943	0.98568	0.943073
4.14	4.16	5.6	Q9P107	GEM-interacting protein	GMIP	2	0.912	0.9376	1.1376	0.8872	0.8872	0.6486	1.23285	0.153127
4	4	31.9	Q9UBI6	Guanine nucleotide-binding protein G(I)/G(S)/G(O) subunit gamma-12	GNG12	4	0.912	1.0864	0.879	1.3804	0.5808	0.9638	0.983726	0.950398
2.01	2.1	8.8	P20839	Inosine-5'-monophosphate dehydrogenase 1	IMPDH1	1	0.912	0.9727	0.9204	1	0.871	1.028	0.96761	0.579277
7.08	7.26	14	Q86V48	Leucine zipper protein 1	LUZP1	4	0.912	0.9036	0.8872	0.9638	0.9204	1	0.937106	0.0663838
5.5	5.61	32.5	Q9UJQ1	Lysosome-associated membrane glycoprotein 5	LAMP5	3	0.912	0.9036	0.9908	0.871	0.9204	0.8954	1.04451	0.270709
8.93	9.65	12.8	Q9HD20	Manganese-transporting ATPase 13A1	ATP13A1	7	0.912	0.8091	0.9908	0.5916	0.7727	0.8395	1.23056	0.135692
10.93	11.13	21.3	P27816	Microtubule-associated protein 4	MAP4	7	0.912	0.9204	0.9376	0.929	0.9462	0.9376	0.984784	0.189009
2.11	2.33	19.2	O43684	Mitotic checkpoint protein BUB3	BUB3	6	0.912	0.9036	1.0093	0.912	0.8872	0.8472	1.06745	0.200106
4.65	4.72	6.8	O95185	Netrin receptor UNC5C	UNC5C	3	0.912	1.0375	1.2706	1.1169	1.1588	1.0568	0.966272	0.748689
5.14	5.45	19.8	P56589	Peroxisomal biogenesis factor 3	PEX3	4	0.912	0.9638	0.8872	1.2359	1.0765	0.8395	0.876614	0.331276
6	6	21.8	P78330	Phosphoserine phosphatase	PSPH	3	0.912	0.955	0.9727	0.9204	0.9376	0.9638	1.00634	0.799656
2.11	2.13	13.9	P53801	Pituitary tumor-transforming gene 1 protein-interacting protein	PTTG1IP	2	0.912	0.9727	0.912	0.929	0.929	0.8954	1.01573	0.566386
30	30.06	49.2	Q9UNF0	Protein kinase C and casein kinase substrate in neurons protein 2	PACSIN2	17	0.912	0.9376	0.863	0.8091	0.912	0.6368	1.15043	0.228389
19.94	22.19	33.3	Q05655	Protein kinase C delta type	PRKCD	11	0.912	1.6144	1.3804	0.8318	1.0666	1.2359	1.24647	0.339103
9.81	9.89	58.4	P52758	Ribonuclease UK114	HRSP12	5	0.912	0.9727	0.9376	0.9036	0.9376	0.9036	1.02824	0.284624
2.17	2.32	10.9	P10398	Serine/threonine-protein kinase A-Raf	ARAF	2	0.912	0.9727	1.028	0.955	0.9638	0.9727	1.00733	0.844994
2	2.01	4.8	O60292	Signal-induced proliferation-associated 1-like protein 3	SIPA1L3	1	0.912	0.9908	0.9727	0.9204	0.8872	0.9462	1.04419	0.238644
4.61	4.67	6	Q08357	Sodium-dependent phosphate transporter 2	SLC20A2	3	0.912	0.879	0.8954	0.912	0.8551	0.8241	1.03674	0.31194
3.7	4.05	5.7	Q9UGH3	Solute carrier family 23 member 2	SLC23A2	3	0.912	0.9638	0.8395	0.8872	0.912	0.863	1.01995	0.671334
7.39	9.07	15.6	Q8N0X7	Spartin	SPG20	6	0.912	0.929	1.0186	1.3305	1.1482	1.0965	0.799843	0.0381555
2	2.03	7.1	Q9UBP0	Spastin	SPAST	1	0.912	0.7047	0.8395	0.8318	0.6792	0.8472	1.04156	0.707419
3.39	3.65	25.4	Q9UBE0	SUMO-activating enzyme subunit 1	SAE1	2	0.912	1.0093	1.0375	1.0093	1.0093	0.912	1.00962	0.859948
32.82	32.84	58.3	Q99536	Synaptic vesicle membrane protein VAT-1 homolog	VAT1	40	0.912	1.0765	1.1482	0.8318	0.9036	0.7727	1.25063	0.0578506
2.17	2.19	9.4	O43759	Synaptogyrin-1	SYNGR1	2	0.912	1.0666	1.0375	0.9376	0.879	0.9908	1.07434	0.292065
1.74	2.08	9	P52888	Thimet oligopeptidase	THOP1	1	0.912	0.8395	0.863	0.8318	0.9908	0.9462	0.944272	0.378142
2	2	9.1	Q9H0R3	Transmembrane protein 222	TMEM222	1	0.912	1.0864	0.9376	0.7516	0.863	1.0186	1.11499	0.346161
5.46	5.55	13.9	P15374	Ubiquitin carboxyl-terminal hydrolase isozyme L3	UCHL3	3	0.912	1.0765	1.0186	0.9908	0.9462	1.0471	1.00771	0.898316
9.81	9.87	27.3	Q9HAC8	Ubiquitin domain-containing protein 1	UBTD1	5	0.912	1.2246	0.7047	1.3552	1.2589	1.0666	0.771946	0.181691
7.07	7.22	36.3	O00233	26S proteasome non-ATPase regulatory subunit 9	PSMD9	5	0.9204	0.929	0.9376	1.0765	0.9376	1.0093	0.92181	0.122957
17.84	18.39	48.7	O15143	Actin-related protein 2/3 complex subunit 1B	ARPC1B	15	0.9204	1.0864	1.0186	0.7943	0.673	0.597	1.46558	0.0129261
4.26	4.41	53.9	O75531	Barrier-to-autointegration factor	BANF1	3	0.9204	0.6855	1.7061	2.5119	1.803	2.0137	0.523338	0.0544801
1.73	1.86	7.3	Q13057	Bifunctional coenzyme A synthase	COASY	2	0.9204	1.1376	1.0666	0.879	0.8472	1.2134	1.06293	0.668013
14.95	15.08	32.3	P09496	Clathrin light chain A	CLTA	13	0.9204	0.955	1.0093	1.0186	0.929	0.9204	1.00582	0.89778
11.09	11.29	14.8	P49902	Cytosolic purine 5'-nucleotidase	NT5C2	6	0.9204	0.7311	1.4859	1.4859	1.2023	1.2706	0.792513	0.32165
4.1	4.13	18.9	Q15006	ER membrane protein complex subunit 2	EMC2	3	0.9204	1.0864	0.863	1.0666	1.2246	0.9908	0.874406	0.225888
2.03	2.04	8.8	P14635	G2/mitotic-specific cyclin-B1	CCNB1	1	0.9204	0.8872	0.9036	0.7586	0.912	0.863	1.0701	0.269644
2.27	2.39	14	P51570	Galactokinase	GALK1	2	0.9204	0.9638	0.912	0.955	0.912	0.9462	0.993957	0.798091
3.22	3.4	13.4	P00367	Glutamate dehydrogenase 1, mitochondrial	GLUD1	2	0.9204	0.871	0.929	0.9908	0.9727	0.9908	0.920827	0.0149465
2.13	2.16	8.5	P14866	Heterogeneous nuclear ribonucleoprotein L	HNRNPL	1	0.9204	1.1272	1	1.0186	0.9204	1.0765	1.01065	0.894172
4.01	4.02	11.6	Q9H3U5	Major facilitator superfamily domain-containing protein 1	MFSD1	2	0.9204	0.912	0.929	1.028	1	0.9204	0.936576	0.128453
4.73	4.89	6.1	Q92859	Neogenin	NEO1	3	0.9204	0.9036	0.8318	0.8872	0.955	1.028	0.925301	0.21767
24.35	24.5	26.9	P13591	Neural cell adhesion molecule 1	NCAM1	16	0.9204	1.1482	1.0186	0.3221	0.5546	0.5861	2.11047	0.0069936
17.69	17.93	26.5	Q8TCG1	Protein CIP2A	KIAA1524	10	0.9204	0.9638	0.929	0.9908	0.9908	1.028	0.934742	0.0226579
3.22	3.31	15.7	A8MVS5	Protein HIDE1	HIDE1	4	0.9204	0.8551	0.9036	0.8091	0.879	0.8954	1.037	0.387794
2.02	2.14	11.6	Q9H5N1	Rab GTPase-binding effector protein 2	RABEP2	1	0.9204	1	0.955	0.8091	1.1272	0.9638	0.991483	0.934887
17.07	17.33	24.9	P23921	Ribonucleoside-diphosphate reductase large subunit	RRM1	11	0.9204	0.8872	0.929	1.0471	1.0186	1.0568	0.876413	0.00168733
13.43	14.82	26.5	Q16181	Septin-7	SEPT7	12	0.9204	0.871	1.0864	1.0093	0.9462	0.8166	1.03813	0.704242
2	5.21	6.7	Q9UL54	Serine/threonine-protein kinase TAO2	TAOK2	3	0.9204	1.1588	0.8091	0.5152	1.2589	0.4446	1.3018	0.470223
4.73	6.96	12.3	Q14738	Serine/threonine-protein phosphatase 2A 56 kDa regulatory subunit delta isoform	PPP2R5D	4	0.9204	1.028	0.9908	1.0093	0.9908	0.9908	0.982714	0.620331
21.71	21.86	37.3	P53041	Serine/threonine-protein phosphatase 5	PPP5C	13	0.9204	1.1272	1.0666	1.4454	1.1912	0.7727	0.913443	0.657154
23.97	24.09	32.1	Q9Y3L3	SH3 domain-binding protein 1	SH3BP1	16	0.9204	0.955	1.1482	0.9908	0.673	0.6368	1.31427	0.144034
6	6.01	39.7	P62318	Small nuclear ribonucleoprotein Sm D3	SNRPD3	3	0.9204	1.1482	0.912	0.4529	1.0765	0.9036	1.22507	0.41589
1.45	1.58	4.6	Q92581	Sodium/hydrogen exchanger 6	SLC9A6	1	0.9204	0.9727	0.912	1.0666	1.0765	0.8472	0.938066	0.468756
9.47	9.57	25.7	Q15738	Sterol-4-alpha-carboxylate 3-dehydrogenase, decarboxylating	NSDHL	6	0.9204	1.3804	1.7378	0.8017	0.929	1.4997	1.25019	0.446493
2.42	2.46	6.9	P32856	Syntaxin-2	STX2	2	0.9204	0.8017	0.863	1.0186	0.8872	0.9462	0.906417	0.157087
2.04	2.22	10	Q9Y228	TRAF3-interacting JNK-activating modulator	TRAF3IP3	2	0.9204	0.8551	0.912	0.929	0.879	0.863	1.00618	0.856683
3.01	3.16	15.5	Q6PJ69	Tripartite motif-containing protein 65	TRIM65	4	0.9204	0.8954	0.8395	0.8954	0.863	0.955	0.978588	0.619375
36.53	36.96	44.5	P29350	Tyrosine-protein phosphatase non-receptor type 6	PTPN6	25	0.9204	0.912	0.9462	1.2023	0.9727	1.0765	0.854559	0.0788038
4.37	4.51	13.5	Q53GQ0	Very-long-chain 3-oxoacyl-CoA reductase	HSD17B12	3	0.9204	1.4997	1.0186	0.3631	1.2706	0.6486	1.50668	0.297621
4	4.01	12.9	Q02878	60S ribosomal protein L6	RPL6	2	0.929	0.9462	1.0666	0.9638	1	1.0666	0.970763	0.605273
9.54	11.92	37.9	O00170	AH receptor-interacting protein	AIP	9	0.929	0.8954	0.3499	1.3932	1.3677	1.2359	0.54401	0.0350872
2.23	2.27	14.3	Q8IV38	Ankyrin repeat and MYND domain-containing protein 2	ANKMY2	1	0.929	1	0.8954	1.0375	1	1	0.929844	0.0996371
6.83	7.52	6.5	O75179	Ankyrin repeat domain-containing protein 17	ANKRD17	5	0.929	0.9462	0.8954	0.8872	1.0093	0.9638	0.96864	0.482057
3.8	4.78	7.6	P28288	ATP-binding cassette sub-family D member 3	ABCD3	3	0.929	0.9638	0.9908	1.0471	0.9638	1.028	0.948896	0.169167
3.34	5.66	22	Q53TN4	Cytochrome b reductase 1	CYBRD1	3	0.929	0.8091	0.879	0.8091	0.912	0.863	1.01277	0.821769
2.19	2.33	30.7	O75935	Dynactin subunit 3	DCTN3	2	0.929	1.1169	0.8091	0.8318	0.879	0.673	1.19767	0.223425
7.89	8	17.7	Q9UNN5	FAS-associated factor 1	FAF1	5	0.929	0.9908	0.6982	1.0471	1.3428	1.0666	0.757414	0.098994
5.28	16.09	19.7	O95757	Heat shock 70 kDa protein 4L	HSPA4L	8	0.929	0.9638	0.955	1	0.9462	1.0186	0.960537	0.180787
3.31	3.4	22.2	Q9NRV9	Heme-binding protein 1	HEBP1	2	0.929	0.871	0.9908	1.2023	1.0666	0.8166	0.904489	0.452437
4.38	4.57	27.1	P29218	Inositol monophosphatase 1	IMPA1	2	0.929	0.871	0.9462	0.863	0.9036	0.9817	0.999236	0.987381
5.3	5.46	21.9	O14732	Inositol monophosphatase 2	IMPA2	3	0.929	0.9908	1.0186	1.1376	0.9727	1.0666	0.924927	0.219125
43.74	43.77	56.1	P23141	Liver carboxylesterase 1	CES1	40	0.929	1.3804	1.406	1.0471	0.8166	0.8091	1.39008	0.115694
15.07	15.11	21.3	Q15046	Lysine--tRNA ligase	KARS	8	0.929	0.7943	0.787	1.1588	1.0965	1.2134	0.723701	0.00504002
2	2	14.7	Q9Y5L4	Mitochondrial import inner membrane translocase subunit Tim13	TIMM13	1	0.929	0.8395	0.912	1.0666	1.1803	1.4454	0.72597	0.0432741
2.01	2.02	7.4	Q8TAT6	Nuclear protein localization protein 4 homolog	NPLOC4	1	0.929	1.0186	1.0375	1.2359	1.0186	1.028	0.909398	0.274816
2.14	2.16	13.2	Q96BW5	Phosphotriesterase-related protein	PTER	2	0.929	0.8954	0.9908	1.028	0.9036	0.912	0.990013	0.855944
4.84	5.15	11.7	Q9UMS4	Pre-mRNA-processing factor 19	PRPF19	3	0.929	0.8551	0.929	0.879	0.955	0.9376	0.978893	0.59379
7.07	7.26	4.6	Q9Y520	Protein PRRC2C	PRRC2C	5	0.929	0.8395	0.8872	0.8472	0.9204	0.8954	0.997259	0.945768
3.16	3.24	8	P50749	Ras association domain-containing protein 2	RASSF2	2	0.929	1.0093	0.929	0.9204	0.879	0.879	1.07053	0.104725
1.53	1.68	31.9	Q86V81	THO complex subunit 4	ALYREF	2	0.929	0.8241	1.0093	1.028	0.8241	1.1169	0.930414	0.536268
1.78	2.07	6.3	O94759	Transient receptor potential cation channel subfamily M member 2	TRPM2	3	0.929	1.4859	1.2823	1.2706	1.0093	1.4997	0.978199	0.904829
26.27	26.49	39	P29401	Transketolase	TKT	16	0.929	1.0568	0.9817	1.1482	0.8091	0.7447	1.09826	0.534971
7.38	7.86	16.4	Q14956	Transmembrane glycoprotein NMB	GPNMB	17	0.929	1.1169	1.1803	0.4613	0.5598	0.4656	2.17004	0.00211188
13.68	13.79	60.5	P51809	Vesicle-associated membrane protein 7	VAMP7	12	0.929	2.1086	1.406	2.0512	2.2491	1.5996	0.753165	0.284163
11.44	11.48	28.4	O00487	26S proteasome non-ATPase regulatory subunit 14	PSMD14	7	0.9376	0.929	0.9638	0.9908	0.929	0.9204	0.99655	0.900443
11.08	11.18	31.4	P14550	Alcohol dehydrogenase [NADP(+)]	AKR1A1	11	0.9376	0.9908	0.6486	1.3428	1.2023	1.3305	0.664929	0.0199391
4.01	4.06	8.9	Q03518	Antigen peptide transporter 1	TAP1	3	0.9376	0.9036	0.7943	0.955	1	1.1482	0.849285	0.0983674
21.49	21.59	55.1	P14868	Aspartate--tRNA ligase, cytoplasmic	DARS	16	0.9376	0.7586	0.929	0.7311	0.5754	0.597	1.37914	0.033947
3.88	4.03	8	Q9UBW5	Bridging integrator 2	BIN2	3	0.9376	1.0471	1.028	0.9908	0.955	0.9908	1.02591	0.517883
2.25	2.28	10.3	O43739	Cytohesin-3	CYTH3	1	0.9376	1.028	0.912	0.9638	1.0471	0.9376	0.975954	0.649894
6.08	6.37	10.4	Q2NKX8	DNA excision repair protein ERCC-6-like	ERCC6L	4	0.9376	0.9376	0.8091	0.9817	0.8318	0.863	1.00291	0.968865
2.1	2.12	17.7	Q7L591	Docking protein 3	DOK3	4	0.9376	0.8872	1.5704	1.3932	1.3552	1.3932	0.81978	0.321652
2.02	2.12	3	O95714	E3 ubiquitin-protein ligase HERC2	HERC2	2	0.9376	0.9462	1.0864	0.8241	1.2589	1.1588	0.916219	0.553172
7.26	7.5	14.9	P55010	Eukaryotic translation initiation factor 5	EIF5	4	0.9376	0.955	1.0568	0.929	0.955	0.9908	1.02595	0.579272
1.5	1.64	9.5	Q8NBJ4	Golgi membrane protein 1	GOLM1	1	0.9376	1.0864	1.2023	0.871	1.0765	0.879	1.14145	0.261071
15.36	15.45	57.1	Q9H4G4	Golgi-associated plant pathogenesis-related protein 1	GLIPR2	16	0.9376	1.0666	0.8551	0.9376	1.028	0.5248	1.14813	0.501564
5.4	5.57	25.8	Q9NR31	GTP-binding protein SAR1a	SAR1A	5	0.9376	1.4322	1.3552	1.4723	1.5417	1.9231	0.754492	0.123972
38.5	43.1	51.7	P34932	Heat shock 70 kDa protein 4	HSPA4	27	0.9376	1.2589	1.4723	1.1695	0.8091	1.2023	1.15338	0.461823
5.53	52.01	65.8	P30685	HLA class I histocompatibility antigen, B-35 alpha chain	HLA-B	118	0.9376	0.7656	1.2589	1.8197	1.5704	1.8707	0.563051	0.0111535
8.29	8.32	13.8	O14920	Inhibitor of nuclear factor kappa-B kinase subunit beta	IKBKB	4	0.9376	0.879	0.912	1.1272	1.0471	1.028	0.852075	0.0105191
4.06	4.43	10.3	Q14114	Low-density lipoprotein receptor-related protein 8	LRP8	3	0.9376	0.9727	1.0186	1.0093	1.0186	1.0093	0.964342	0.201697
4.96	5.07	10.2	Q9BQA1	Methylosome protein 50	WDR77	3	0.9376	0.9638	0.929	0.9376	0.9204	0.9817	0.996725	0.890003
187.14	187.05	88.6	P26038	Moesin	MSN	936	0.9376	0.955	0.955	0.9908	0.9817	0.9638	0.969792	0.0395828
4.19	4.36	30.6	P67809	Nuclease-sensitive element-binding protein 1	YBX1	8	0.9376	0.9638	1.0765	0.9462	1.0186	0.9376	1.02601	0.639582
4.1	4.13	8.1	Q8NEN9	PDZ domain-containing protein 8	PDZD8	2	0.9376	0.9817	0.9204	0.912	0.955	0.863	1.04018	0.320105
4	4	21.2	Q9Y3E5	Peptidyl-tRNA hydrolase 2, mitochondrial	PTRH2	2	0.9376	1.556	0.7311	0.4246	1.2023	1.1912	1.14428	0.723734
4.87	4.98	19.3	A6NDG6	Phosphoglycolate phosphatase	PGP	3	0.9376	1.0666	1.2706	0.5598	1.0568	1.406	1.08344	0.766055
4.02	4.04	3.7	Q99570	Phosphoinositide 3-kinase regulatory subunit 4	PIK3R4	2	0.9376	1.0375	0.9727	0.8395	0.9036	0.8872	1.12071	0.039054
1.62	1.88	10.1	Q8NBM8	Prenylcysteine oxidase-like	PCYOX1L	1	0.9376	0.912	0.912	0.912	0.879	0.9462	1.00891	0.720683
2.22	2.25	5.5	Q9UBV2	Protein sel-1 homolog 1	SEL1L	2	0.9376	1.0765	0.9908	0.9817	1.028	0.9638	1.01056	0.82657
17.59	24.09	75.5	P63000	Ras-related C3 botulinum toxin substrate 1	RAC1	27	0.9376	1.0965	1.0965	0.5916	0.5916	0.4169	1.9565	0.00292172
17.45	17.49	53.3	Q13637	Ras-related protein Rab-32	RAB32	15	0.9376	1.4191	1.4191	1.4322	1.3677	1.3062	0.919559	0.540118
28.54	28.59	83.8	P84095	Rho-related GTP-binding protein RhoG	RHOG	38	0.9376	1.1803	1.0864	0.787	0.597	0.5598	1.64847	0.0135449
7.59	7.7	18.4	Q8WVM8	Sec1 family domain-containing protein 1	SCFD1	5	0.9376	1.0471	0.9817	0.9462	1	0.9462	1.02558	0.536391
4.7	4.86	8.9	Q9H3T3	Semaphorin-6B	SEMA6B	4	0.9376	0.9036	0.9638	1.0864	1.0186	1.1376	0.865047	0.0194851
2.64	2.87	28.2	Q07955	Serine/arginine-rich splicing factor 1	SRSF1	2	0.9376	0.9376	1.0093	1.0093	0.9462	0.929	1	1
10	10	16.4	Q15036	Sorting nexin-17	SNX17	6	0.9376	1.0965	0.879	0.9638	0.871	0.9638	1.04091	0.62393
3.29	3.38	5.3	P28290	Sperm-specific antigen 2	SSFA2	2	0.9376	0.9036	0.8091	0.7798	1.0093	0.863	0.999321	0.99418
8.98	9.18	33.3	Q9H3M7	Thioredoxin-interacting protein	TXNIP	5	0.9376	1.0568	0.8395	0.7727	0.5297	0.929	1.27001	0.202989
12.72	12.88	25.5	Q9Y3I0	tRNA-splicing ligase RtcB homolog	RTCB	8	0.9376	0.9727	0.9204	0.9462	0.929	0.9036	1.01868	0.430442
2.89	2.99	7.8	Q9UID3	Vacuolar protein sorting-associated protein 51 homolog	VPS51	2	0.9376	0.879	1.0864	0.912	0.7516	1.1169	1.04406	0.755465
8.64	8.84	20.4	P51665	26S proteasome non-ATPase regulatory subunit 7	PSMD7	5	0.9462	1.4997	1	1.5417	1.3804	1.4723	0.784157	0.157893
2.57	2.62	10.7	P50914	60S ribosomal protein L14	RPL14	2	0.9462	1.0186	0.871	0.879	0.8166	0.8472	1.11523	0.102359
4.16	4.18	24.7	P46108	Adapter molecule crk	CRK	3	0.9462	0.9462	1.0375	0.9908	1.028	1.0965	0.940487	0.227651
31.14	33.1	26	P04920	Anion exchange protein 2	SLC4A2	25	0.9462	0.9376	0.9908	0.6668	0.8091	0.7727	1.2784	0.0103343
3.46	3.57	33.1	Q15121	Astrocytic phosphoprotein PEA-15	PEA15	2	0.9462	1.0093	1.0093	0.9817	1.028	0.929	1.00888	0.818464
10.61	10.75	17.7	P17655	Calpain-2 catalytic subunit	CAPN2	7	0.9462	1.0471	1.6293	1.3932	1.3677	1.8365	0.787967	0.282197
2.61	4.8	13.5	Q00534	Cyclin-dependent kinase 6	CDK6	3	0.9462	0.879	1.0375	0.9462	0.9908	0.8241	1.0368	0.643485
16.4	17.41	38.5	Q8IWE4	DCN1-like protein 3	DCUN1D3	9	0.9462	1	0.9638	0.9462	1	1.0186	0.981516	0.533941
5.77	5.85	20.6	Q9NZJ9	Diphosphoinositol polyphosphate phosphohydrolase 2	NUDT4	3	0.9462	0.9817	1.1169	0.9462	0.9204	1.0093	1.05873	0.389052
2	2.03	6.7	P33992	DNA replication licensing factor MCM5	MCM5	2	0.9462	0.5598	0.7798	1.0765	0.7178	0.3873	1.04776	0.886449
14.32	14.34	21.3	Q86Y56	Dynein assembly factor 5, axonemal	DNAAF5	9	0.9462	0.9376	0.912	0.9462	0.955	0.9036	0.996791	0.881604
1.68	3.94	4.8	O94822	E3 ubiquitin-protein ligase listerin	LTN1	2	0.9462	0.9727	0.5248	0.5702	1.1169	1.2246	0.839269	0.565227
24.54	25.49	7.1	O75592	E3 ubiquitin-protein ligase MYCBP2	MYCBP2	12	0.9462	1.2942	0.9638	1.2823	1.2706	1.1588	0.86327	0.230879
3.21	3.36	9.9	Q6IA86	Elongator complex protein 2	ELP2	2	0.9462	0.9638	1.028	1.1803	1.1588	1.0093	0.877434	0.082112
2.01	2.06	14.1	P54852	Epithelial membrane protein 3	EMP3	2	0.9462	0.8872	0.9817	0.7656	0.9638	0.879	1.07924	0.340171
2	2	6.2	F2Z333	Fibronectin type-III domain-containing transmembrane protein C1orf233	C1orf233	1	0.9462	0.7178	1.1588	0.7311	0.6546	0.6368	1.3957	0.110569
36.84	36.89	41.3	P19440	Gamma-glutamyltranspeptidase 1	GGT1	41	0.9462	0.673	0.7656	1.5276	1.7701	1.9409	0.455236	0.00274013
11.6	13.12	17.9	Q96CW5	Gamma-tubulin complex component 3	TUBGCP3	8	0.9462	0.9908	0.9204	1.0186	1	1.0375	0.934982	0.0463877
8.1	8.19	22.4	Q16576	Histone-binding protein RBBP7	RBBP7	5	0.9462	0.9204	1.0093	0.9908	0.9817	0.929	0.991177	0.806924
8.33	11.04	11.4	P35527	Keratin, type I cytoskeletal 9	KRT9	7	0.9462	0.863	1.0186	0.8472	0.9204	1	1.02175	0.765991
22.15	22.21	40.6	Q15223	Nectin-1	PVRL1	17	0.9462	0.7586	1.0471	1.4997	1.3677	1.9231	0.574449	0.0223285
3.6	3.7	24.2	Q8WVJ2	NudC domain-containing protein 2	NUDCD2	2	0.9462	0.8166	0.787	1.2023	1.0765	1.2823	0.716015	0.0120612
2	2	5.9	Q9Y3B8	Oligoribonuclease, mitochondrial	REXO2	1	0.9462	0.929	0.9462	1	0.8017	1.3062	0.907816	0.550958
1.78	1.94	14.2	Q9BRP8	Partner of Y14 and mago	WIBG	1	0.9462	1.0864	0.8472	1.0375	0.9727	1.1169	0.920917	0.366139
3.33	3.47	8.4	Q9UKV8	Protein argonaute-2	AGO2	3	0.9462	0.8872	1.0375	1.0471	1.0186	0.871	0.977594	0.769455
4.06	4.07	11.7	Q8NBL1	Protein O-glucosyltransferase 1	POGLUT1	3	0.9462	0.929	0.9462	0.9376	0.9727	0.8395	1.02604	0.585283
8.48	8.63	11.4	O14974	Protein phosphatase 1 regulatory subunit 12A	PPP1R12A	6	0.9462	0.9376	0.9908	0.9462	1.0093	0.912	1.00248	0.946146
29.79	29.87	34.3	Q15437	Protein transport protein Sec23B	SEC23B	18	0.9462	0.9727	0.9638	0.9638	0.9638	0.9817	0.990857	0.417167
3.43	3.52	29.2	P60468	Protein transport protein Sec61 subunit beta	SEC61B	2	0.9462	0.8472	0.955	0.8872	0.9817	0.8954	0.994248	0.913663
44.82	44.83	69.9	P13489	Ribonuclease inhibitor	RNH1	41	0.9462	0.871	0.912	0.9638	0.7943	0.6486	1.134	0.31493
2.13	2.14	18.6	Q01130	Serine/arginine-rich splicing factor 2	SRSF2	2	0.9462	0.8954	1.0093	0.9462	0.9817	0.9204	1.00091	0.982637
9.22	11.58	14.5	Q8N8A2	Serine/threonine-protein phosphatase 6 regulatory ankyrin repeat subunit B	ANKRD44	7	0.9462	0.7379	0.8318	0.9908	0.863	1.1588	0.835126	0.188985
5.6	5.8	16.4	Q99519	Sialidase-1	NEU1	4	0.9462	0.9462	0.9908	0.955	1.0093	1	0.972641	0.294133
6.02	6.06	7.8	Q96JI7	Spatacsin	SPG11	4	0.9462	0.9908	0.912	1	0.8954	1.0093	0.980824	0.688532
4.01	4.05	8.4	Q8TC07	TBC1 domain family member 15	TBC1D15	2	0.9462	0.9817	1.0186	1.0375	0.9908	0.9638	0.98476	0.639094
2.42	2.46	16.4	Q6RW13	Type-1 angiotensin II receptor-associated protein	AGTRAP	2	0.9462	0.912	0.929	0.9638	1.0186	1.0471	0.92002	0.0375184
6.95	9.33	15.9	Q7L1W4	Volume-regulated anion channel subunit LRRC8D	LRRC8D	5	0.9462	1.0471	1.0186	0.912	0.8872	0.9376	1.10052	0.0514863
6.26	6.45	16.8	Q9UJ83	2-hydroxyacyl-CoA lyase 1	HACL1	4	0.955	1.0093	0.8872	1	1.2023	0.8954	0.920522	0.444107
6	6	16.4	P15880	40S ribosomal protein S2	RPS2	4	0.955	1.0471	1.0471	0.8872	1.0471	0.8551	1.09314	0.26484
3.84	4.33	30.7	P53999	Activated RNA polymerase II transcriptional coactivator p15	SUB1	3	0.955	0.9376	0.9376	1.0471	1	0.929	0.950976	0.234914
6.02	6.04	13	P30566	Adenylosuccinate lyase	ADSL	3	0.955	1.3183	1	0.955	0.6792	0.9376	1.27277	0.182124
2.34	2.37	13.9	Q12800	Alpha-globin transcription factor CP2	TFCP2	3	0.955	0.5808	0.7311	0.4786	0.787	1.0864	0.963818	0.897334
7.68	7.82	24.8	P00966	Argininosuccinate synthase	ASS1	5	0.955	0.9908	1.2359	0.3565	0.5012	0.4325	2.46605	0.00296424
2.92	3.15	14.5	P17174	Aspartate aminotransferase, cytoplasmic	GOT1	2	0.955	0.9638	0.955	0.929	0.912	1	1.01155	0.707356
1.43	1.61	17.4	Q9NUU7	ATP-dependent RNA helicase DDX19A	DDX19A	1	0.955	0.912	0.863	0.9817	0.9908	0.9376	0.938112	0.127065
10.65	11.16	26.4	P20645	Cation-dependent mannose-6-phosphate receptor	M6PR	7	0.955	1.0666	1.0375	0.6792	0.7798	0.9638	1.26263	0.0774516
10.05	10.06	27.6	P09326	CD48 antigen	CD48	7	0.955	1	0.9376	0.9638	0.9727	0.9462	1.00343	0.877889
7.53	7.59	28.9	O14579	Coatomer subunit epsilon	COPE	4	0.955	0.9462	0.955	1.0093	0.912	0.929	1.00207	0.951117
3.96	6.4	10.1	Q567U6	Coiled-coil domain-containing protein 93	CCDC93	5	0.955	0.9817	0.8872	0.879	0.955	0.9204	1.02523	0.551648
13.7	13.76	28.1	Q13409	Cytoplasmic dynein 1 intermediate chain 2	DYNC1I2	15	0.955	0.929	1	0.9908	0.9727	0.9727	0.982222	0.465638
2.02	2.02	11.9	Q9Y6G9	Cytoplasmic dynein 1 light intermediate chain 1	DYNC1LI1	1	0.955	1.1066	1.0864	1.1482	0.9817	0.8472	1.0574	0.59648
4.17	23.95	24.2	Q96F07	Cytoplasmic FMR1-interacting protein 2	CYFIP2	15	0.955	0.8954	0.8395	0.863	0.8954	0.8954	1.0136	0.748664
4.77	4.96	39.3	P32321	Deoxycytidylate deaminase	DCTD	4	0.955	1.028	1.0375	0.9376	0.9638	1	1.04105	0.278982
4.12	4.14	12	Q9Y315	Deoxyribose-phosphate aldolase	DERA	2	0.955	1.0864	1.2474	1.2359	1.1588	1.2359	0.905856	0.266815
6.57	7.38	21.2	P31689	DnaJ homolog subfamily A member 1	DNAJA1	6	0.955	0.6855	0.4613	1.1376	0.5916	0.8551	0.813296	0.49156
4.87	5.36	7.4	Q32P44	Echinoderm microtubule-associated protein-like 3	EML3	4	0.955	0.955	1.0568	1.0765	0.955	0.7727	1.05798	0.59728
2.12	2.14	8.1	O75822	Eukaryotic translation initiation factor 3 subunit J	EIF3J	1	0.955	0.929	0.912	0.9817	1.0093	0.9638	0.946257	0.0437909
4.02	4.03	9	Q9UIA9	Exportin-7	XPO7	2	0.955	0.929	0.9462	0.9036	1.0375	0.955	0.977245	0.609863
245.86	245.87	70.2	P21333	Filamin-A	FLNA	283	0.955	0.9376	0.9376	1.0471	1.0375	1.028	0.909272	0.000298851
3.2	3.38	25.5	O60547	GDP-mannose 4,6 dehydratase	GMDS	3	0.955	0.912	0.9204	0.929	1.0471	0.9376	0.956653	0.354379
51.57	51.95	41.3	P06737	Glycogen phosphorylase, liver form	PYGL	31	0.955	1.2023	1.0965	1.1066	0.8395	0.8472	1.16486	0.246943
6.22	7.05	61.8	P50151	Guanine nucleotide-binding protein G(I)/G(S)/G(O) subunit gamma-10	GNG10	12	0.955	0.8017	0.912	1.0765	1.1066	1.0568	0.823698	0.0164643
10.08	10.21	29.6	P09651	Heterogeneous nuclear ribonucleoprotein A1	HNRNPA1	9	0.955	1	0.9638	0.9908	0.9908	0.9462	0.996926	0.889469
3.83	3.99	17.4	O14929	Histone acetyltransferase type B catalytic subunit	HAT1	3	0.955	0.8551	0.863	1.1066	0.3945	1.028	1.05694	0.843331
14.22	14.24	32.9	O60711	Leupaxin	LPXN	8	0.955	1.1272	1.0375	1.0765	1.0093	0.9638	1.02299	0.714701
7.19	7.32	29.5	Q7Z4W1	L-xylulose reductase	DCXR	5	0.955	0.9376	0.9204	0.8872	1.0186	0.8954	1.00421	0.932542
4	4	16.1	P10620	Microsomal glutathione S-transferase 1	MGST1	2	0.955	0.9908	0.9638	0.9376	1.0375	0.9204	1.00487	0.90768
3.79	3.92	25.6	Q9H5X1	MIP18 family protein FAM96A	FAM96A	2	0.955	0.9638	1.0765	0.912	1.028	1.0765	0.992972	0.915483
5.13	5.39	30.2	Q9UJ68	Mitochondrial peptide methionine sulfoxide reductase	MSRA	4	0.955	0.9036	0.929	0.9638	1.0375	1.028	0.920213	0.0428001
548.16	548.16	80.9	Q09666	Neuroblast differentiation-associated protein AHNAK	AHNAK	421	0.955	0.9638	0.9638	1.0093	1	0.9908	0.960835	0.00301175
4.05	4.06	28	P10153	Non-secretory ribonuclease	RNASE2	11	0.955	0.9376	0.863	1.4588	0.9462	1.1482	0.775526	0.154601
6.84	8.11	8.2	Q14005	Pro-interleukin-16	IL16	6	0.955	0.9908	0.912	1.0568	0.9036	1.0965	0.934869	0.35203
11.45	11.56	38.4	P28062	Proteasome subunit beta type-8	PSMB8	7	0.955	0.8551	0.7379	1.1482	1.2942	1.3428	0.673148	0.00859409
2	7.23	13.5	P48454	Serine/threonine-protein phosphatase 2B catalytic subunit gamma isoform	PPP3CC	5	0.955	0.9638	0.955	1.0375	0.8872	0.871	1.02794	0.649546
2.01	2.01	9.9	Q8N697	Solute carrier family 15 member 4	SLC15A4	1	0.955	1.1066	0.9908	1.1066	0.9638	0.8551	1.04338	0.648595
9.95	10.03	31	O95721	Synaptosomal-associated protein 29	SNAP29	7	0.955	0.9638	1.0471	1.0765	0.9817	0.955	0.984302	0.754719
2.8	2.92	15	Q9NR50	Translation initiation factor eIF-2B subunit gamma	EIF2B3	2	0.955	0.9727	1.0568	0.8872	0.9376	0.9817	1.06342	0.227027
16.43	16.64	49	Q6IBS0	Twinfilin-2	TWF2	16	0.955	0.9462	1.2246	1	0.8318	1.2023	1.03022	0.83874
4.22	4.25	5.5	P40818	Ubiquitin carboxyl-terminal hydrolase 8	USP8	2	0.955	0.4571	1.0471	1.1588	0.5808	1.1066	0.864029	0.645938
2	2	36.8	Q96GX8	Uncharacterized protein C16orf74	C16orf74	1	0.955	0.8091	0.9036	0.6026	0.9462	1.0375	1.03147	0.854874
7.2	8.95	15.1	Q7Z3J2	UPF0505 protein C16orf62	C16orf62	5	0.955	0.929	0.929	0.929	1.0666	1.0568	0.92157	0.151983
5.53	7.72	11.6	Q9Y487	V-type proton ATPase 116 kDa subunit a isoform 2	ATP6V0A2	4	0.955	0.9817	0.929	1.0864	0.9204	0.9638	0.964687	0.538011
3.34	3.47	13.6	Q8NEW0	Zinc transporter 7	SLC30A7	3	0.955	1.0093	0.912	1.0666	1.0093	0.9204	0.959951	0.476734
1.66	1.84	10.6	Q9NRZ7	1-acyl-sn-glycerol-3-phosphate acyltransferase gamma	AGPAT3	1	0.9638	1.0375	0.9204	0.9638	0.955	0.871	1.04728	0.385766
5.9	6.1	20.5	P54619	5'-AMP-activated protein kinase subunit gamma-1	PRKAG1	4	0.9638	1.0093	0.955	0.9638	0.9036	0.9376	1.04389	0.165535
2.4	2.51	14.3	P62906	60S ribosomal protein L10a	RPL10A	2	0.9638	0.9727	0.9638	0.929	0.9817	0.879	1.03965	0.283679
2	2	7.9	P62424	60S ribosomal protein L7a	RPL7A	1	0.9638	0.9817	0.955	0.8166	0.9376	0.9908	1.05665	0.376404
5.44	5.52	13.6	Q3SXY8	ADP-ribosylation factor-like protein 13B	ARL13B	3	0.9638	1	1.0666	1.0186	0.8872	1.0186	1.03625	0.542544
2.02	2.02	11.3	P54802	Alpha-N-acetylglucosaminidase	NAGLU	1	0.9638	0.787	0.7379	1.0093	1.0093	0.7727	0.891592	0.389192
39.27	39.42	64.2	Q9Y376	Calcium-binding protein 39	CAB39	34	0.9638	1.1272	1.1912	1.7061	1.5136	1.2706	0.730953	0.0480543
6.29	6.48	62.1	Q99417	C-Myc-binding protein	MYCBP	4	0.9638	0.7586	0.8091	1.1803	0.9727	1.2246	0.749497	0.0467111
6.79	6.84	25.5	Q9NY25	C-type lectin domain family 5 member A	CLEC5A	4	0.9638	0.8551	0.929	1.4588	1.1376	1.3677	0.693196	0.015842
42.35	42.38	30.4	Q9UBG0	C-type mannose receptor 2	MRC2	46	0.9638	1.1912	1.3062	0.8872	0.8551	1.028	1.2494	0.112914
3.59	3.75	11.8	O95793	Double-stranded RNA-binding protein Staufen homolog 1	STAU1	2	0.9638	1.0186	1.0093	1.1169	0.673	1	1.07233	0.641845
9.9	10.07	10.4	O95163	Elongator complex protein 1	IKBKAP	5	0.9638	1.1169	0.7244	1.028	1.6144	1.4588	0.683971	0.107932
18.47	18.79	52.4	O00214	Galectin-8	LGALS8	19	0.9638	0.9727	0.9817	0.9727	0.9638	0.9204	1.02146	0.294734
10.53	10.68	25.1	P35052	Glypican-1	GPC1	8	0.9638	0.955	1	1.028	1.0093	1.0186	0.955136	0.0365773
4.02	4.17	14.9	P49915	GMP synthase [glutamine-hydrolyzing]	GMPS	2	0.9638	0.8954	1.0186	1.0568	0.9908	0.9817	0.949988	0.303197
1.78	1.94	7.8	Q9HCN4	GPN-loop GTPase 1	GPN1	2	0.9638	0.8954	1	1.0186	0.912	1	0.975636	0.624565
2.39	2.43	47.4	O75506	Heat shock factor-binding protein 1	HSBP1	2	0.9638	0.4831	0.879	1.0864	0.9376	0.7112	0.850358	0.499494
2.09	2.15	20.4	P51858	Hepatoma-derived growth factor	HDGF	2	0.9638	1.0093	0.9462	0.955	0.9727	0.879	1.04012	0.335852
10.09	14.12	16	P52789	Hexokinase-2	HK2	7	0.9638	1.1803	0.8017	0.7516	0.8551	0.6607	1.2992	0.140354
9.73	9.97	20.8	Q07866	Kinesin light chain 1	KLC1	6	0.9638	0.9462	0.9036	0.9908	0.9817	0.9638	0.958213	0.104606
4.08	4.84	16.4	Q9NS86	LanC-like protein 2	LANCL2	3	0.9638	1.0765	0.9817	1.1588	1.0965	1.0375	0.91776	0.142218
12.15	12.23	10.5	Q9P2J5	Leucine--tRNA ligase, cytoplasmic	LARS	7	0.9638	1.2589	0.912	1.7061	1.2589	1.0965	0.771808	0.218572
2	2	4.2	Q93052	Lipoma-preferred partner	LPP	1	0.9638	0.8472	0.8091	0.5702	0.7244	0.9817	1.15103	0.42365
8.27	12.44	16.9	Q86W92	Liprin-beta-1	PPFIBP1	8	0.9638	1.0375	1.0186	1	1.0186	1.0093	0.997358	0.912314
4.76	5.41	8.4	Q6P1A2	Lysophospholipid acyltransferase 5	LPCAT3	4	0.9638	0.9817	1.0186	0.9376	0.9638	0.8954	1.05982	0.0952528
6.5	8.45	22.9	O15173	Membrane-associated progesterone receptor component 2	PGRMC2	6	0.9638	0.8091	0.9204	0.6982	0.6194	0.6607	1.36142	0.00974621
9.26	9.4	24.7	P78406	mRNA export factor	RAE1	6	0.9638	0.929	0.9462	1.0093	0.9727	1.0471	0.937242	0.0556679
2	2	5.3	Q9GZZ1	N-alpha-acetyltransferase 50	NAA50	1	0.9638	1.2246	1.2359	1.3183	0.955	1.0965	1.01617	0.901708
4.46	7.04	12.7	P49321	Nuclear autoantigenic sperm protein	NASP	7	0.9638	1.028	0.8954	0.9376	0.9817	0.9638	1.00142	0.974616
8.71	8.86	27.7	Q8IVD9	NudC domain-containing protein 3	NUDCD3	7	0.9638	0.9727	0.9376	0.929	1.028	1.0186	0.965889	0.366597
6.56	6.77	14.2	Q8IYS1	Peptidase M20 domain-containing protein 2	PM20D2	4	0.9638	0.9638	0.9817	0.9462	1.0186	0.929	1.00536	0.863032
38.08	69.91	38.6	P20020	Plasma membrane calcium-transporting ATPase 1	ATP2B1	64	0.9638	1.0568	1.0471	0.9204	0.7447	1.0186	1.14309	0.208204
11.68	11.93	24.9	P43034	Platelet-activating factor acetylhydrolase IB subunit alpha	PAFAH1B1	8	0.9638	0.9908	0.9727	0.929	0.9727	0.9638	1.02157	0.255097
57.51	60.4	34.4	P98196	Probable phospholipid-transporting ATPase IH	ATP11A	35	0.9638	1.1066	1.3062	0.863	0.5808	0.8472	1.47385	0.0552647
18.02	18.07	59.9	Q9BUL8	Programmed cell death protein 10	PDCD10	14	0.9638	1.8535	1.6444	2.1478	1.3552	1.4454	0.901645	0.681531
1.84	2.09	15.4	P35232	Prohibitin	PHB	2	0.9638	0.8872	1.1376	0.7943	0.871	0.8872	1.17085	0.141188
3.86	4.01	11.9	Q9H2V7	Protein spinster homolog 1	SPNS1	4	0.9638	0.9727	1.0666	1.0864	0.9817	0.9462	0.996284	0.947626
6.26	6.3	18.9	Q9BXR0	Queuine tRNA-ribosyltransferase	QTRT1	4	0.9638	0.9817	0.9908	0.9638	0.9817	1.0186	0.990621	0.633408
2	15.52	64.6	P60763	Ras-related C3 botulinum toxin substrate 3	RAC3	19	0.9638	0.9817	0.863	0.9638	0.9908	0.8395	1.00515	0.939539
13.11	13.16	54.1	P10301	Ras-related protein R-Ras	RRAS	13	0.9638	0.9204	0.9204	0.9727	0.955	0.9462	0.975886	0.232499
4.65	7.89	15.6	Q14155	Rho guanine nucleotide exchange factor 7	ARHGEF7	6	0.9638	0.8166	1.4723	1.1272	1.2589	0.8872	0.993707	0.977265
4.31	31.17	59.1	P36873	Serine/threonine-protein phosphatase PP1-gamma catalytic subunit	PPP1CC	27	0.9638	0.7178	0.6607	0.7447	0.7379	0.5702	1.14103	0.4264
3.47	3.57	11.1	Q96LC7	Sialic acid-binding Ig-like lectin 10	SIGLEC10	2	0.9638	1.0093	0.9638	0.9462	0.929	0.9462	1.04094	0.0764481
338.38	338.32	76.7	Q13813	Spectrin alpha chain, non-erythrocytic 1	SPTAN1	292	0.9638	0.9727	0.9908	0.9817	0.9727	0.9638	1.00312	0.76492
3.84	3.94	19.1	Q6P9G4	Transmembrane protein 154	TMEM154	2	0.9638	1.0765	1	1.4997	1.1912	1.1066	0.800606	0.111493
39.64	39.71	39.1	P22102	Trifunctional purine biosynthetic protein adenosine-3	GART	25	0.9638	0.912	0.8954	1.1803	1.2942	1.2823	0.737649	0.00139096
15.73	15.78	32.4	P18031	Tyrosine-protein phosphatase non-receptor type 1	PTPN1	11	0.9638	0.9908	0.9727	1.0186	0.9462	0.9908	0.990425	0.696982
4.32	4.39	40.8	Q9UK45	U6 snRNA-associated Sm-like protein LSm7	LSM7	2	0.9638	0.787	0.8954	0.955	0.9204	0.9727	0.929111	0.278475
10.02	10.02	34.7	Q9NT62	Ubiquitin-like-conjugating enzyme ATG3	ATG3	5	0.9638	0.955	0.597	1.1066	1.4454	0.8551	0.738399	0.228952
5.18	5.39	30.7	Q92575	UBX domain-containing protein 4	UBXN4	14	0.9638	0.9727	1.028	1.0093	0.879	0.9462	1.04586	0.367025
6.05	7.14	4.9	Q12767	Uncharacterized protein KIAA0195	KIAA0195	4	0.9638	1.028	0.7727	0.6792	0.631	0.4446	1.57539	0.0325998
2	2.02	32.4	Q96B45	UPF0693 protein C10orf32	C10orf32	1	0.9638	1.8365	1.5136	1.556	1.4997	1.4588	0.955565	0.807059
2.54	2.59	8	Q8TAA9	Vang-like protein 1	VANGL1	2	0.9638	1.0568	1.0471	1.1169	1.0864	0.863	1.00046	0.995897
14.06	14.14	22	Q15043	Zinc transporter ZIP14	SLC39A14	24	0.9638	0.9908	1.0765	0.4207	0.6138	0.6252	1.82629	0.00358288
26.7	26.8	51.3	P17980	26S protease regulatory subunit 6A	PSMC3	17	0.9727	1.0093	0.9908	0.9908	1	0.9817	1.0001	0.993651
2	2	2.7	Q8IWK6	Adhesion G protein-coupled receptor A3	ADGRA3	2	0.9727	0.787	1.5704	1.3428	1.977	1.1803	0.740006	0.314081
24.64	24.72	28.3	O00116	Alkyldihydroxyacetonephosphate synthase, peroxisomal	AGPS	18	0.9727	0.9727	1.0093	0.9908	1.0186	1.0471	0.966694	0.170289
5.79	5.91	14.4	Q9UBT7	Alpha-catulin	CTNNAL1	3	0.9727	1.0375	0.9908	1	0.9727	1.1169	0.971323	0.573592
9.34	11.16	33.8	P61163	Alpha-centractin	ACTR1A	7	0.9727	1.1482	1.2474	1.6749	1.5136	1.4859	0.720584	0.0119624
1.86	2.52	7.6	A6NJG2	Ankyrin repeat domain-containing protein SOWAHD	SOWAHD	2	0.9727	1.0965	0.929	1.1803	1.1376	1.0375	0.893545	0.143834
7.35	7.57	11.3	Q4KMQ2	Anoctamin-6	ANO6	6	0.9727	0.9817	1.028	0.9727	0.9817	0.9462	1.0282	0.247902
3.68	3.86	12.4	Q14457	Beclin-1	BECN1	2	0.9727	0.9638	1.0666	1.0186	0.9908	1.1272	0.957438	0.448679
1.79	4.29	18.7	O00481	Butyrophilin subfamily 3 member A1	BTN3A1	3	0.9727	1.0864	1	1.0186	0.9462	1.0765	1.00585	0.91289
2	2	6.6	Q96D31	Calcium release-activated calcium channel protein 1	ORAI1	2	0.9727	1	1.4191	0.8872	1.2246	1.0765	1.06383	0.717079
4.18	5.72	18.8	Q9UDT6	CAP-Gly domain-containing linker protein 2	CLIP2	3	0.9727	0.8166	0.8017	0.879	0.8872	0.7656	1.02338	0.783962
3.07	3.16	7.9	Q9UKF6	Cleavage and polyadenylation specificity factor subunit 3	CPSF3	2	0.9727	0.9727	0.7516	0.879	0.879	0.9727	0.987659	0.895176
21.71	21.91	27	P35606	Coatomer subunit beta'	COPB2	11	0.9727	1.1066	0.8395	0.9036	1.1376	0.8395	1.01323	0.920123
2.03	2.05	21.3	A6NI79	Coiled-coil domain-containing protein 69	CCDC69	2	0.9727	0.7516	0.7447	0.7798	1.1169	1.0965	0.82487	0.257217
1.46	1.59	15.2	Q9Y6H1	Coiled-coil-helix-coiled-coil-helix domain-containing protein 2	CHCHD2	1	0.9727	1.1803	0.9908	1.1588	1.2023	1.1695	0.890444	0.129428
47.99	48.17	24.6	Q14008	Cytoskeleton-associated protein 5	CKAP5	28	0.9727	1.0186	1.0093	1.028	1.0093	1	0.987917	0.493435
6	6.92	34.3	O95989	Diphosphoinositol polyphosphate phosphohydrolase 1	NUDT3	4	0.9727	0.4742	0.6607	1.0568	0.912	1.0666	0.69434	0.114632
2.13	2.23	5.4	Q9Y2H0	Disks large-associated protein 4	DLGAP4	2	0.9727	0.9462	0.8872	1.2706	1.3552	1.1272	0.747695	0.011384
8.48	9.09	15.6	Q96J02	E3 ubiquitin-protein ligase Itchy homolog	ITCH	7	0.9727	0.955	0.9376	1.0568	1.0186	1.028	0.923278	0.0066049
4	4	16.9	P38117	Electron transfer flavoprotein subunit beta	ETFB	2	0.9727	0.9638	0.9036	1.0093	1.0093	0.8472	0.991032	0.890154
35.85	38.01	34	Q92556	Engulfment and cell motility protein 1	ELMO1	25	0.9727	0.955	0.8318	0.7586	0.9908	0.7586	1.10028	0.400452
19.61	19.71	74.9	P07203	Glutathione peroxidase 1	GPX1	13	0.9727	0.8954	0.7379	1.1803	1.0666	0.879	0.83368	0.195918
6	6	19.5	Q9Y2Q3	Glutathione S-transferase kappa 1	GSTK1	3	0.9727	0.955	0.929	1.028	1.1588	1.0965	0.87007	0.0234054
8.93	9.09	28	P46976	Glycogenin-1	GYG1	6	0.9727	0.9817	1	1	0.9638	0.9908	0.999932	0.996299
10.28	24.89	65.6	Q9HAV0	Guanine nucleotide-binding protein subunit beta-4	GNB4	36	0.9727	0.912	1	0.4207	0.5598	0.3733	2.13082	0.00116718
18.34	18.49	63.7	P37235	Hippocalcin-like protein 1	HPCAL1	12	0.9727	1.1803	1.0765	1.1272	1.0186	0.8872	1.06479	0.514449
2.02	2.02	17.5	P62805	Histone H4	HIST1H4A	1	0.9727	0.8872	1.1482	1.1272	1.1912	1.0093	0.903958	0.318078
8.34	11.06	8.7	Q14643	Inositol 1,4,5-trisphosphate receptor type 1	ITPR1	8	0.9727	1.028	1.0375	1.0666	0.955	0.9376	1.0267	0.591286
3.69	3.9	13.7	Q13478	Interleukin-18 receptor 1	IL18R1	3	0.9727	0.955	0.9376	0.9908	0.9727	1.0186	0.960833	0.0808539
60.16	60.27	52.7	P33176	Kinesin-1 heavy chain	KIF5B	35	0.9727	0.9817	0.9638	1.028	0.9908	0.9727	0.975497	0.22577
3.71	3.83	32	Q9ULC4	Malignant T-cell-amplified sequence 1	MCTS1	2	0.9727	1.0375	1.0864	1.1169	0.9727	1.0568	0.984172	0.770719
26.6	26.85	21.1	O95819	Mitogen-activated protein kinase kinase kinase kinase 4	MAP4K4	20	0.9727	0.9638	1.0568	0.9376	1	0.9462	1.03797	0.361775
2	11.18	24.5	P57721	Poly(rC)-binding protein 3	PCBP3	11	0.9727	1.0568	0.9376	0.8954	0.912	0.9036	1.09447	0.0750085
7.24	9.43	23.4	P26196	Probable ATP-dependent RNA helicase DDX6	DDX6	6	0.9727	0.912	1.1588	0.9376	0.879	1.028	1.06992	0.483617
25.59	25.62	91.4	P07737	Profilin-1	PFN1	79	0.9727	1.3804	1.3552	1.556	1.1695	1.0186	0.990438	0.956872
17.19	17.24	49.8	P12004	Proliferating cell nuclear antigen	PCNA	10	0.9727	0.9462	1.0471	0.8241	0.863	0.9727	1.11512	0.130524
5.56	5.7	21	P28065	Proteasome subunit beta type-9	PSMB9	5	0.9727	0.929	0.9638	0.9817	0.929	1.1066	0.94969	0.404346
15.78	16.36	58.4	Q9BVG4	Protein PBDC1	PBDC1	9	0.9727	1.1272	1.0765	0.9727	0.9376	1.1066	1.05287	0.482147
3.96	4.11	16.4	P31751	RAC-beta serine/threonine-protein kinase	AKT2	2	0.9727	0.9638	1.0186	1.7061	0.9908	1.3305	0.733749	0.159714
16.96	17.13	61.3	Q13636	Ras-related protein Rab-31	RAB31	15	0.9727	1.2589	1.4588	1.3804	1.0965	0.8954	1.09433	0.622756
8.07	8.23	22.1	O43566	Regulator of G-protein signaling 14	RGS14	6	0.9727	0.7943	0.879	1.0568	1.2359	0.871	0.836362	0.215109
4.07	4.09	20.7	P15927	Replication protein A 32 kDa subunit	RPA2	2	0.9727	0.8954	0.9727	0.9376	1	0.8954	1.00275	0.951094
14.7	14.88	36.9	O14828	Secretory carrier-associated membrane protein 3	SCAMP3	17	0.9727	0.9908	1.0186	0.9817	0.9638	0.9727	1.0219	0.210949
15.37	15.47	46.8	Q15019	Septin-2	SEPT2	14	0.9727	0.879	0.912	1.1376	0.7586	0.7943	1.02721	0.853482
7.96	8.33	14.6	Q8TD19	Serine/threonine-protein kinase Nek9	NEK9	5	0.9727	1	0.9817	0.9727	1.0186	0.9908	0.990711	0.585269
3.91	4.03	11.2	P50452	Serpin B8	SERPINB8	2	0.9727	1.028	1.0093	1.0375	1.1066	1.1376	0.917208	0.0550307
2.05	2.07	9.8	Q12874	Splicing factor 3A subunit 3	SF3A3	1	0.9727	0.8551	0.8318	1.0375	0.9204	0.9638	0.910292	0.189951
2.85	2.93	9.4	Q14534	Squalene monooxygenase	SQLE	2	0.9727	1.1912	1.1376	0.7447	1.2942	0.955	1.10274	0.585386
2	2	3.6	Q8IYB5	Stromal membrane-associated protein 1	SMAP1	1	0.9727	0.8318	1.028	1.0568	0.9638	0.9204	0.963108	0.636943
4.75	5.04	17.6	O15533	Tapasin	TAPBP	4	0.9727	0.9638	0.7178	0.5297	0.4875	0.6026	1.63866	0.018618
2.01	2.02	13	Q96MH6	Transmembrane protein 68	TMEM68	1	0.9727	0.929	1.1169	1.0666	0.9462	1.0375	0.989608	0.882959
12.35	12.37	19.7	O14773	Tripeptidyl-peptidase 1	TPP1	13	0.9727	0.955	0.9462	0.9817	0.9817	0.9908	0.972818	0.0328692
2.02	2.03	9.2	Q4G0F5	Vacuolar protein sorting-associated protein 26B	VPS26B	1	0.9727	1.3183	1.1803	0.955	0.955	0.912	1.23009	0.0998394
4.29	4.33	14.2	O75351	Vacuolar protein sorting-associated protein 4B	VPS4B	3	0.9727	0.871	0.9908	0.929	1.1066	0.863	0.977886	0.80669
8.17	11.59	17.6	Q8TDW0	Volume-regulated anion channel subunit LRRC8C	LRRC8C	7	0.9727	0.9908	1.0186	0.955	0.9817	1.0093	1.01225	0.590292
6.16	6.34	24.9	P40222	Alpha-taxilin	TXLNA	5	0.9817	0.5916	0.7112	1.0186	0.8241	0.5702	0.946786	0.817486
11.83	11.88	12.9	Q8IY63	Angiomotin-like protein 1	AMOTL1	6	0.9817	0.955	0.9376	0.9817	1.0186	1.0375	0.946178	0.0588435
8.2	8.3	80.2	Q9H3K6	BolA-like protein 2	BOLA2	5	0.9817	1.1066	1.3183	0.7656	0.879	1.2474	1.17794	0.383723
2	2	5.2	Q5ZPR3	CD276 antigen	CD276	2	0.9817	1.5704	0.8395	1.406	1.4588	1.7061	0.741998	0.179758
1.73	1.86	9.7	Q9NQS1	Cell death regulator Aven	AVEN	1	0.9817	0.929	1.028	0.9376	1	0.9817	1.00665	0.85871
2.01	2.06	6.3	Q13042	Cell division cycle protein 16 homolog	CDC16	2	0.9817	1.0471	0.9908	1	0.863	0.8472	1.11416	0.121715
1.81	2	19.8	Q99618	Cell division cycle-associated protein 3	CDCA3	2	0.9817	0.929	1.1376	1.028	0.9376	0.929	1.0531	0.505803
4	4	24.4	Q99627	COP9 signalosome complex subunit 8	COPS8	2	0.9817	0.9727	1.1376	1.0093	1.0093	0.879	1.06709	0.400425
6.97	7.2	9.4	Q04656	Copper-transporting ATPase 1	ATP7A	5	0.9817	0.9727	1.0471	1.0666	0.9817	1	0.984647	0.677662
2.31	2.6	8.4	Q99543	DnaJ homolog subfamily C member 2	DNAJC2	2	0.9817	0.9817	0.955	1.0093	1.0375	0.929	0.980711	0.600543
2.01	2.01	9.7	Q9UNI6	Dual specificity protein phosphatase 12	DUSP12	1	0.9817	0.929	0.8395	0.4831	0.6546	0.2992	1.91398	0.0167502
3.21	3.35	12.3	Q9Y282	Endoplasmic reticulum-Golgi intermediate compartment protein 3	ERGIC3	3	0.9817	1.0765	1	1.0375	1.0186	1.0864	0.973174	0.471409
14.58	16.9	26.9	Q9BQL6	Fermitin family homolog 1	FERMT1	10	0.9817	0.9204	0.9462	0.9908	0.9638	0.9817	0.97003	0.20618
4	4	5.3	Q96BI3	Gamma-secretase subunit APH-1A	APH1A	2	0.9817	1.0471	1.0471	1.0965	1.1695	1	0.941794	0.303457
3.39	6.2	8.4	P57678	Gem-associated protein 4	GEMIN4	4	0.9817	0.787	1	0.8091	0.7798	0.9727	1.08085	0.489493
12.27	12.28	30.8	P00390	Glutathione reductase, mitochondrial	GSR	6	0.9817	0.9727	0.8017	0.6855	1.1066	1.1272	0.944096	0.743914
17.28	17.46	20.3	Q93033	Immunoglobulin superfamily member 2	CD101	10	0.9817	0.929	0.9817	0.955	0.9727	0.9908	0.991057	0.691452
9.74	9.84	7.3	O75054	Immunoglobulin superfamily member 3	IGSF3	5	0.9817	0.9376	0.9908	1.0186	1	1.0864	0.93723	0.103927
3.49	3.59	8.3	P48551	Interferon alpha/beta receptor 2	IFNAR2	2	0.9817	0.8954	0.8472	1.4859	1.3428	1.2823	0.662685	0.00303436
31.83	31.91	21.2	Q9ULH0	Kinase D-interacting substrate of 220 kDa	KIDINS220	18	0.9817	1.1066	0.8872	0.5297	0.6668	0.6138	1.64365	0.00662343
1.49	1.63	35.1	O00453	Leukocyte-specific transcript 1 protein	LST1	1	0.9817	0.9376	0.8318	0.879	0.929	0.9462	0.998874	0.98413
1.87	1.98	16.6	Q9BV86	N-terminal Xaa-Pro-Lys N-methyltransferase 1	NTMT1	1	0.9817	0.929	0.955	0.912	1.028	0.9638	0.986879	0.747646
38.64	40.01	17.8	P42356	Phosphatidylinositol 4-kinase alpha	PI4KA	25	0.9817	1.0375	1.0965	1.1588	1.2589	1.2706	0.844752	0.017085
12.91	12.99	56	P25787	Proteasome subunit alpha type-2	PSMA2	9	0.9817	0.9817	0.9817	1.028	1.0666	1	0.95169	0.0612541
11.16	11.22	20.5	Q9H0X4	Protein ITFG3	ITFG3	7	0.9817	0.955	1.0666	0.9204	1.0093	0.9638	1.03795	0.435876
21.69	21.74	32	Q9P258	Protein RCC2	RCC2	12	0.9817	0.9727	0.9908	1.0093	0.9727	1.0093	0.984589	0.311354
11.79	12.27	39.2	Q9Y2Z0	Protein SGT1 homolog	SUGT1	11	0.9817	0.8017	0.7727	0.9204	0.871	0.8551	0.965842	0.681718
41.76	41.8	31.4	Q86YV0	RAS protein activator like-3	RASAL3	25	0.9817	1.0765	0.9908	1.2823	1.4191	1.9055	0.661833	0.0534395
6.12	6.21	32.9	Q14088	Ras-related protein Rab-33A	RAB33A	3	0.9817	1.028	0.9376	0.9908	0.955	1.0093	0.99736	0.93633
9.34	9.69	25.7	Q9H6T3	RNA polymerase II-associated protein 3	RPAP3	6	0.9817	0.9204	0.8551	0.9908	0.9462	0.9204	0.964933	0.470399
7.82	7.94	20	Q8NBI5	Solute carrier family 43 member 3	SLC43A3	8	0.9817	0.9462	0.9817	0.912	0.9727	0.9036	1.0435	0.178041
6.4	6.59	38.4	Q9UMY4	Sorting nexin-12	SNX12	3	0.9817	1.0568	0.929	0.9727	0.929	0.9204	1.05152	0.297106
5.1	8	14.4	Q14683	Structural maintenance of chromosomes protein 1A	SMC1A	4	0.9817	0.9376	0.929	0.955	1.0186	0.9817	0.963794	0.221091
7.15	7.47	29.9	O43760	Synaptogyrin-2	SYNGR2	8	0.9817	0.879	0.9462	0.9727	0.8472	0.955	1.01153	0.839756
4.58	4.64	10.5	Q9UPU7	TBC1 domain family member 2B	TBC1D2B	5	0.9817	0.8091	0.8872	1.0375	1.0568	1.0666	0.847227	0.0335528
2.03	2.04	4.2	P48553	Trafficking protein particle complex subunit 10	TRAPPC10	1	0.9817	0.871	1.0864	1.028	0.8472	0.9908	1.02551	0.783942
7.45	7.57	9.3	Q13263	Transcription intermediary factor 1-beta	TRIM28	4	0.9817	0.9204	0.9908	0.9462	1.0093	0.9908	0.981876	0.572197
21.49	21.81	28.9	Q9Y5S1	Transient receptor potential cation channel subfamily V member 2	TRPV2	12	0.9817	0.9727	0.9727	0.955	0.9817	0.9727	1.00608	0.521024
80.79	80.81	81.6	P68363	Tubulin alpha-1B chain	TUBA1B	133	0.9817	1.3062	1.0471	0.9817	0.8166	1.0666	1.16409	0.27267
4.37	4.52	27.2	Q6P589	Tumor necrosis factor alpha-induced protein 8-like protein 2	TNFAIP8L2	4	0.9817	1.2823	0.929	1.3305	1.1376	1.2474	0.859373	0.230991
3.68	3.92	13.3	Q969Z4	Tumor necrosis factor receptor superfamily member 19L	RELT	2	0.9817	0.863	0.8954	1.0471	1.0965	1.0666	0.853561	0.0148612
4.45	4.5	28.4	P46782	40S ribosomal protein S5	RPS5	5	0.9908	1.0666	1.3677	0.8017	0.6368	0.6081	1.67356	0.0240994
4.91	5.02	17.7	P53367	Arfaptin-1	ARFIP1	4	0.9908	0.5297	0.8166	1.3677	0.871	1.5276	0.620529	0.117072
20.37	20.43	26.3	O43776	Asparagine--tRNA ligase, cytoplasmic	NARS	12	0.9908	1.0186	0.9817	1.0666	1.0471	1.028	0.952064	0.0331561
13.41	13.89	22.8	P25098	Beta-adrenergic receptor kinase 1	ADRBK1	10	0.9908	0.7798	0.9376	1.2706	1.2589	0.8395	0.803859	0.229085
11.87	12.06	24.4	O75844	CAAX prenyl protease 1 homolog	ZMPSTE24	7	0.9908	0.9908	1.0666	1.0375	0.9817	1	1.00961	0.764437
4.1	4.16	13.8	P30622	CAP-Gly domain-containing linker protein 1	CLIP1	3	0.9908	1.0765	0.9727	1	1.1272	1.0375	0.960597	0.448196
2.36	2.4	10.9	Q9UIV1	CCR4-NOT transcription complex subunit 7	CNOT7	3	0.9908	1.0568	0.9638	0.9036	1.1169	1.1695	0.944013	0.526239
2.74	2.85	30.8	Q14011	Cold-inducible RNA-binding protein	CIRBP	3	0.9908	0.9036	1.0186	0.8954	1.1272	0.879	1.00393	0.967369
4.06	4.16	24.1	Q9UBI1	COMM domain-containing protein 3	COMMD3	2	0.9908	1.2942	1.2134	1.3305	1.0568	1.1169	0.998345	0.988211
4.28	4.47	16.6	P17812	CTP synthase 1	CTPS1	3	0.9908	0.9462	0.912	0.8318	0.8091	1.0471	1.0599	0.535145
2.01	2.11	14.3	Q96BR5	Cytochrome c oxidase assembly factor 7	COA7	1	0.9908	1.4191	0.3133	1.4859	2.5119	1.4997	0.495352	0.119355
12.12	14.29	11	Q9H7D0	Dedicator of cytokinesis protein 5	DOCK5	8	0.9908	1.2359	1.6904	0.9817	1.3804	1.0093	1.16186	0.493947
3.85	3.99	5.7	Q96JH7	Deubiquitinating protein VCIP135	VCPIP1	2	0.9908	0.8395	1.0864	1.0568	1.0471	0.9204	0.964422	0.692195
51.07	51.15	30.9	Q9P265	Disco-interacting protein 2 homolog B	DIP2B	32	0.9908	0.6194	0.9638	1.3183	1.3552	1.4859	0.618839	0.0152515
7.11	7.95	9.3	Q9HC35	Echinoderm microtubule-associated protein-like 4	EML4	5	0.9908	0.9638	0.9908	1.0666	1.028	1.0864	0.925935	0.0154086
2.86	25.88	33.7	Q14240	Eukaryotic initiation factor 4A-II	EIF4A2	20	0.9908	0.9727	0.9638	0.9204	0.8872	0.9727	1.05287	0.133941
27.96	28.2	32.8	O00471	Exocyst complex component 5	EXOC5	21	0.9908	1.0471	1.0186	0.9908	1.0186	1	1.01565	0.436842
129.91	129.92	42.6	P49327	Fatty acid synthase	FASN	91	0.9908	1.0864	1.2359	1.2589	1	1.0186	1.01086	0.91908
12.85	12.94	17.8	Q12906	Interleukin enhancer-binding factor 3	ILF3	8	0.9908	0.7943	1.0864	0.5152	0.4831	0.7516	1.64095	0.0362781
11	11.15	18	Q14145	Kelch-like ECH-associated protein 1	KEAP1	7	0.9908	0.7379	0.7379	1.1482	1.4191	1.3183	0.634805	0.0149395
21.42	21.57	26.1	P52732	Kinesin-like protein KIF11	KIF11	12	0.9908	0.955	0.863	0.673	0.7379	0.879	1.2266	0.0734698
3.25	5.58	8.3	Q99661	Kinesin-like protein KIF2C	KIF2C	3	0.9908	1.0093	0.9638	1.0186	0.955	1.0375	0.984325	0.60708
6.42	6.55	18	Q14696	LDLR chaperone MESD	MESDC2	4	0.9908	1.406	1	1.0471	1.0471	1.6596	0.904896	0.653619
9.96	10.2	22.6	P09960	Leukotriene A-4 hydrolase	LTA4H	6	0.9908	1.2023	0.9204	1.3932	1.028	1.2474	0.848689	0.244681
13.08	13.13	17	Q8ND30	Liprin-beta-2	PPFIBP2	11	0.9908	0.8872	0.9204	1	0.955	0.8318	1.00416	0.950745
24.63	29.83	66.3	P00338	L-lactate dehydrogenase A chain	LDHA	43	0.9908	1.3062	1.3677	0.5808	0.4699	0.2884	2.73669	0.0058337
7.36	8.09	32.1	P05455	Lupus La protein	SSB	6	0.9908	1.0186	1.0864	1.1169	1.0471	0.955	0.992562	0.894617
22.99	23.04	48.9	P28482	Mitogen-activated protein kinase 1	MAPK1	14	0.9908	1	1	1.0186	0.9908	0.9727	1.00292	0.842663
5.17	5.37	17.1	O95772	MLN64 N-terminal domain homolog	STARD3NL	3	0.9908	0.9638	0.9638	0.955	1.0093	1.0471	0.969117	0.333409
6.01	6.01	3.8	E9PAV3	Nascent polypeptide-associated complex subunit alpha, muscle-specific form	NACA	9	0.9908	1.0375	0.9638	1.0093	0.9908	0.9817	1.00345	0.888597
2.01	2.02	10.2	Q9UBV8	Peflin	PEF1	1	0.9908	1.1169	1.0471	1.1588	1.1588	1.2589	0.882091	0.0466947
2	21.96	20.4	Q01814	Plasma membrane calcium-transporting ATPase 2	ATP2B2	21	0.9908	0.6918	0.6252	1.028	0.7586	0.7447	0.911705	0.635375
7.23	7.43	6.3	O43157	Plexin-B1	PLXNB1	4	0.9908	1.0186	0.871	1	0.9376	0.9204	1.00784	0.891392
5.8	10.33	9.6	Q93008	Probable ubiquitin carboxyl-terminal hydrolase FAF-X	USP9X	7	0.9908	0.9204	0.8017	1.2246	1.2942	1.4588	0.682044	0.00894998
4.72	5.01	22.7	Q9BRP4	Proteasomal ATPase-associated factor 1	PAAF1	4	0.9908	0.955	1.0375	1.0093	0.9376	1.0471	0.996426	0.933269
5.2	5.39	7.7	Q14997	Proteasome activator complex subunit 4	PSME4	4	0.9908	0.955	0.9638	1.0375	1.0471	1.1169	0.908824	0.0233358
73.12	73.39	74.1	P30101	Protein disulfide-isomerase A3	PDIA3	77	0.9908	1.5136	1.3062	0.5598	0.6138	0.3802	2.45244	0.0109163
4.84	6.27	25.4	Q8N8S7	Protein enabled homolog	ENAH	3	0.9908	1.1482	0.9462	0.6194	0.8551	0.8472	1.32885	0.0612932
14.96	15.01	47.1	P22061	Protein-L-isoaspartate(D-aspartate) O-methyltransferase	PCMT1	19	0.9908	0.9727	1	1.028	0.9817	1.0093	0.981616	0.302828
5.21	5.3	29.6	Q9Y383	Putative RNA-binding protein Luc7-like 2	LUC7L2	3	0.9908	0.9817	0.955	0.9376	0.955	1.0186	1.0056	0.849566
13.46	14.51	27.2	Q15276	Rab GTPase-binding effector protein 1	RABEP1	9	0.9908	0.6982	0.8241	0.6486	1.028	1.0471	0.922679	0.674068
10.18	18.8	55.6	P51148	Ras-related protein Rab-5C	RAB5C	35	0.9908	1.8365	1.4588	1.3932	1.1695	1.4322	1.07289	0.725778
2	2.01	7.3	P40938	Replication factor C subunit 3	RFC3	1	0.9908	1.2246	1.2134	1.0375	0.912	1.0666	1.13683	0.199909
8.71	8.92	16.7	Q96T51	RUN and FYVE domain-containing protein 1	RUFY1	4	0.9908	1.1376	1.2359	1.0186	1.2359	1.1376	0.991804	0.92696
2.01	2.02	6.2	A6NKF1	SAC3 domain-containing protein 1	SAC3D1	1	0.9908	0.8166	1.1482	0.9036	0.787	0.787	1.19293	0.198015
15.7	16.4	16.9	P55011	Solute carrier family 12 member 2	SLC12A2	9	0.9908	0.9204	0.9376	0.9908	1	0.9727	0.961296	0.166778
44.29	44.55	60.6	P49368	T-complex protein 1 subunit gamma	CCT3	40	0.9908	1.2359	1.0375	1.0471	0.4875	0.8472	1.37048	0.177849
4.06	4.12	20.3	P30048	Thioredoxin-dependent peroxide reductase, mitochondrial	PRDX3	2	0.9908	0.9638	1.0471	0.8551	1.0864	0.929	1.04571	0.578822
5.61	6.55	14.9	Q8IU68	Transmembrane channel-like protein 8	TMC8	4	0.9908	0.9817	0.929	0.929	0.9376	0.912	1.04423	0.118664
19.07	19.36	19.2	Q12866	Tyrosine-protein kinase Mer	MERTK	12	0.9908	0.955	0.9376	0.9462	0.9908	0.9727	0.990961	0.688418
4.69	4.78	18.8	Q06124	Tyrosine-protein phosphatase non-receptor type 11	PTPN11	4	0.9908	0.9638	0.9638	0.9462	0.9817	1.0568	0.977787	0.549141
13.26	13.33	18.2	P45974	Ubiquitin carboxyl-terminal hydrolase 5	USP5	8	0.9908	1.0093	0.955	0.9376	1.0864	0.9638	0.989055	0.833368
1.64	1.77	12.6	P27635	60S ribosomal protein L10	RPL10	1	1	0.879	0.9727	1.406	0.5248	1.888	0.746753	0.466286
2.94	3.07	10.8	Q15041	ADP-ribosylation factor-like protein 6-interacting protein 1	ARL6IP1	2	1	1.0471	0.955	0.7727	0.955	0.631	1.27278	0.0926226
4.27	15.56	59.7	Q96BM9	ADP-ribosylation factor-like protein 8A	ARL8A	12	1	0.9727	0.9908	0.929	0.9036	0.9036	1.08307	0.00289476
1.56	1.9	9.9	Q8WWM7	Ataxin-2-like protein	ATXN2L	3	1	1.0093	1.0765	0.9204	1	0.7586	1.15185	0.144875
9.17	9.36	24.5	Q8NHH9	Atlastin-2	ATL2	10	1	1.0375	1.0186	0.9908	0.9727	0.8472	1.08731	0.152916
10.87	11.52	22.5	P49407	Beta-arrestin-1	ARRB1	8	1	0.8872	0.9727	0.9376	0.955	0.9036	1.02278	0.598475
6.83	7.05	52.1	Q6QNY1	Biogenesis of lysosome-related organelles complex 1 subunit 2	BLOC1S2	5	1	0.9462	0.9638	0.955	0.912	0.912	1.04714	0.110403
1.77	1.96	18.6	Q9H3R5	Centromere protein H	CENPH	1	1	0.9727	0.955	0.955	0.7798	1.028	1.05969	0.503189
6.98	7.18	21.7	O60826	Coiled-coil domain-containing protein 22	CCDC22	5	1	1.1066	0.929	1.0864	0.9036	1.0666	0.99313	0.932439
3.77	3.99	13.7	Q8N7R7	Cyclin-Y-like protein 1	CCNYL1	2	1	1.0375	0.9817	1.1066	0.9908	1.1588	0.927216	0.20535
4	4.01	7.3	Q96SQ9	Cytochrome P450 2S1	CYP2S1	2	1	1.0186	0.8241	0.7586	0.955	0.7112	1.17234	0.224339
9.27	9.48	12.8	Q8TCJ2	Dolichyl-diphosphooligosaccharide--protein glycosyltransferase subunit STT3B	STT3B	7	1	1	0.8954	0.8954	0.7586	0.6486	1.25745	0.0676827
2.01	2.01	18.7	Q9BVJ7	Dual specificity protein phosphatase 23	DUSP23	1	1	0.8318	1.2134	1.0666	0.9204	0.8551	1.07146	0.621934
83.95	84.02	36.7	O75923	Dysferlin	DYSF	48	1	0.9817	0.9727	0.9908	0.9817	0.9817	1.00007	0.994176
2.95	3.19	6.9	Q6P2E9	Enhancer of mRNA-decapping protein 4	EDC4	2	1	1.0471	0.9462	1.0471	1.0375	1.1272	0.93197	0.148195
7.58	7.83	18.2	Q96AE4	Far upstream element-binding protein 1	FUBP1	4	1	0.9908	0.9908	0.9462	0.9727	0.9462	1.04066	0.0142249
2.1	2.12	6.8	Q9UKW4	Guanine nucleotide exchange factor VAV3	VAV3	2	1	0.9908	0.9908	0.8872	0.9462	0.9638	1.06592	0.0581506
5.76	5.97	31	Q9BUP3	Oxidoreductase HTATIP2	HTATIP2	4	1	1	0.9908	0.9462	1.028	0.912	1.03624	0.369979
2.68	2.78	6.8	Q15067	Peroxisomal acyl-coenzyme A oxidase 1	ACOX1	3	1	0.8872	0.9638	0.8954	0.8395	0.9036	1.08054	0.142532
5.13	5.24	15.4	O75381	Peroxisomal membrane protein PEX14	PEX14	3	1	0.9727	1.0568	0.9817	0.9462	1.0093	1.03142	0.374019
5.28	5.55	13.4	P09874	Poly [ADP-ribose] polymerase 1	PARP1	5	1	1.0568	0.9727	0.8551	0.9908	0.9727	1.07482	0.226443
8.81	9	10.5	Q460N5	Poly [ADP-ribose] polymerase 14	PARP14	5	1	0.929	0.955	0.9204	0.912	0.9727	1.02813	0.402581
10.41	10.5	16.9	Q32P28	Prolyl 3-hydroxylase 1	P3H1	6	1	0.9036	0.929	0.9727	0.9908	0.9908	0.958806	0.240704
6.94	7	57.3	Q8WUW1	Protein BRICK1	BRK1	5	1	1.2823	1.1912	3.2509	2.6303	1.977	0.442022	0.0179007
4.32	4.46	30.4	Q96NT3	Protein GUCD1	GUCD1	4	1	1.028	0.9817	0.9036	1.0093	1.0186	1.02668	0.543053
2	2	3.5	Q8NHV4	Protein NEDD1	NEDD1	1	1	1.0471	1.0864	1.3804	0.9817	1.0093	0.929436	0.57748
17.59	17.67	33.2	O75688	Protein phosphatase 1B	PPM1B	10	1	0.9908	0.955	0.929	0.9376	0.955	1.04402	0.0578938
2.29	2.32	29.8	P61457	Pterin-4-alpha-carbinolamine dehydratase	PCBD1	1	1	0.8954	0.7943	0.9908	1.0765	1.0093	0.874244	0.117588
7.81	10.14	19.9	Q15283	Ras GTPase-activating protein 2	RASA2	10	1	1.2942	1.1695	1.4723	1.0666	0.955	0.991356	0.957803
10.3	12.98	45	P20338	Ras-related protein Rab-4A	RAB4A	9	1	1	0.9727	0.929	0.9462	1.0568	1.01388	0.75769
2	2.01	3.1	O14924	Regulator of G-protein signaling 12	RGS12	2	1	0.6668	0.8091	1.0375	1.4588	0.7586	0.760669	0.313197
4	5.47	10.3	Q9BRR9	Rho GTPase-activating protein 9	ARHGAP9	3	1	0.929	0.955	1.0568	0.9638	0.9204	0.980619	0.696228
17.7	17.74	35.2	P31350	Ribonucleoside-diphosphate reductase subunit M2	RRM2	10	1	1.0093	0.9817	1.0186	0.9638	0.955	1.01825	0.452395
2.67	2.74	10.1	Q15208	Serine/threonine-protein kinase 38	STK38	2	1	1.0093	0.879	1.1066	0.9908	1.0093	0.9297	0.257945
10.76	13.24	19.6	Q16513	Serine/threonine-protein kinase N2	PKN2	8	1	1.0186	1.0375	1.1695	1.0471	1.1272	0.91396	0.0627614
16.86	16.92	24.5	O95747	Serine/threonine-protein kinaseR1	OXSR1	8	1	1.0375	1.0186	1.0375	1.0186	1.0666	0.978672	0.277255
8.75	21.29	30.3	P16298	Serine/threonine-protein phosphatase 2B catalytic subunit beta isoform	PPP3CB	14	1	1	1.0765	1.0765	1.0666	1.0666	0.958501	0.159282
2.39	2.45	8.9	Q8TF05	Serine/threonine-protein phosphatase 4 regulatory subunit 1	PPP4R1	3	1	1.0375	0.9727	1.1169	1.1169	1.3062	0.850339	0.0550904
1.54	9.35	21.6	O00241	Signal-regulatory protein beta-1	SIRPB1	7	1	0.9204	0.8395	0.9727	1.0471	1.0375	0.902725	0.128683
2.01	2.22	2.7	Q9UMZ2	Synergin gamma	SYNRG	1	1	0.9036	1.0568	0.9638	1.1376	1.0471	0.940257	0.403726
2.23	2.27	7.3	Q9Y4R8	Telomere length regulation protein TEL2 homolog	TELO2	1	1	1.0375	0.929	0.9817	0.9908	1.0186	0.991776	0.8197
2.01	2.01	4.6	P51784	Ubiquitin carboxyl-terminal hydrolase 11	USP11	1	1	0.8017	1.1376	1.3932	1.4723	1.5417	0.666931	0.0100779
3.18	5.49	5.8	Q6ZS81	WD repeat- and FYVE domain-containing protein 4	WDFY4	4	1	1.1482	0.9908	1.0093	1.028	0.8091	1.1028	0.323334
2	2	2.8	Q8TBZ3	WD repeat-containing protein 20	WDR20	1	1	1.0965	1	0.9036	0.9376	1.1066	1.05044	0.520965
15.19	15.22	26.5	P62333	26S protease regulatory subunit 10B	PSMC6	8	1.0093	1.0375	0.9817	0.9908	1.0093	0.9462	1.0279	0.329534
10.22	10.3	20.6	O43427	Acidic fibroblast growth factor intracellular-binding protein	FIBP	6	1.0093	1.028	1.0965	1.0375	1.028	1.0765	0.99739	0.932627
2	2	4.3	Q5T8D3	Acyl-CoA-binding domain-containing protein 5	ACBD5	1	1.0093	0.7112	0.8954	0.863	0.9462	0.7112	1.03789	0.788138
85.19	85.23	63.2	P63010	AP-2 complex subunit beta	AP2B1	101	1.0093	1.1169	1.0765	0.7178	0.5649	0.302	2.02101	0.0126409
5.67	5.87	8.7	Q9ULH1	Arf-GAP with SH3 domain, ANK repeat and PH domain-containing protein 1	ASAP1	5	1.0093	1.0375	0.9638	1.0765	1.0568	0.9908	0.96367	0.323825
22.14	22.5	48.1	Q6DD88	Atlastin-3	ATL3	19	1.0093	1.3428	1.1588	0.6026	0.5105	0.6081	2.0398	0.00418799
21.07	21.21	24.9	P61221	ATP-binding cassette sub-family E member 1	ABCE1	12	1.0093	1.1912	1.0864	0.879	0.6607	0.8017	1.40382	0.01903
13.48	13.94	15	Q92499	ATP-dependent RNA helicase DDX1	DDX1	9	1.0093	0.9638	0.9638	0.9462	0.9462	0.9462	1.03463	0.0968414
4.08	4.09	23.5	Q8WY22	BRI3-binding protein	BRI3BP	2	1.0093	1.0375	0.9638	0.9727	1.0093	1.1066	0.974746	0.597188
14.66	14.8	15.4	Q14444	Caprin-1	CAPRIN1	11	1.0093	1.0568	1.0864	0.955	0.9908	0.9727	1.08018	0.0343371
23.15	23.25	21.7	P53621	Coatomer subunit alpha	COPA	14	1.0093	0.9638	1.0375	0.9727	0.9908	1	1.01589	0.530958
2.46	2.65	11.1	Q13363	C-terminal-binding protein 1	CTBP1	3	1.0093	1.0666	0.9036	1.0864	0.9817	0.8872	1.00819	0.919268
6.99	7.66	43.5	Q9H773	dCTP pyrophosphatase 1	DCTPP1	5	1.0093	1.0375	1.0864	1	1.0864	1.0093	1.01211	0.74221
3.98	6.04	4.9	Q9BZ29	Dedicator of cytokinesis protein 9	DOCK9	3	1.0093	0.9036	0.9908	1.028	0.9908	1.0375	0.95007	0.225927
4.35	4.39	11.1	Q15392	Delta(24)-sterol reductase	DHCR24	4	1.0093	1.0186	1.1169	1	1	0.8954	1.08614	0.164979
2	2.62	7.2	Q16760	Diacylglycerol kinase delta	DGKD	2	1.0093	1.2023	1.3552	1.2706	0.912	1.5417	0.95771	0.813184
2.55	2.6	12.6	O00399	Dynactin subunit 6	DCTN6	2	1.0093	0.912	0.9908	1.0864	1.1482	1.1169	0.868895	0.0135459
2	2	4.9	Q99961	Endophilin-A2	SH3GL1	2	1.0093	1.2474	1.0375	1.2246	1.0471	1.2246	0.942196	0.519939
10.92	11.85	9.3	Q9Y2E5	Epididymis-specific alpha-mannosidase	MAN2B2	8	1.0093	0.9908	1.0186	1.028	1	0.9727	1.006	0.754757
7.11	7.22	14.4	O15371	Eukaryotic translation initiation factor 3 subunit D	EIF3D	4	1.0093	1.7378	1.1588	0.6368	0.7047	0.9376	1.71379	0.0868212
3.32	3.41	11.5	P06730	Eukaryotic translation initiation factor 4E	EIF4E	3	1.0093	0.9727	0.929	0.912	0.8395	0.912	1.09292	0.069533
11.62	11.66	18.9	Q8NCC3	Group XV phospholipase A2	PLA2G15	6	1.0093	1.0093	0.9638	1.0375	0.9908	0.9727	0.993802	0.813061
6.88	7.6	47.2	P62826	GTP-binding nuclear protein Ran	RAN	11	1.0093	1.0864	1.0864	0.9462	0.8166	0.6982	1.29301	0.0342142
5.68	5.82	28.3	Q53T59	HCLS1-binding protein 3	HS1BP3	6	1.0093	1.0965	0.9376	0.8395	0.955	0.9817	1.09625	0.232541
11.87	12.04	17.6	Q86X55	Histone-arginine methyltransferase CARM1	CARM1	6	1.0093	0.955	0.9908	1.0093	0.9727	0.9817	0.997098	0.889517
9.19	9.35	31.6	Q9NSC5	Homer protein homolog 3	HOMER3	6	1.0093	0.8091	1.1169	1.2246	1.0375	0.7798	0.964956	0.832408
18.55	18.61	66.5	P00492	Hypoxanthine-guanine phosphoribosyltransferase	HPRT1	12	1.0093	1.0375	1.0765	1.9409	2.1878	1.9055	0.5176	0.000436348
11.77	11.83	27	P52292	Importin subunit alpha-1	KPNA2	7	1.0093	1.028	0.9638	0.9204	0.912	0.9376	1.08343	0.019809
2.37	3.78	6.7	Q14678	KN motif and ankyrin repeat domain-containing protein 1	KANK1	3	1.0093	0.7047	1.028	1.028	0.8551	0.9376	0.972099	0.832279
1.82	2	9.9	Q3KQU3	MAP7 domain-containing protein 1	MAP7D1	1	1.0093	0.5546	0.7379	1.3183	1.1169	0.879	0.694527	0.139272
5.59	7.77	12.9	Q9UBB6	Neurochondrin	NCDN	5	1.0093	0.9727	1.0186	0.9817	0.9638	1.0186	1.01231	0.599529
7.91	8.03	16.9	P43490	Nicotinamide phosphoribosyltransferase	NAMPT	6	1.0093	0.9908	0.7727	1.2134	1.2359	1.1376	0.773035	0.0292072
13.24	13.3	52.3	Q92882	Osteoclast-stimulating factor 1	OSTF1	9	1.0093	1.0471	1.0375	1.0765	0.9908	0.9908	1.01171	0.717612
3.68	3.8	12.3	Q15645	Pachytene checkpoint protein 2 homolog	TRIP13	3	1.0093	1.3677	1.1482	1.2359	1.1695	1.2246	0.971129	0.758978
2.01	2.02	6.6	P48651	Phosphatidylserine synthase 1	PTDSS1	1	1.0093	0.6368	0.6138	0.8472	0.8551	0.3597	1.09597	0.767009
5	5.07	8.5	Q96G03	Phosphoglucomutase-2	PGM2	3	1.0093	0.8954	0.9727	1.0093	1.0186	0.955	0.964632	0.41812
20.47	22.61	11.9	Q92508	Piezo-type mechanosensitive ion channel component 1	PIEZO1	16	1.0093	1.028	0.8241	0.8872	1.0666	0.9638	0.980738	0.83305
99.44	99.46	47.5	P23634	Plasma membrane calcium-transporting ATPase 4	ATP2B4	98	1.0093	1	1	1	0.9908	0.9908	1.00929	0.101632
5.89	6.13	18.7	Q16186	Proteasomal ubiquitin receptor ADRM1	ADRM1	4	1.0093	1.3183	0.5702	1.1695	0.8551	0.8091	1.02262	0.934645
28.78	31.34	32.6	P11171	Protein 4.1	EPB41	33	1.0093	1.028	1.0186	1.1272	1.0568	1.0765	0.937249	0.0345243
4.45	4.59	20.1	Q9BT09	Protein canopy homolog 3	CNPY3	2	1.0093	1.0864	1.3428	0.8318	0.8166	1.1912	1.21091	0.276522
6	6	48.3	Q96C90	Protein phosphatase 1 regulatory subunit 14B	PPP1R14B	4	1.0093	1.3804	1.0186	1.3183	1.1066	0.9727	1.00315	0.9831
5.79	5.99	13.6	Q96I34	Protein phosphatase 1 regulatory subunit 16A	PPP1R16A	3	1.0093	0.7656	0.5808	0.5248	0.871	0.7798	1.08278	0.729189
1.88	2.14	5.7	Q14671	Pumilio homolog 1	PUM1	2	1.0093	0.9908	0.9462	0.871	0.9817	0.9817	1.03948	0.418347
6.38	6.54	11	Q15042	Rab3 GTPase-activating protein catalytic subunit	RAB3GAP1	3	1.0093	0.9817	1.0471	1.0765	1.0666	1.1169	0.931933	0.0387885
12.68	12.81	19.3	Q9H0H5	Rac GTPase-activating protein 1	RACGAP1	8	1.0093	0.7943	1.1588	0.9204	1.1272	1.1272	0.933098	0.604904
6.66	6.85	19.4	Q53QZ3	Rho GTPase-activating protein 15	ARHGAP15	5	1.0093	0.9638	1.0568	0.8318	0.6855	0.7178	1.3556	0.00694289
1.32	10.12	18.2	Q13153	Serine/threonine-protein kinase PAK 1	PAK1	8	1.0093	0.8091	0.8166	0.9908	1.0965	0.912	0.878538	0.224307
19.89	19.95	21.3	Q13596	Sorting nexin-1	SNX1	10	1.0093	0.9204	0.9638	1.0568	0.9817	0.9908	0.955171	0.264481
23.02	23.98	26.2	Q9UQE7	Structural maintenance of chromosomes protein 3	SMC3	13	1.0093	0.9908	0.9908	1	0.9908	0.9462	1.01835	0.367995
3.57	3.66	4.5	Q5T5C0	Syntaxin-binding protein 5	STXBP5	2	1.0093	1.0471	1.3932	0.863	1.2023	1.3552	1.00851	0.961718
2.36	2.44	13.5	Q13148	TAR DNA-binding protein 43	TARDBP	3	1.0093	1.4997	1.1272	0.6081	0.8395	1.1376	1.40654	0.175217
8.18	8.19	57.1	Q15369	Transcription elongation factor B polypeptide 1	TCEB1	6	1.0093	0.9817	0.9638	1.0186	1.0186	0.955	0.987501	0.64408
2	2	4.5	Q5BJF2	Transmembrane protein 97	TMEM97	1	1.0093	0.9376	1.0666	0.787	0.9204	1.0093	1.10925	0.255452
1.72	1.85	6.1	Q9ULQ1	Two pore calcium channel protein 1	TPCN1	1	1.0093	0.9817	0.9638	1.1376	0.9638	0.8091	1.01522	0.884965
15.25	15.33	69	Q15819	Ubiquitin-conjugating enzyme E2 variant 2	UBE2V2	12	1.0093	1.0186	1.1169	0.9817	1.0093	0.955	1.06748	0.15465
84.6	86.29	21.8	Q709C8	Vacuolar protein sorting-associated protein 13C	VPS13C	47	1.0093	1.1695	0.9908	1.2589	1.1588	1.5417	0.800525	0.108694
8.78	8.86	17.4	Q9H269	Vacuolar protein sorting-associated protein 16 homolog	VPS16	7	1.0093	1.0093	0.9727	1.0375	1.0093	1.0666	0.960782	0.118782
6.17	6.29	14.6	P45880	Voltage-dependent anion-selective channel protein 2	VDAC2	4	1.0093	0.879	0.955	0.8872	0.863	0.863	1.08805	0.11812
11.61	11.7	38.5	P36543	V-type proton ATPase subunit E 1	ATP6V1E1	8	1.0093	1.1169	1.2942	0.6252	0.6427	0.5861	1.84488	0.00351965
1.31	1.44	3.8	Q92504	Zinc transporter SLC39A7	SLC39A7	1	1.0093	1.2023	1.3062	0.879	0.9817	1.0375	1.21379	0.104267
6.53	7.41	22.2	P46781	40S ribosomal protein S9	RPS9	4	1.0186	1.1695	0.955	0.9462	0.7586	0.6607	1.32873	0.069359
1.89	2.01	18.6	P62750	60S ribosomal protein L23a	RPL23A	1	1.0186	0.9817	1.0765	0.929	0.8395	0.7516	1.2209	0.0332147
30.17	30.25	59	P52209	6-phosphogluconate dehydrogenase, decarboxylating	PGD	26	1.0186	0.9462	1.1912	1.1376	0.7943	0.8472	1.13562	0.385614
6.42	6.47	24.3	P55263	Adenosine kinase	ADK	4	1.0186	1.0186	0.9817	0.929	0.9638	0.9727	1.05353	0.0478867
2.01	2.02	9.5	Q96G23	Ceramide synthase 2	CERS2	2	1.0186	0.9376	0.9376	0.871	0.9462	0.9908	1.03056	0.552598
5.63	5.75	18.1	Q9BWS9	Chitinase domain-containing protein 1	CHID1	3	1.0186	1.0568	0.9727	0.9908	1	0.912	1.05006	0.260952
4.41	4.46	15.7	O75390	Citrate synthase, mitochondrial	CS	3	1.0186	0.9376	0.9727	0.9638	0.9908	0.9462	1.00969	0.744331
15.61	20.19	13.9	Q7Z460	CLIP-associating protein 1	CLASP1	11	1.0186	0.7943	0.6668	1.2474	0.879	0.863	0.829498	0.354231
4.63	6.79	19.5	Q92905	COP9 signalosome complex subunit 5	COPS5	4	1.0186	0.8872	1.028	0.8954	0.9462	1.0186	1.02573	0.693176
2.45	2.5	9.1	O95319	CUGBP Elav-like family member 2	CELF2	2	1.0186	1	1.0186	0.9204	0.8472	0.9204	1.12991	0.00985469
4.65	6.39	17.4	P21399	Cytoplasmic aconitate hydratase	ACO1	4	1.0186	0.9817	0.9908	0.9817	1.0093	1.0375	0.987651	0.558581
1.9	2.07	10.8	Q8WXX5	DnaJ homolog subfamily C member 9	DNAJC9	1	1.0186	0.9638	0.9817	0.6081	0.8091	0.7516	1.3667	0.0128249
2.2	2.44	8.8	Q7Z2Z2	Elongation factor Tu GTP-binding domain-containing protein 1	EFTUD1	3	1.0186	0.8954	1	1.0765	1.1066	0.9204	0.93894	0.413509
4.26	4.32	8.2	Q9H9T3	Elongator complex protein 3	ELP3	2	1.0186	0.9908	0.9376	0.955	1.1588	1.2823	0.86776	0.202602
16.87	17.37	22.6	Q8IYI6	Exocyst complex component 8	EXOC8	10	1.0186	1.0471	1	1.0186	1.028	1.0765	0.981621	0.444341
3.22	3.31	4.1	Q14332	Frizzled-2	FZD2	2	1.0186	1.1169	1.0965	1.1376	1.1169	1.1482	0.949834	0.143515
19.05	19.2	39	P48637	Glutathione synthetase	GSS	10	1.0186	0.929	0.955	0.9638	1.1482	1.1376	0.893218	0.151854
6.02	13.32	28.4	P52597	Heterogeneous nuclear ribonucleoprotein F	HNRNPF	14	1.0186	1.0471	1.0568	1.0666	1.0666	1.0375	0.984798	0.344931
4.96	5.53	14.3	Q8WZA9	Immunity-related GTPase family Q protein	IRGQ	4	1.0186	0.929	0.9376	0.9204	1.028	0.9638	0.990729	0.842006
2.01	2.01	23.4	Q86U28	Iron-sulfur cluster assembly 2 homolog, mitochondrial	ISCA2	1	1.0186	1.2134	1.0186	0.8091	1.0093	1.1376	1.09966	0.443298
2.47	2.51	16.5	Q9UM22	Mammalian ependymin-related protein 1	EPDR1	3	1.0186	1.2134	1.1066	1	1.1912	1.3932	0.931425	0.553153
5.66	5.94	25.3	Q9NZD8	Maspardin	SPG21	4	1.0186	0.7112	0.8551	0.9817	0.929	1.6293	0.730198	0.258727
5.28	5.59	20.1	Q9UNF1	Melanoma-associated antigen D2	MAGED2	6	1.0186	1	1.028	1.0765	1.0375	1.0093	0.975443	0.293261
10.2	10.3	15	Q66K74	Microtubule-associated protein 1S	MAP1S	6	1.0186	0.912	0.9908	1.0864	1.0093	0.9638	0.954862	0.391436
5.38	5.58	27.8	Q8NCW5	NAD(P)H-hydrate epimerase	APOA1BP	5	1.0186	0.9638	0.9727	1.0375	1.0093	0.8872	1.00719	0.893131
7.99	8.08	24.3	Q9BZW8	Natural killer cell receptor 2B4	CD244	8	1.0186	1.0093	1.0568	1.0375	0.9908	1	1.01862	0.408418
2.69	6.31	11.8	P12270	Nucleoprotein TPR	TPR	6	1.0186	0.955	0.9727	0.9908	0.9817	1	0.991186	0.680073
57.18	57.22	50.7	P16284	Platelet endothelial cell adhesion molecule	PECAM1	92	1.0186	1.2134	1.4997	2.6303	2.0893	1.9953	0.555734	0.0147892
19.22	19.33	14.5	O60486	Plexin-C1	PLXNC1	12	1.0186	0.5445	0.3162	2.2699	1.5417	1.6749	0.342532	0.0168912
13.38	13.57	12	Q6ZS17	Protein FAM65A	FAM65A	9	1.0186	1	1.0093	0.9817	1.0375	1.0186	0.996741	0.857543
6.06	6.07	24.1	Q01105	Protein SET	SET	4	1.0186	1.0568	1	1.0666	0.929	1.0375	1.01395	0.770092
4.82	5.61	7.1	O94979	Protein transport protein Sec31A	SEC31A	4	1.0186	1.028	1.028	0.9462	0.9908	1.028	1.03696	0.200371
1.85	2.03	7.2	Q6P996	Pyridoxal-dependent decarboxylase domain-containing protein 1	PDXDC1	1	1.0186	1.0965	0.912	1.1695	1.1912	0.8017	0.957216	0.758893
33.37	33.62	42.6	Q14699	Raftlin	RFTN1	27	1.0186	1	1.2023	0.9908	0.7727	0.6486	1.33531	0.0862302
6.04	11.14	18.9	Q13188	Serine/threonine-protein kinase 3	STK3	8	1.0186	1.0093	1.0765	1.0375	1.0375	1.1912	0.950462	0.385252
21.45	25.25	36.5	Q08209	Serine/threonine-protein phosphatase 2B catalytic subunit alpha isoform	PPP3CA	18	1.0186	0.9376	0.9462	0.9462	1.0186	1.0186	0.97285	0.486349
13.66	13.8	23.3	Q9UHB9	Signal recognition particle subunit SRP68	SRP68	8	1.0186	1.0666	1.0666	0.9908	1.0568	1.0765	1.00887	0.776876
1.96	2	12.6	Q6EEV6	Small ubiquitin-related modifier 4	SUMO4	1	1.0186	1.0864	1.0666	0.9204	0.8091	0.8872	1.21206	0.00873547
4.37	4.58	7.9	Q07617	Sperm-associated antigen 1	SPAG1	3	1.0186	0.9638	1	0.9036	1.0568	1.0471	0.991654	0.880149
4.78	4.85	12.8	Q14849	StAR-related lipid transfer protein 3	STARD3	3	1.0186	1.1066	1.1272	1.0375	0.9462	1	1.09006	0.103109
2.22	2.38	16.2	Q9UGI8	Testin	TES	3	1.0186	0.8872	1.0471	0.9727	0.9638	0.9817	1.01189	0.826756
2.5	2.82	12.1	Q6NUQ4	Transmembrane protein 214	TMEM214	4	1.0186	1.1482	1.2706	0.673	0.6792	0.7047	1.67116	0.00330351
5.58	5.67	8.5	Q14157	Ubiquitin-associated protein 2-like	UBAP2L	4	1.0186	1.1066	1.1588	0.9638	0.8954	1.0186	1.14115	0.0670794
8.86	10.66	45	P61086	Ubiquitin-conjugating enzyme E2 K	UBE2K	7	1.0186	0.9908	1.0093	1.028	1.0093	1.0186	0.987827	0.274141
14.32	14.39	12.2	A0AVT1	Ubiquitin-like modifier-activating enzyme 6	UBA6	8	1.0186	1.0568	1.0186	0.9376	1.0471	1.0093	1.0334	0.389205
10.77	10.83	27.8	Q16401	26S proteasome non-ATPase regulatory subunit 5	PSMD5	5	1.028	1.0568	1.0375	1	0.9462	1.0666	1.03634	0.366042
4.66	6.8	38.6	Q9BPX5	Actin-related protein 2/3 complex subunit 5-like protein	ARPC5L	5	1.028	0.9638	0.9817	0.9036	0.8954	0.8954	1.10359	0.00855501
22.84	22.88	24.5	P13798	Acylamino-acid-releasing enzyme	APEH	18	1.028	1.1272	1.1272	1.2823	1.2023	1.3804	0.849263	0.0337591
9.9	10.01	18.5	Q9BRR6	ADP-dependent glucokinase	ADPGK	7	1.028	0.9817	0.8166	0.7798	0.7447	0.6546	1.297	0.0437993
2	2.01	7.5	Q9H6U8	Alpha-1,2-mannosyltransferase ALG9	ALG9	1	1.028	1.1912	0.8166	0.8872	0.9462	0.9817	1.0784	0.546753
7.45	7.51	9	Q0VD83	Apolipoprotein B receptor	APOBR	4	1.028	0.9727	0.955	1.0186	1.1695	0.879	0.963679	0.690538
18.77	22.86	73.9	Q9Y696	Chloride intracellular channel protein 4	CLIC4	28	1.028	1.0375	1.0568	1.3305	1.1169	0.912	0.929422	0.549653
11.47	11.51	10.8	Q13574	Diacylglycerol kinase zeta	DGKZ	6	1.028	0.9908	0.597	1.1169	1.3183	0.863	0.793099	0.29885
7.49	7.67	8.9	Q9Y4D1	Disheveled-associated activator of morphogenesis 1	DAAM1	5	1.028	1.2023	1.0471	0.9376	0.6427	1.3062	1.13542	0.549705
19.01	20.92	30.4	Q13217	DnaJ homolog subfamily C member 3	DNAJC3	13	1.028	0.9908	1.0864	0.4406	0.4365	0.6918	1.97922	0.00450408
1.71	1.83	5	Q9UKV5	E3 ubiquitin-protein ligase AMFR	AMFR	1	1.028	0.9376	0.9727	0.9036	1.0666	1.1376	0.94546	0.488243
6.72	7.06	8.7	P22681	E3 ubiquitin-protein ligase CBL	CBL	6	1.028	0.9727	0.9817	1.028	1.0375	0.929	0.995959	0.921994
9.75	10.47	19.5	Q15075	Early endosome antigen 1	EEA1	7	1.028	1.0765	0.9727	0.9204	0.9908	0.9638	1.07033	0.137132
3.24	3.42	7.6	Q7Z2K6	Endoplasmic reticulum metallopeptidase 1	ERMP1	3	1.028	0.9817	0.912	0.8954	0.9817	0.863	1.06627	0.283461
6.82	6.93	15	Q08945	FACT complex subunit SSRP1	SSRP1	5	1.028	1.1272	1	1.0471	1.1376	1.1588	0.943682	0.290676
1.45	2.64	15.6	Q2TAP0	Golgin subfamily A member 7B	GOLGA7B	3	1.028	0.9462	0.9376	1.3552	1.6293	1.2706	0.684308	0.0161699
4.45	4.62	10.6	Q01581	Hydroxymethylglutaryl-CoA synthase, cytoplasmic	HMGCS1	4	1.028	1.1376	0.955	1.1912	1.0864	1.1912	0.899619	0.141729
26.28	26.38	58.8	Q15181	Inorganic pyrophosphatase	PPA1	15	1.028	1.0965	1.2246	1.2134	0.8166	0.787	1.18889	0.29986
49.41	49.53	25.1	Q9NZM3	Intersectin-2	ITSN2	37	1.028	1.0965	1.1588	0.7656	1.0093	1.0093	1.17926	0.136865
6.74	7.06	19.5	P53990	IST1 homolog	IST1	5	1.028	0.9908	1.0186	0.9727	0.9727	1.0568	1.01172	0.717213
2.01	4.02	7.5	Q6UWL6	Kin of IRRE-like protein 2	KIRREL2	2	1.028	0.9638	0.9817	1.0186	1.0568	1	0.966866	0.252187
8.13	35.55	24.9	P35580	Myosin-10	MYH10	34	1.028	1.0186	0.955	1.0864	1.0765	1.1066	0.918061	0.0220978
6.68	6.82	53.4	P58546	Myotrophin	MTPN	6	1.028	1.2823	1.1912	1.5417	0.9908	1.2134	0.934755	0.668291
4.05	6.08	12.2	O95671	N-acetylserotonin O-methyltransferase-like protein	ASMTL	4	1.028	1.0093	1.2134	1.0093	1.1695	0.8091	1.08795	0.515456
3.54	3.67	10.7	Q9NZQ3	NCK-interacting protein with SH3 domain	NCKIPSD	3	1.028	1.0765	0.8091	0.871	0.871	0.9727	1.07327	0.497524
4.01	4.02	8.2	Q58A45	PAB-dependent poly(A)-specific ribonuclease subunit PAN3	PAN3	3	1.028	1.0093	0.7244	1.028	1.2706	1.0864	0.815864	0.164979
6.81	7.05	31	Q9H2J4	Phosducin-like protein 3	PDCL3	5	1.028	1.028	0.9638	1.0375	1.0666	1.028	0.964145	0.198996
49.93	50.1	32.1	Q92835	Phosphatidylinositol 3,4,5-trisphosphate 5-phosphatase 1	INPP5D	30	1.028	1.2942	1.406	0.8318	0.5546	0.6486	1.83204	0.0151743
4	4	9.4	Q8TCG2	Phosphatidylinositol 4-kinase type 2-beta	PI4K2B	2	1.028	1.1272	1.1588	0.955	0.8551	0.9817	1.18705	0.0342325
14.58	14.68	60.9	P36969	Phospholipid hydroperoxide glutathione peroxidase, mitochondrial	GPX4	16	1.028	0.7586	0.879	1.3062	1.2023	1.1803	0.72262	0.017277
21.47	21.92	56.2	Q15365	Poly(rC)-binding protein 1	PCBP1	24	1.028	1.0568	1.0093	1.0864	1	1.0093	0.999483	0.986959
7.67	7.77	45	O15212	Prefoldin subunit 6	PFDN6	4	1.028	1.1272	1.0471	1.6444	1.3932	1.2134	0.753305	0.053115
2.01	2.01	5.7	Q8IZN3	Probable palmitoyltransferase ZDHHC14	ZDHHC14	1	1.028	0.9727	0.8166	0.912	0.8166	0.8872	1.07703	0.38824
12.26	12.35	20.3	Q86VS8	Protein Hook homolog 3	HOOK3	6	1.028	1.028	0.8872	1.0568	1.2134	1.556	0.769223	0.129838
2.45	2.5	3.3	P48634	Protein PRRC2A	PRRC2A	2	1.028	1.1066	1.2023	1.2134	1	1	1.03843	0.661379
41.96	43.81	35.8	Q9H3U1	Protein unc-45 homolog A	UNC45A	29	1.028	1.1695	0.9908	1.1803	1.2134	1.2474	0.875642	0.0592827
7.95	8.14	9.2	Q9P2R3	Rabankyrin-5	ANKFY1	5	1.028	0.955	0.9204	1	0.9908	1.0568	0.952684	0.27283
22.56	26.49	78.1	P61106	Ras-related protein Rab-14	RAB14	21	1.028	1.1066	1.1912	0.9908	0.863	0.8472	1.23132	0.0335125
20	20	61.1	Q9NX57	Ras-related protein Rab-20	RAB20	14	1.028	1.028	1.0471	1.0093	1.0093	1.0186	1.0217	0.0361482
21.1	22.84	13.7	Q12913	Receptor-type tyrosine-protein phosphatase eta	PTPRJ	12	1.028	0.787	0.9817	1.0471	1.1066	0.929	0.907224	0.351199
8.07	8.07	51.9	Q9HD89	Resistin	RETN	9	1.028	1.0186	1.028	0.955	0.929	1.0093	1.06266	0.0644864
4.05	4.24	21.5	Q96AT9	Ribulose-phosphate 3-epimerase	RPE	5	1.028	1.0864	0.9376	0.9638	1.0965	1	0.997288	0.964648
6.18	6.2	13.3	Q14BN4	Sarcolemmal membrane-associated protein	SLMAP	3	1.028	0.9204	1.028	0.9908	1.0375	0.9376	1.00354	0.943047
15.06	15.13	19.6	Q9UPN7	Serine/threonine-protein phosphatase 6 regulatory subunit 1	PPP6R1	13	1.028	0.5297	1	1.0186	1.1169	1.3932	0.724828	0.175255
18.07	20.41	30.8	P42224	Signal transducer and activator of transcription 1-alpha/beta	STAT1	14	1.028	1.0093	1.0186	1.0375	1.0765	1.0568	0.963763	0.0373846
4.4	4.57	5.4	P42229	Signal transducer and activator of transcription 5A	STAT5A	4	1.028	0.9376	1.1803	0.955	1.0864	1.2134	0.966542	0.741966
18.01	18.06	22.4	P11166	Solute carrier family 2, facilitated glucose transporter member 1	SLC2A1	15	1.028	1.1376	1.2706	1.6293	1.3804	1.3183	0.793946	0.0655704
5.74	7.14	10.7	Q9NRM0	Solute carrier family 2, facilitated glucose transporter member 9	SLC2A9	4	1.028	1.0093	1.2246	1.0965	1.1588	1.1272	0.964346	0.602361
2	2.01	4.6	Q96RF0	Sorting nexin-18	SNX18	1	1.028	1.0568	1.1376	1.1169	1.1066	1.0471	0.985263	0.704048
3.92	4.04	6.3	Q15459	Splicing factor 3A subunit 1	SF3A1	2	1.028	1.0568	1	0.929	0.9036	1.1482	1.03489	0.684781
10.99	11.31	52	O15498	Synaptobrevin homolog YKT6	YKT6	7	1.028	0.871	1.1803	1.028	0.7047	0.7379	1.24638	0.210201
4.71	4.8	16.1	Q6NXR4	TELO2-interacting protein 2	TTI2	4	1.028	0.8166	0.6607	1.5276	1.2023	0.7943	0.710885	0.225671
10.07	10.07	21.8	O14763	Tumor necrosis factor receptor superfamily member 10B	TNFRSF10B	6	1.028	0.9727	0.9462	0.9462	0.9462	1.0375	1.0058	0.890998
2.02	2.03	27.4	Q9Y333	U6 snRNA-associated Sm-like protein LSm2	LSM2	1	1.028	0.9638	0.955	0.955	0.929	0.9727	1.03154	0.316793
6	6	11.3	Q6ZSR9	Uncharacterized protein FLJ45252	2 SV	4	1.028	1.0471	0.9817	0.6607	0.7112	0.7586	1.43478	0.000842388
1.48	1.61	8.2	Q9NUD5	Zinc finger CCHC domain-containing protein 3	ZCCHC3	1	1.028	0.8954	0.9204	0.8954	1.1169	0.8872	0.98079	0.838771
15.85	15.94	39.6	O00231	26S proteasome non-ATPase regulatory subunit 11	PSMD11	12	1.0375	1.2942	1.0965	1.2134	1.3677	1.1376	0.921881	0.400379
3.1	3.26	28.1	P62249	40S ribosomal protein S16	RPS16	3	1.0375	1.0375	0.9204	0.9638	0.8954	0.9638	1.06107	0.27253
7.36	7.49	11.6	P35475	Alpha-L-iduronidase	IDUA	6	1.0375	1.0093	1.0568	1.0471	0.9638	1.0093	1.02761	0.373141
5.1	5.34	20.5	Q6FI81	Anamorsin	CIAPIN1	4	1.0375	0.9727	1	0.9638	0.9462	1	1.03443	0.245593
4	4	5.8	Q8N5I2	Arrestin domain-containing protein 1	ARRDC1	2	1.0375	1.2023	0.9376	0.8241	0.8872	0.5598	1.39906	0.0753846
60.4	60.4	37.8	P53396	ATP-citrate synthase	ACLY	36	1.0375	1.4322	1.7219	0.6138	0.7244	0.7516	2.00574	0.0259321
2.29	2.46	47.4	P20160	Azurocidin	AZU1	5	1.0375	0.929	0.929	1.0765	1.0568	1	0.924106	0.137836
6.02	6.02	26.5	P67870	Casein kinase II subunit beta	CSNK2B	6	1.0375	1.1066	1.0666	1.0666	1.0471	0.9817	1.03725	0.303293
11.13	12.24	11.9	O75153	Clustered mitochondria protein homolog	CLUH	9	1.0375	1.0186	1.0186	1.028	1.0471	1.0093	0.996855	0.810138
17.88	18.08	25.8	O75534	Cold shock domain-containing protein E1	CSDE1	11	1.0375	1.028	0.9727	1.0093	1.0568	1.0186	0.984926	0.567169
4.94	5.2	22.8	O60884	DnaJ homolog subfamily A member 2	DNAJA2	4	1.0375	1.0965	1.1169	1.1169	1.0093	1	1.03989	0.402461
4.01	4.01	10.1	O95376	E3 ubiquitin-protein ligase ARIH2	ARIH2	3	1.0375	1.1169	1.0666	0.9908	1.0471	0.9204	1.0888	0.11363
2.29	2.32	11	P49961	Ectonucleoside triphosphate diphosphohydrolase 1	ENTPD1	1	1.0375	1	0.787	0.8318	0.955	0.9908	1.01689	0.872867
15.15	16.17	61.3	P30040	Endoplasmic reticulum resident protein 29	ERP29	10	1.0375	1.4859	1.4723	0.5598	0.4786	0.3767	2.82362	0.00533914
19.74	20.43	26.3	Q9UPT5	Exocyst complex component 7	EXOC7	12	1.0375	1.2246	1.556	1.4588	1.1695	1.0864	1.02784	0.864165
7.56	7.62	50.9	P35754	Glutaredoxin-1	GLRX	5	1.0375	0.9638	1.0093	1.0765	1.0666	1.0568	0.940842	0.0468188
6.9	7.07	14	Q9H3P7	Golgi resident protein GCP60	ACBD3	6	1.0375	0.9727	0.9817	0.9908	1.0471	0.9727	0.993789	0.846602
1.57	3.12	6.2	Q8IWB1	Inositol 1,4,5-trisphosphate receptor-interacting protein	ITPRIP	2	1.0375	0.9462	0.863	0.929	1.0765	1.0864	0.920696	0.317483
22.11	22.3	42	Q13418	Integrin-linked protein kinase	ILK	18	1.0375	1.4723	1.2023	1.0864	0.929	1.3804	1.09314	0.595762
2.23	2.39	18.5	Q03252	Lamin-B2	LMNB2	2	1.0375	0.8954	0.9204	0.929	0.9376	0.8395	1.0544	0.413915
13.43	13.5	22.3	Q9BTT6	Leucine-rich repeat-containing protein 1	LRRC1	7	1.0375	1.0666	1.0666	0.955	0.9908	0.955	1.09304	0.00425868
14.06	15.95	35.4	P10619	Lysosomal protective protein	CTSA	24	1.0375	0.955	0.871	0.7656	0.7586	0.5754	1.36383	0.0317593
27.96	28.12	45.7	Q9NZW5	MAGUK p55 subfamily member 6	MPP6	25	1.0375	1.3183	1.2706	0.278	0.3767	0.3192	3.72359	0.000637599
13.53	15.19	59.3	P55145	Mesencephalic astrocyte-derived neurotrophic factor	MANF	11	1.0375	1.2942	1.1588	0.5297	0.4325	0.3532	2.65357	0.00128978
3.72	3.96	11.3	Q8NBF2	NHL repeat-containing protein 2	NHLRC2	4	1.0375	0.912	0.929	1.1066	1.0666	1.0375	0.896533	0.0660568
5.37	5.54	8.6	O60524	Nuclear export mediator factor NEMF	NEMF	3	1.0375	0.9376	1	0.9638	0.912	1.0471	1.01786	0.740264
2.02	2.02	8.7	O60936	Nucleolar protein 3	NOL3	1	1.0375	1.0965	1.2474	1.0965	1.0471	0.6855	1.19522	0.269776
2.38	2.5	15.2	O00625	Pirin	PIR	2	1.0375	0.9376	0.8551	0.9727	0.955	0.9462	0.984794	0.798181
17.55	17.66	25.7	P49257	Protein ERGIC-53	LMAN1	16	1.0375	0.9817	1.0093	0.9727	0.9908	1.0186	1.01556	0.500754
21.19	22.95	19.4	O94855	Protein transport protein Sec24D	SEC24D	12	1.0375	0.9908	1.0186	0.955	0.9908	1.0093	1.03106	0.217506
22.5	24.32	63	P00491	Purine nucleoside phosphorylase	PNP	17	1.0375	1.0375	1	1.2023	1.5136	0.9817	0.831621	0.251093
10.77	10.89	21.2	Q86UN3	Reticulon-4 receptor-like 2	RTN4RL2	8	1.0375	0.8091	0.6792	0.863	1.3932	1.2823	0.713805	0.154279
3.86	3.98	12.4	O96013	Serine/threonine-protein kinase PAK 4	PAK4	2	1.0375	0.9036	0.9908	1.0093	1.0093	1.0666	0.950311	0.30662
8.27	8.3	26.6	Q9UQ49	Sialidase-3	NEU3	4	1.0375	1	0.9638	1.0765	1.0471	0.955	0.974891	0.575616
6.58	9.54	20.7	Q9UNH7	Sorting nexin-6	SNX6	5	1.0375	1.1066	1.1272	1.0186	1.0093	1.028	1.07049	0.0603045
5.44	5.52	11.7	Q8WU79	Stromal membrane-associated protein 2	SMAP2	3	1.0375	0.955	0.8954	1.0568	1.1272	0.912	0.932784	0.410584
16.32	16.51	20	Q9UGP8	Translocation protein SEC63 homolog	SEC63	9	1.0375	1.1169	1.2134	0.879	0.8241	0.6918	1.40624	0.01259
1.4	1.54	4.8	Q8NE00	Transmembrane protein 104	TMEM104	1	1.0375	0.871	0.929	0.8472	0.8472	1.0186	1.04589	0.610125
1.45	16.43	23.6	P09493	Tropomyosin alpha-1 chain	TPM1	34	1.0375	0.6486	0.9376	1.3305	1.6904	1.6749	0.558733	0.0139973
6.05	6.06	19.9	Q03169	Tumor necrosis factor alpha-induced protein 2	TNFAIP2	3	1.0375	1.0666	1.0375	1.0375	1	1.0568	1.01529	0.459639
6.74	14.97	25.8	P07947	Tyrosine-protein kinase Yes	YES1	10	1.0375	0.9908	1.0864	1.2134	1.1066	1.0093	0.935542	0.333422
3.48	3.62	13.3	P35236	Tyrosine-protein phosphatase non-receptor type 7	PTPN7	2	1.0375	0.9727	1.0093	1.028	1.0666	0.9727	0.984416	0.655229
14.86	15.43	19.1	Q9H270	Vacuolar protein sorting-associated protein 11 homolog	VPS11	14	1.0375	0.9727	1.0471	0.9727	1.0375	1.0093	1.01252	0.695718
33.99	36.62	12.4	Q96RL7	Vacuolar protein sorting-associated protein 13A	VPS13A	19	1.0375	0.9727	1.028	0.9727	1	0.9908	1.02521	0.315873
8.43	8.46	32	Q9BWD1	Acetyl-CoA acetyltransferase, cytosolic	ACAT2	7	1.0471	0.879	1.0765	1.1482	0.9727	0.912	0.99001	0.919446
40.6	40.66	63.9	P61158	Actin-related protein 3	ACTR3	41	1.0471	1.2823	1.3183	0.955	0.8872	0.8241	1.36808	0.0245528
6.59	7.92	35.4	P21964	Catechol O-methyltransferase	COMT	5	1.0471	1.1169	1.0093	1.0666	1.0666	0.9638	1.02464	0.613905
6.86	7.04	21.3	P48509	CD151 antigen	CD151	6	1.0471	1.556	1.6904	2.3121	2.421	2.3121	0.609422	0.0100047
7.32	7.48	17.6	Q9BSQ5	Cerebral cavernous malformations 2 protein	CCM2	5	1.0471	0.8166	0.9204	0.7943	0.7798	0.7798	1.18276	0.0984296
2.78	2.89	6.9	Q14677	Clathrin interactor 1	CLINT1	4	1.0471	0.9727	0.9462	0.8872	0.9462	0.9036	1.08367	0.0942939
1.87	2.11	19.1	Q9H0A8	COMM domain-containing protein 4	COMMD4	3	1.0471	1.1695	1.0471	1.0864	1.1376	1.3062	0.924509	0.317961
6.01	6.01	52.9	Q7Z4G1	COMM domain-containing protein 6	COMMD6	5	1.0471	0.7656	1.1588	0.673	0.9817	0.6607	1.28336	0.236543
33.68	33.77	22.4	Q15021	Condensin complex subunit 1	NCAPD2	21	1.0471	1.0568	1.0568	1.0093	1	1.0471	1.03413	0.0780605
3.89	4.09	6.8	Q13617	Cullin-2	CUL2	3	1.0471	1.0864	1.0864	1.1695	1.0471	1.1066	0.968916	0.412598
2.84	2.98	23.6	Q96GG9	DCN1-like protein 1	DCUN1D1	2	1.0471	0.912	0.929	0.863	0.8472	1.0666	1.04008	0.675996
2.06	4.05	14.3	Q01459	Di-N-acetylchitobiase	CTBS	2	1.0471	0.9727	1.0568	0.929	0.9204	0.9376	1.10391	0.0233331
10.47	10.63	32.9	P49841	Glycogen synthase kinase-3 beta	GSK3B	6	1.0471	0.9908	0.912	0.8395	0.597	0.631	1.4268	0.026127
10.42	29.7	50.6	P30499	HLA class I histocompatibility antigen, Cw-1 alpha chain	HLA-C	43	1.0471	0.6982	0.7311	0.4207	0.4285	0.6982	1.60036	0.097686
2	4.01	13.3	Q86YM7	Homer protein homolog 1	HOMER1	2	1.0471	0.8091	0.7112	1.0666	0.8395	0.9462	0.900116	0.470848
5.18	5.32	7	Q13683	Integrin alpha-7	ITGA7	4	1.0471	1.0965	1.1169	1.0864	0.9727	0.6368	1.20943	0.240197
20.01	20.25	32.6	P11279	Lysosome-associated membrane glycoprotein 1	LAMP1	18	1.0471	1.0864	0.9376	0.8241	0.6982	0.8166	1.31305	0.0155674
12.07	12.58	29.8	Q9Y6K9	NF-kappa-B essential modulator	IKBKG	6	1.0471	0.8017	0.955	1.3932	1.4588	1.0375	0.720864	0.072284
5.34	5.45	10.5	Q9NZT2	Opioid growth factor receptor	OGFR	3	1.0471	1.0965	1.0864	0.9727	1.2359	0.9727	1.01531	0.864169
1.86	2.08	13.7	Q8N6M0	OTU domain-containing protein 6B	OTUD6B	1	1.0471	0.9638	0.955	0.9908	0.9727	0.9462	1.01931	0.590532
2	2	5.5	O95571	Persulfide dioxygenase ETHE1, mitochondrial	ETHE1	2	1.0471	1	0.9817	1.1482	1.5136	1.3428	0.75633	0.03877
26.65	26.71	77	P30086	Phosphatidylethanolamine-binding protein 1	PEBP1	23	1.0471	1.3804	0.8954	0.8318	0.673	0.673	1.52581	0.0668006
15.2	15.82	21	Q9Y263	Phospholipase A-2-activating protein	PLAA	11	1.0471	0.9727	0.9727	1.0186	1.0186	1.0471	0.970236	0.313405
1.47	1.61	4.2	A2A288	Probable ribonuclease ZC3H12D	ZC3H12D	1	1.0471	1.0471	1.0375	1.2823	0.9908	1.0186	0.951393	0.59678
5.05	7.15	28	Q969U7	Proteasome assembly chaperone 2	PSMG2	4	1.0471	1.028	0.9727	1.1272	0.9908	1.0666	0.957043	0.37132
39.41	41.21	62.5	Q15084	Protein disulfide-isomerase A6	PDIA6	68	1.0471	1.2246	1.4454	0.4571	0.3664	0.6427	2.53519	0.00600218
7.31	18.55	33.8	P31150	Rab GDP dissociation inhibitor alpha	GDI1	20	1.0471	0.9908	0.955	1.0666	1.0375	1.0666	0.943924	0.106138
5.96	6.08	18.7	P46060	Ran GTPase-activating protein 1	RANGAP1	3	1.0471	1.0186	1.1066	1.0666	1.0093	1.1169	0.993579	0.874124
7.03	7.16	10.1	Q6ZSZ5	Rho guanine nucleotide exchange factor 18	ARHGEF18	6	1.0471	0.929	0.9376	0.955	0.955	0.912	1.03249	0.493679
4.61	4.67	13.6	Q9ULX3	RNA-binding protein NOB1	NOB1	3	1.0471	1.2474	1.0093	0.7244	0.3837	0.6138	1.91869	0.0133527
13.6	14.08	16.8	Q9C0C4	Semaphorin-4C	SEMA4C	8	1.0471	0.9908	0.9727	0.9638	1.0186	1.0093	1.00632	0.833471
5.72	12.64	27.3	Q9Y6E0	Serine/threonine-protein kinase 24	STK24	8	1.0471	0.9462	0.9462	0.8472	0.9817	1.0666	1.0152	0.848914
17.03	17.24	45.2	Q9P289	Serine/threonine-protein kinase 26	STK26	14	1.0471	1.1912	1.1695	2.5823	2.0512	2.0137	0.512667	0.00464272
3.44	3.53	9	Q96BI1	Solute carrier family 22 member 18	SLC22A18	2	1.0471	0.3281	0.7656	0.879	0.929	1.4322	0.6607	0.251757
4.02	4.02	10.3	Q9HAB3	Solute carrier family 52, riboflavin transporter, member 2	SLC52A2	3	1.0471	0.9204	0.9376	1.0471	1.0186	0.9204	0.972874	0.65036
4.68	4.75	21.9	O95977	Sphingosine 1-phosphate receptor 4	S1PR4	3	1.0471	1.0375	1.0568	1.1272	1.0864	1.0965	0.949035	0.0139919
1.68	1.8	3.5	Q9NVG8	TBC1 domain family member 13	TBC1D13	1	1.0471	1.4191	1	0.7586	1.4322	1.0666	1.0641	0.782311
6.02	6.03	12.7	Q9ULP9	TBC1 domain family member 24	TBC1D24	3	1.0471	1.0375	0.9908	0.9462	0.9638	1.0093	1.05347	0.111974
2.81	3.22	8.4	O75410	Transforming acidic coiled-coil-containing protein 1	TACC1	2	1.0471	0.8551	0.912	1	1.0568	0.8954	0.953255	0.567871
6	6.55	32.8	Q99598	Translin-associated protein X	TSNAX	6	1.0471	0.9638	0.9817	1.5417	1.4997	1.9231	0.6028	0.00867062
3.24	3.34	17.6	Q13445	Transmembrane emp24 domain-containing protein 1	TMED1	3	1.0471	1.2359	1.5136	1.0864	1.1912	0.955	1.17447	0.28308
4.8	4.91	11.3	Q96PE3	Type I inositol 3,4-bisphosphate 4-phosphatase	INPP4A	3	1.0471	0.6668	1.0765	1.0471	1.2359	0.9727	0.857081	0.369288
5.84	6.21	8.6	Q9H3S7	Tyrosine-protein phosphatase non-receptor type 23	PTPN23	3	1.0471	0.9727	0.9376	0.879	0.879	0.9036	1.11114	0.041539
9.01	9.29	10.4	Q7Z2W4	Zinc finger CCCH-type antiviral protein 1	ZC3HAV1	5	1.0471	0.9204	0.9638	0.929	1	0.912	1.03178	0.547908
53.05	55.44	35.7	Q01970	1-phosphatidylinositol 4,5-bisphosphate phosphodiesterase beta-3	PLCB3	38	1.0568	1.1912	1.1588	0.9036	0.7379	0.8091	1.39019	0.00710087
16.18	17.51	18.5	P51828	Adenylate cyclase type 7	ADCY7	11	1.0568	0.955	0.9817	0.9036	0.871	0.9036	1.11773	0.031421
27.81	27.95	23.6	O00203	AP-3 complex subunit beta-1	AP3B1	15	1.0568	0.9727	0.9727	0.9908	1.0186	1.0093	0.994534	0.859766
2.19	2.21	16.2	P20292	Arachidonate 5-lipoxygenase-activating protein	ALOX5AP	1	1.0568	0.871	0.8091	1.1482	1	1.0471	0.856539	0.151401
12.02	12.1	11.8	Q08211	ATP-dependent RNA helicase A	DHX9	7	1.0568	1.0186	1.1376	0.8091	1.2589	0.9462	1.06595	0.65537
21	21.88	23.3	O00462	Beta-mannosidase	MANBA	10	1.0568	1.0093	1.0375	0.9817	0.9908	1.0666	1.02122	0.516361
2.01	2.01	5.2	O14523	C2 domain-containing protein 2-like	C2CD2L	1	1.0568	1.0093	0.929	0.955	0.8872	1.0471	1.03662	0.585142
9.74	9.85	23.4	P17612	cAMP-dependent protein kinase catalytic subunit alpha	PRKACA	6	1.0568	1.4191	0.8017	0.9908	1.3305	0.7244	1.07614	0.77321
18.63	18.77	48.3	P10644	cAMP-dependent protein kinase type I-alpha regulatory subunit	PRKAR1A	18	1.0568	1.5704	1.5136	0.955	0.3499	0.5754	2.2022	0.0348602
4.24	4.5	15.7	P50416	Carnitine O-palmitoyltransferase 1, liver isoform	CPT1A	5	1.0568	1.0864	1.0093	1.0186	0.9727	1.0666	1.03094	0.421
2.06	2.08	7.7	O75175	CCR4-NOT transcription complex subunit 3	CNOT3	1	1.0568	1.2589	1.1066	0.9036	0.8017	1.028	1.25208	0.0618864
1.4	1.56	11.2	Q53EZ4	Centrosomal protein of 55 kDa	CEP55	1	1.0568	0.9036	1.0375	1.0568	0.912	0.9727	1.01917	0.783231
8.14	8.24	41.2	P27695	DNA-(apurinic or apyrimidinic site) lyase	APEX1	7	1.0568	1.2246	0.9204	0.8241	0.5058	0.5495	1.70363	0.0294679
8.18	8.3	16.2	Q99615	DnaJ homolog subfamily C member 7	DNAJC7	5	1.0568	1.0471	0.955	1.0765	1.0965	1.0765	0.941345	0.127488
6.06	6.15	25	P12724	Eosinophil cationic protein	RNASE3	4	1.0568	1.1066	1.1066	0.9638	1.0765	1.0666	1.0525	0.242419
19.83	20.53	43	Q99747	Gamma-soluble NSF attachment protein	NAPG	17	1.0568	1.3183	1.0186	0.879	0.787	0.9036	1.32071	0.0524744
7.26	7.32	5.8	Q9BSJ2	Gamma-tubulin complex component 2	TUBGCP2	4	1.0568	1.0666	1.2359	0.9462	0.863	1.028	1.18402	0.0815291
2	2	10.8	Q7Z4H3	HD domain-containing protein 2	HDDC2	1	1.0568	1.3428	1.2589	1.1272	1.6444	1.3932	0.878434	0.381451
1.81	2.07	5.6	P19525	Interferon-induced, double-stranded RNA-activated protein kinase	EIF2AK2	2	1.0568	1.0375	1.1272	1.028	1.0568	1.1066	1.00943	0.792269
4.69	5.07	8.8	Q6DN90	IQ motif and SEC7 domain-containing protein 1	IQSEC1	3	1.0568	1.0765	1.0765	1.1169	1.1066	1.1482	0.951983	0.0187785
7.73	7.81	13	P27448	MAP/microtubule affinity-regulating kinase 3	MARK3	5	1.0568	1.0666	1.0375	1.1169	1.0375	0.9204	1.028	0.645053
15.54	15.67	19.6	P56192	Methionine--tRNA ligase, cytoplasmic	MARS	9	1.0568	1.0765	0.8241	1.4997	1.3932	1.3552	0.69617	0.00942488
8.69	8.78	14.1	Q9BYT8	Neurolysin, mitochondrial	NLN	5	1.0568	1.0666	1.1272	1.0965	1	1.0864	1.02127	0.581842
4	4	29.5	Q86WQ0	Nuclear receptor 2C2-associated protein	NR2C2AP	2	1.0568	1.3305	1.406	0.9036	1.4191	1.4322	1.01023	0.952942
6.47	6.51	38.6	Q9Y3C6	Peptidyl-prolyl cis-trans isomerase-like 1	PPIL1	3	1.0568	1.0471	0.9727	0.9727	1.0186	1.0965	0.996373	0.937657
29.66	31.72	67	P30041	Peroxiredoxin-6	PRDX6	25	1.0568	1.1588	1.1482	0.8551	0.8872	0.8091	1.31841	0.00237489
2.01	30.03	24.9	P0CG39	POTE ankyrin domain family member J	POTEJ	59	1.0568	2.421	1.5417	1.9953	2.3335	2.1478	0.775021	0.302821
8.83	8.89	22.1	P49768	Presenilin-1	PSEN1	7	1.0568	1.0471	0.9727	1.0186	0.9817	0.9376	1.04721	0.2617
13.52	13.74	49.8	P25788	Proteasome subunit alpha type-3	PSMA3	16	1.0568	0.8318	0.7311	1.2589	1.556	1.4997	0.607171	0.013031
2	2.1	5.8	Q9HCE1	Putative helicase MOV-10	MOV10	2	1.0568	0.8551	0.955	1.028	0.9908	1.2246	0.883918	0.248562
4.02	4.03	21.5	O00764	Pyridoxal kinase	PDXK	2	1.0568	1.1376	1.0568	1.1376	1.0864	1.0864	0.982117	0.569498
5.93	6.09	19.4	Q07960	Rho GTPase-activating protein 1	ARHGAP1	4	1.0568	1.0093	0.9908	0.9638	0.9204	1.0093	1.05647	0.167305
5.42	7.72	16.1	Q16537	Serine/threonine-protein phosphatase 2A 56 kDa regulatory subunit epsilon isoform	PPP2R5E	5	1.0568	1.0666	0.929	1.0093	1.0568	1.1695	0.94338	0.400487
4.43	4.58	9.8	Q96BD0	Solute carrier organic anion transporter family member 4A1	SLCO4A1	4	1.0568	1.0471	1.0186	1.028	1.1803	0.955	0.987102	0.849827
6.98	7.29	22.2	Q96L92	Sorting nexin-27	SNX27	5	1.0568	0.9376	1.0471	0.7311	0.6194	0.7311	1.46114	0.00389052
1.68	1.84	6.8	Q8TEA7	TBC domain-containing protein kinase-like protein	TBCK	1	1.0568	0.9817	1.2359	1.2823	1.1482	1.4322	0.847697	0.153204
18.88	18.96	33.6	Q16881	Thioredoxin reductase 1, cytoplasmic	TXNRD1	17	1.0568	0.9638	1.4454	1.3932	1.2474	0.8395	0.995948	0.984112
9.38	9.71	32.8	Q9BVK6	Transmembrane emp24 domain-containing protein 9	TMED9	8	1.0568	1.0864	1.0093	0.6026	0.7178	0.6855	1.57161	0.000737349
2.05	8.69	16.1	Q9NRR5	Ubiquilin-4	UBQLN4	5	1.0568	1.1169	1.028	1.1169	1.1066	1.0471	0.978934	0.536912
15.68	15.75	37	O75436	Vacuolar protein sorting-associated protein 26A	VPS26A	9	1.0568	1.4997	1.2942	1.0093	0.7047	0.9462	1.44752	0.0660393
16	16	22.1	Q9Y6M5	Zinc transporter 1	SLC30A1	12	1.0568	0.7586	1.0093	0.6855	1.0093	1.0965	1.01197	0.946369
4.04	4.05	33	Q9BV57	1,2-dihydroxy-3-keto-5-methylthiopentene dioxygenase	ADI1	3	1.0666	0.9376	0.9638	1.3552	1.2134	1.2942	0.768355	0.00632704
2.32	2.35	22.2	P25325	3-mercaptopyruvate sulfurtransferase	MPST	2	1.0666	0.9462	0.9204	1.0666	0.9908	1.0965	0.930023	0.251651
8.89	9.01	17.1	A1L0T0	Acetolactate synthase-like protein	ILVBL	5	1.0666	1.6293	2.2491	0.9908	0.7798	0.3664	2.31399	0.073175
1.57	1.7	17.2	P07311	Acylphosphatase-1	ACYP1	1	1.0666	1.0965	1.2589	1.028	1.1912	1.1376	1.01942	0.790845
6.56	41.21	38	Q96HN2	Adenosylhomocysteinase 3	AHCYL2	34	1.0666	1.0186	1.0186	1.0471	1.0471	0.9204	1.02959	0.54627
2.38	2.52	32.6	P36404	ADP-ribosylation factor-like protein 2	ARL2	3	1.0666	0.955	0.8872	0.8954	0.9727	1	1.01419	0.834796
3.93	4.15	11.8	Q9Y2X7	ARF GTPase-activating protein GIT1	GIT1	5	1.0666	1.0186	1.0666	1.3062	1.1912	1.2589	0.83907	0.00552594
3.69	3.82	12.9	Q9HB09	Bcl-2-like protein 12	BCL2L12	2	1.0666	0.9727	1	0.9727	1.0093	0.9908	1.02237	0.498576
29.19	29.74	41.2	P16278	Beta-galactosidase	GLB1	28	1.0666	1.2706	1.1376	1.7061	1.5849	1.6904	0.697555	0.00209403
12.58	12.67	26.9	P25774	Cathepsin S	CTSS	8	1.0666	0.8872	1.2823	0.9204	0.7178	0.7178	1.37356	0.0915286
6	6	9.7	Q96LI5	CCR4-NOT transcription complex subunit 6-like	CNOT6L	3	1.0666	1.3932	1.4723	1.1376	1.888	1.2134	0.927601	0.722951
37.61	37.65	38.4	O14672	Disintegrin and metalloproteinase domain-containing protein 10	ADAM10	34	1.0666	1.0965	1.0765	0.9462	0.7943	0.8872	1.23287	0.0106201
15.88	18.11	18.4	Q13444	Disintegrin and metalloproteinase domain-containing protein 15	ADAM15	13	1.0666	1.0375	0.9376	0.6546	0.6607	0.8091	1.43179	0.00872216
9.11	9.18	18.3	P62495	Eukaryotic peptide chain release factor subunit 1	ETF1	5	1.0666	1	1.0666	1.0375	1.0666	0.9817	1.01536	0.660521
2.27	2.31	7.8	Q8TB52	F-box only protein 30	FBXO30	1	1.0666	1.2246	0.9462	1.1695	0.8472	1.1066	1.03653	0.780138
40.51	41.18	50.5	Q86UX7	Fermitin family homolog 3	FERMT3	36	1.0666	0.9462	1.0186	1.0965	0.6026	0.6607	1.2846	0.23369
10.46	10.6	29	P07954	Fumarate hydratase, mitochondrial	FH	6	1.0666	1.2246	0.7178	1.1695	0.9638	1.0568	0.943231	0.726886
2.55	5.1	35.9	P60983	Glia maturation factor beta	GMFB	3	1.0666	0.8551	0.6855	1.0471	1.0471	0.9462	0.857519	0.278486
24.72	24.82	35.5	P47897	Glutamine--tRNA ligase	QARS	14	1.0666	1.0666	1.2706	1.5417	1.5417	1.4588	0.749373	0.00665278
6.65	6.91	41.6	Q9GZY6	Linker for activation of T-cells family member 2	LAT2	8	1.0666	1	1.1695	0.7047	0.6792	0.7244	1.53493	0.00180636
6	6	8.8	Q8NF37	Lysophosphatidylcholine acyltransferase 1	LPCAT1	3	1.0666	1.1695	1.1169	1.1169	1.0666	1.0375	1.04098	0.30786
2	2	9.5	Q99735	Microsomal glutathione S-transferase 2	MGST2	1	1.0666	1	1.028	0.955	0.9638	0.9376	1.08339	0.0187768
2.01	2.01	15.4	P14598	Neutrophil cytosol factor 1	NCF1	2	1.0666	0.9376	1.0375	1.1912	1.1482	1.0965	0.88527	0.0511307
2.32	2.35	14.1	Q9GZT8	NIF3-like protein 1	NIF3L1	1	1.0666	1.0186	0.9376	1.0093	1.1482	0.9462	0.973934	0.721718
2.01	2.01	8.4	Q9NXR1	Nuclear distribution protein nudE homolog 1	NDE1	2	1.0666	0.8954	0.955	1.0186	1.2823	1.0765	0.863682	0.179505
5.48	5.65	7.8	P22001	Potassium voltage-gated channel subfamily A member 3	KCNA3	4	1.0666	0.9462	0.4786	1.9055	1.1803	1.5996	0.531737	0.0571701
4	4	13.2	Q8IWT0	Protein archease	ZBTB8OS	2	1.0666	1.0375	0.8241	1.0375	1.1376	0.871	0.961295	0.736758
2	2.17	20.8	Q8N5M9	Protein jagunal homolog 1	JAGN1	3	1.0666	1.5136	1.4997	0.9376	0.7178	0.7178	1.71916	0.0256154
2	2	6.7	Q3MHD2	Protein LSM12 homolog	LSM12	1	1.0666	0.8551	0.9817	0.631	0.8954	1.2023	1.06402	0.757531
5.46	7.44	6.9	P23470	Receptor-type tyrosine-protein phosphatase gamma	PTPRG	6	1.0666	1.2023	1.0666	0.4446	0.673	0.6546	1.88212	0.00376078
2.43	2.47	11.1	Q9BQY4	Rhox homeobox family member 2	RHOXF2	2	1.0666	1.028	1.1169	0.8318	0.9817	0.7379	1.25872	0.0435159
5.17	5.95	20.5	Q8NBX0	Saccharopine dehydrogenase-like oxidoreductase	SCCPDH	4	1.0666	0.9638	1.0666	0.955	0.9204	1.0186	1.07015	0.204919
2.8	2.93	9.5	Q9UHW9	Solute carrier family 12 member 6	SLC12A6	3	1.0666	1.0765	1.0568	1.0666	1.0864	1.0375	1.00295	0.847707
14.49	14.51	43.7	P19623	Spermidine synthase	SRM	7	1.0666	0.9908	0.8472	1.2134	1.1272	1.4859	0.759075	0.0709944
6.01	6.01	11.2	P19971	Thymidine phosphorylase	TYMP	3	1.0666	0.879	0.871	0.8395	0.912	0.9376	1.04741	0.578287
2.05	2.08	36.9	P20290	Transcription factor BTF3	BTF3	2	1.0666	1.0568	0.9817	1.2246	0.8395	0.7586	1.10005	0.554823
19.67	19.84	22.6	P98155	Very low-density lipoprotein receptor	VLDLR	18	1.0666	1.1272	1.1066	0.4571	0.4406	0.5598	2.26443	0.000119146
67	69.51	55.7	P46459	Vesicle-fusing ATPase	NSF	49	1.0666	1.2823	1.2023	0.6026	0.4055	0.5598	2.26494	0.0016
2	127.24	95.5	P60709	Actin, cytoplasmic 1	ACTB	567	1.0765	2.355	1.556	1.888	0.9908	0.9727	1.29495	0.474243
125.96	127.61	95.5	P63261	Actin, cytoplasmic 2	ACTG1	562	1.0765	2.355	1.556	1.888	0.9908	0.9727	1.29495	0.474243
1.34	1.46	5.9	Q8IZ07	Ankyrin repeat domain-containing protein 13A	ANKRD13A	1	1.0765	0.9204	1.0765	1.0375	1.2942	0.9908	0.925026	0.483812
8.33	8.35	13	P15848	Arylsulfatase B	ARSB	5	1.0765	1.7061	1.4322	0.9462	0.9204	0.6194	1.69541	0.0518882
5.44	5.59	32.7	O95816	BAG family molecular chaperone regulator 2	BAG2	3	1.0765	1.0765	1.1272	1.028	1.0568	1.028	1.05378	0.0454267
11.28	15.28	31.3	Q13425	Beta-2-syntrophin	SNTB2	13	1.0765	0.5702	0.6607	0.879	1.0765	1.3183	0.704808	0.18443
18.52	18.62	32.6	P07384	Calpain-1 catalytic subunit	CAPN1	10	1.0765	1.0568	1.1482	1.1066	1.0375	1.1066	1.00947	0.790114
2.39	2.48	6	Q6ZMG9	Ceramide synthase 6	CERS6	2	1.0765	1	1.0093	0.5808	0.6855	0.7047	1.5656	0.00121574
5.75	5.92	18.4	Q16204	Coiled-coil domain-containing protein 6	CCDC6	5	1.0765	0.9204	0.9462	1.0864	1.0864	0.9908	0.930301	0.272937
16.68	17.06	14.9	A6NC98	Coiled-coil domain-containing protein 88B	CCDC88B	9	1.0765	0.9908	0.6918	0.912	1.5996	1.2134	0.740698	0.235222
9.72	9.83	45	Q9P000	COMM domain-containing protein 9	COMMD9	8	1.0765	1.0765	1.0568	1.0765	1.1169	1.0864	0.978657	0.16655
8	8.01	18.7	Q7L5N1	COP9 signalosome complex subunit 6	COPS6	5	1.0765	0.955	0.9727	1.1482	0.955	1.1588	0.920969	0.323119
8.1	8.14	21.2	Q9BS26	Endoplasmic reticulum resident protein 44	ERP44	4	1.0765	1.1912	1.2706	0.9036	0.871	0.8241	1.36157	0.00677051
2.52	2.56	12.5	O75821	Eukaryotic translation initiation factor 3 subunit G	EIF3G	2	1.0765	1.0965	1.1169	1.2474	1.0375	1.1376	0.961256	0.513531
2	2.01	12	Q13158	FAS-associated death domain protein	FADD	1	1.0765	1.2359	1.4997	1.1376	1.7378	1.8535	0.806128	0.295069
2.66	2.84	7.1	Q92643	GPI-anchor transamidase	PIGK	2	1.0765	1.3552	1.1912	1.2823	1.2246	0.8954	1.06484	0.639034
9.81	9.93	21	P15509	Granulocyte-macrophage colony-stimulating factor receptor subunit alpha	CSF2RA	8	1.0765	1.0186	1.0471	1.0864	1.028	1.0375	0.996922	0.901902
2.06	2.75	4.2	Q15477	Helicase SKI2W	SKIV2L	3	1.0765	0.9376	1.028	0.9727	1.2706	1.1272	0.902566	0.314093
13.92	16.14	21.3	O75146	Huntingtin-interacting protein 1-related protein	HIP1R	9	1.0765	1.7865	1.2023	1.0666	1.7378	1.3804	0.971444	0.898188
2.46	2.83	14.3	O14777	Kinetochore protein NDC80 homolog	NDC80	3	1.0765	0.9817	0.9376	1.1912	1.0568	1.0568	0.9065	0.165036
10.57	12.87	23.8	P48449	Lanosterol synthase	LSS	7	1.0765	0.9204	1.0093	0.9908	1.028	1.0093	0.992768	0.882772
3.44	3.55	13.8	Q9UQ13	Leucine-rich repeat protein SHOC-2	SHOC2	3	1.0765	1.0965	1.0186	0.8395	0.6194	0.863	1.37456	0.023207
4.42	4.47	17.8	Q9Y5P6	Mannose-1-phosphate guanyltransferase beta	GMPPB	4	1.0765	0.8472	0.8954	0.8166	0.8166	1.4723	0.907777	0.698705
3.46	3.6	7.8	O60566	Mitotic checkpoint serine/threonine-protein kinase BUB1 beta	BUB1B	3	1.0765	0.955	1.028	1.2823	1.0864	1.2359	0.848777	0.0576343
2	2.14	8.5	Q8N2K0	Monoacylglycerol lipase ABHD12	ABHD12	1	1.0765	1.1803	1.1803	1.3932	1.3305	1.3552	0.842654	0.0054347
4	4.01	7.8	Q14CX7	N-alpha-acetyltransferase 25, NatB auxiliary subunit	NAA25	2	1.0765	0.871	0.8472	1	1.7539	1.4322	0.667614	0.1142
36.23	36.27	31.7	Q14697	Neutral alpha-glucosidase AB	GANAB	37	1.0765	1.1803	1.1169	0.631	0.6194	0.4786	1.95124	0.000677879
3.16	3.26	22.1	P61970	Nuclear transport factor 2	NUTF2	2	1.0765	1.6144	1.2134	0.2582	0.4365	0.4786	3.32762	0.00650276
4	4.04	6.7	P48736	Phosphatidylinositol 4,5-bisphosphate 3-kinase catalytic subunit gamma isoform	PIK3CG	2	1.0765	1.4588	1.4723	0.4656	1.1482	1.5136	1.28145	0.428538
4.94	5.04	14.5	Q9Y570	Protein phosphatase methylesterase 1	PPME1	3	1.0765	0.9036	0.9204	1.6904	1.0093	1.6596	0.665359	0.100739
4	4	27.1	Q96AH8	Ras-related protein Rab-7b	RAB7B	3	1.0765	0.8954	1.0765	0.955	0.9908	0.9204	1.06357	0.394338
27.1	27.12	17.9	P10586	Receptor-type tyrosine-protein phosphatase F	PTPRF	16	1.0765	1.2134	1.0765	1.3677	1.0864	1.2474	0.909469	0.297745
5.21	5.34	18	Q9BZR6	Reticulon-4 receptor	RTN4R	4	1.0765	1.0864	1.0666	1.1066	1.028	1.0864	1.00264	0.912617
1.68	1.8	4.3	O75792	Ribonuclease H2 subunit A	RNASEH2A	1	1.0765	1.0666	1.406	1.2246	1.1482	1.0666	1.0319	0.776652
2.6	7.61	16.8	Q92599	Septin-8	SEPT8	5	1.0765	0.8954	1.2134	0.6252	1.1588	0.8472	1.21059	0.363046
4.34	4.47	14.4	Q13530	Serine incorporator 3	SERINC3	4	1.0765	1.0093	0.9908	1.1695	1.0093	1.0093	0.965026	0.565498
6.58	6.63	18.5	P49591	Serine--tRNA ligase, cytoplasmic	SARS	8	1.0765	1	1.0666	1.0093	0.9727	1.0765	1.02766	0.506991
32.96	37.21	60.9	P50991	T-complex protein 1 subunit delta	CCT4	38	1.0765	1.3804	1.1912	1.0471	0.7311	0.5702	1.55344	0.0591801
11.09	11.14	15.5	Q9ULT0	Tetratricopeptide repeat protein 7A	TTC7A	8	1.0765	0.9727	0.9462	1.028	0.8872	1.0186	1.021	0.750931
11.93	12.16	74	P68036	Ubiquitin-conjugating enzyme E2 L3	UBE2L3	8	1.0765	0.9204	1.0965	0.7112	0.6982	0.6792	1.48109	0.00404142
6	6	20.1	Q9GZN8	UPF0687 protein C20orf27	C20orf27	5	1.0765	0.9376	1.0471	1.4322	1.3428	1.5276	0.711477	0.00369961
17.81	17.92	34.6	Q12907	Vesicular integral-membrane protein VIP36	LMAN2	13	1.0765	1	1.2023	0.7447	0.6855	0.7447	1.50756	0.00408568
2.07	2.08	18.4	Q9GZS3	WD repeat-containing protein 61	WDR61	2	1.0765	1.2589	0.9817	1.0568	1.2359	1.1803	0.955111	0.620695
12.41	12.44	34.6	Q9NVZ3	Adaptin ear-binding coat-associated protein 2	NECAP2	6	1.0864	1.6904	1.3428	1.0666	0.7943	1.1066	1.38824	0.128157
31.75	31.88	27.3	Q86YS7	C2 domain-containing protein 5	C2CD5	24	1.0864	1.556	1.2823	1	1.0864	1.1695	1.20541	0.198261
2.46	2.58	22.8	Q96MW1	Coiled-coil domain-containing protein 43	CCDC43	2	1.0864	0.912	0.9462	0.9908	1.0375	0.9817	0.978272	0.717302
2	2	4.4	P17927	Complement receptor type 1	CR1	1	1.0864	0.9727	0.8472	0.6792	0.9462	0.9462	1.13015	0.378099
10.3	12.68	15.8	Q9BPX3	Condensin complex subunit 3	NCAPG	7	1.0864	0.8091	0.912	1.7061	1.9231	1.7539	0.52154	0.00118869
10.12	10.14	44.2	P46109	Crk-like protein	CRKL	7	1.0864	1.0864	0.955	0.9638	0.9376	0.9817	1.08487	0.148395
5.9	6.04	12.6	P36957	Dihydrolipoyllysine-residue succinyltransferase component of 2-oxoglutarate dehydrogenase complex, mitochondrial	DLST	3	1.0864	0.8472	1.1588	1.1376	1.0375	1.1066	0.942316	0.557352
4.02	4.02	15.2	Q9UJW0	Dynactin subunit 4	DCTN4	3	1.0864	1.0093	1.0186	1.0093	1.3552	0.863	0.964926	0.811252
26.77	26.85	30.8	P50570	Dynamin-2	DNM2	20	1.0864	1.1272	0.9376	0.955	0.4406	0.5916	1.58575	0.0761604
3.17	3.31	7.1	O95834	Echinoderm microtubule-associated protein-like 2	EML2	3	1.0864	1.0186	1	0.955	0.9638	1.1169	1.02283	0.714252
6.03	6.03	22	Q8NBQ5	Estradiol 17-beta-dehydrogenase 11	HSD17B11	3	1.0864	1.0765	1.1588	0.9204	0.929	0.929	1.19554	0.00226528
2.1	2.23	10.8	O95864	Fatty acid desaturase 2	FADS2	2	1.0864	1.2823	1.0965	1.1588	0.9204	1.0375	1.11182	0.283118
9.27	9.46	10.8	O14526	F-BAR domain only protein 1	FCHO1	6	1.0864	1.1803	1.1695	0.8166	0.9376	0.8241	1.33274	0.00433298
1.66	1.8	9.6	Q9Y3I1	F-box only protein 7	FBXO7	1	1.0864	0.9638	1	0.9908	0.9376	1.1066	1.00501	0.938535
4.95	5.03	12.5	P06396	Gelsolin	GSN	3	1.0864	0.9817	1.0765	0.955	1	0.9376	1.08712	0.092771
11.39	11.45	27.1	P07910	Heterogeneous nuclear ribonucleoproteins C1/C2	HNRNPC	6	1.0864	1.0666	1.0666	0.9727	0.9638	1.0186	1.08951	0.00840049
2.99	3.08	13.3	O00458	Interferon-related developmental regulator 1	IFRD1	2	1.0864	0.9462	1.0864	0.955	0.863	0.8241	1.1805	0.0589938
5.02	5.11	14	Q96N66	Lysophospholipid acyltransferase 7	MBOAT7	3	1.0864	0.9638	1.0568	0.9908	0.912	0.9036	1.10711	0.0959957
19.07	19.17	54.1	Q68D91	Metallo-beta-lactamase domain-containing protein 2	MBLAC2	12	1.0864	1	1.028	0.9462	1	1.0375	1.0438	0.301315
1.59	1.72	4.1	Q13613	Myotubularin-related protein 1	MTMR1	1	1.0864	1.0765	0.9817	1.1066	1.028	1.0375	0.991331	0.836232
10.02	10.18	45.9	P61081	NEDD8-conjugating enzyme Ubc12	UBE2M	6	1.0864	1.3932	1	0.9036	0.8551	0.8472	1.33528	0.073166
2	2	2.7	Q6ZN44	Netrin receptor UNC5A	UNC5A	1	1.0864	1.0375	0.955	0.955	1.0666	0.7311	1.1185	0.362294
7.97	8.05	12.4	Q96HC4	PDZ and LIM domain protein 5	PDLIM5	6	1.0864	1.9055	2.421	1.3804	1.4723	0.8872	1.44734	0.263422
2.7	2.82	5.7	Q8TCU6	Phosphatidylinositol 3,4,5-trisphosphate-dependent Rac exchanger 1 protein	PREX1	2	1.0864	0.9908	1.1376	1.1482	1.1169	1.1912	0.930128	0.169585
8.68	8.73	11.4	Q99755	Phosphatidylinositol 4-phosphate 5-kinase type-1 alpha	PIP5K1A	5	1.0864	1.028	1.0186	1.0471	1.0666	1.0186	1.00022	0.993104
14.55	14.58	47.3	P20618	Proteasome subunit beta type-1	PSMB1	10	1.0864	0.5012	0.6792	1.1066	0.9727	1.1588	0.70004	0.149612
2.01	2.01	5.4	Q96AA3	Protein RFT1 homolog	RFT1	1	1.0864	1.4322	1.3062	0.4487	0.912	1.1912	1.4988	0.150427
17.31	17.4	19.6	P52306	Rap1 GTPase-GDP dissociation stimulator 1	RAP1GDS1	9	1.0864	0.7379	0.863	0.8395	0.8551	0.9638	1.01087	0.933925
2.01	4.02	11.4	Q9UN86	Ras GTPase-activating protein-binding protein 2	G3BP2	4	1.0864	2.0324	1.888	1.028	0.787	0.9908	1.78445	0.073047
10.52	15.09	23.4	Q86VI3	Ras GTPase-activating-like protein IQGAP3	IQGAP3	11	1.0864	0.8241	1.0765	0.7656	1.2134	0.5346	1.18834	0.507307
25.54	26.76	22.2	O94804	Serine/threonine-protein kinase 10	STK10	19	1.0864	0.7656	1.2359	1	1.0186	0.929	1.0476	0.75743
13.87	13.95	55.3	P10768	S-formylglutathione hydrolase	ESD	10	1.0864	1.3932	1.1376	1.2706	0.871	0.9817	1.15813	0.340506
3.96	4.14	11	Q8TCT7	Signal peptide peptidase-like 2B	SPPL2B	3	1.0864	0.9727	0.9204	1.0093	0.9638	0.9204	1.02972	0.631636
16.06	16.14	44.9	Q13126	S-methyl-5'-thioadenosine phosphorylase	MTAP	13	1.0864	0.8872	0.7656	1.4322	0.9638	1.4588	0.710595	0.116165
1.47	1.63	4.9	Q9NRL3	Striatin-4	STRN4	1	1.0864	0.9908	0.9908	0.9204	1.0375	1.0666	1.01438	0.80467
13.01	13.07	22.1	P24557	Thromboxane-A synthase	TBXAS1	11	1.0864	1	1	0.9727	1.028	0.9638	1.04112	0.311547
3.75	3.93	12.7	Q13685	Angio-associated migratory cell protein	AAMP	3	1.0965	1.0186	1.0568	0.9727	0.9462	1.0375	1.07289	0.111072
15.18	15.22	32	Q9UBB4	Ataxin-10	ATXN10	8	1.0965	0.929	0.8241	0.8017	0.5702	0.9817	1.21074	0.31225
1.86	2.07	9.6	Q8IWA5	Choline transporter-like protein 2	SLC44A2	2	1.0965	1	1	1.0375	1.0965	1.1169	0.952505	0.26781
3.46	3.68	23.2	P61923	Coatomer subunit zeta-1	COPZ1	3	1.0965	1.1482	1.4191	0.955	0.9817	1.3932	1.10027	0.556234
5.52	5.74	19.5	P32929	Cystathionine gamma-lyase	CTH	3	1.0965	1.0965	1.0765	1.0864	1.0471	1.028	1.03416	0.122619
2.66	2.77	34.7	P01040	Cystatin-A	CSTA	2	1.0965	0.8472	0.7943	0.8017	1.1588	1.8365	0.721096	0.328463
3.23	3.39	14.3	Q8NC42	E3 ubiquitin-protein ligase RNF149	RNF149	2	1.0965	1.1272	0.9638	1.0666	0.9817	1.0765	1.02007	0.738833
5.62	5.75	32.6	Q8NHG8	E3 ubiquitin-protein ligase ZNRF2	ZNRF2	3	1.0965	1.1066	1.1588	0.787	0.7379	0.6792	1.52529	0.000460245
2	2	5.1	Q99447	Ethanolamine-phosphate cytidylyltransferase	PCYT2	1	1.0965	1.0186	0.8318	0.8472	0.8954	0.8091	1.15488	0.185182
10.87	11.17	14.8	O43592	Exportin-T	XPOT	8	1.0965	0.9462	0.7943	1.1912	1.3932	1.6596	0.668473	0.0437606
7.26	10.26	18.7	Q92990	Glomulin	GLMN	7	1.0965	1.0864	1.0093	1.028	1.0093	1.028	1.0414	0.208454
3.88	4	14	Q6IC98	GRAM domain-containing protein 4	GRAMD4	2	1.0965	0.8954	0.8318	0.871	1.0765	0.8241	1.0188	0.883489
27.34	34.18	23.8	Q5JWF2	Guanine nucleotide-binding protein G(s) subunit alpha isoforms XLas	GNAS	45	1.0965	1.3677	1.5704	1.2823	1.0375	0.8954	1.25485	0.199298
6	6	21.2	O75144	ICOS ligand	ICOSLG	3	1.0965	0.9908	0.9908	1.0471	1.1066	1.0471	0.961666	0.368961
2.09	2.12	14.5	Q07666	KH domain-containing, RNA-binding, signal transduction-associated protein 1	KHDRBS1	2	1.0965	1.0093	1.0471	1.0666	1.1169	0.955	1.00459	0.933557
19.39	19.49	26.5	Q9Y2L9	Leucine-rich repeat and calponin homology domain-containing protein 1	LRCH1	17	1.0965	0.929	0.9817	0.8166	0.879	0.8091	1.20062	0.0365299
2.02	2.02	6.6	O00499	Myc box-dependent-interacting protein 1	BIN1	1	1.0965	0.8551	1.0765	1.4322	1.0471	1.1803	0.82744	0.198876
2	2	2.3	Q5VZE5	N-alpha-acetyltransferase 35, NatC auxiliary subunit	NAA35	1	1.0965	0.6982	1.0093	0.7178	0.871	0.863	1.14365	0.419951
18.23	18.35	50	Q9UNZ2	NSFL1 cofactor p47	NSFL1C	17	1.0965	0.8395	0.9204	1.6749	1.4723	1.5849	0.603622	0.00285424
32.25	32.29	84.9	P62937	Peptidyl-prolyl cis-trans isomerase A	PPIA	78	1.0965	1.5136	1.6749	1.2023	0.7943	0.6668	1.60885	0.0839776
2.83	3.61	9.7	Q96JJ7	Protein disulfide-isomerase TMX3	TMX3	3	1.0965	1.1588	1.3062	1	0.863	0.8166	1.32912	0.0240177
1.82	1.96	1.4	Q9ULI3	Protein HEG homolog 1	HEG1	1	1.0965	0.8872	1.0186	1.0965	0.9462	1.2134	0.922054	0.439012
22.48	22.87	15.9	Q96RT1	Protein LAP2	ERBB2IP	13	1.0965	1.0666	1.4322	1.556	1.5849	2.1086	0.684884	0.0618899
2.21	2.24	7.8	Q9BXS9	Solute carrier family 26 member 6	SLC26A6	2	1.0965	0.929	1.0093	0.9204	1.5417	1.2134	0.825684	0.314549
3.11	3.33	11.7	Q92804	TATA-binding protein-associated factor 2N	TAF15	2	1.0965	0.9727	0.871	0.9908	1.0093	0.9462	0.99793	0.977524
2	2	14.9	Q92623	Tetratricopeptide repeat protein 9A	TTC9	1	1.0965	1.0093	0.9638	1.2134	1.2134	1.0666	0.878686	0.0867648
16.47	17.29	36.4	P36897	TGF-beta receptor type-1	TGFBR1	16	1.0965	1.0186	1.0666	1.0568	1.0471	1.0186	1.01896	0.480936
3.89	4	15.2	Q9H1E5	Thioredoxin-related transmembrane protein 4	TMX4	3	1.0965	0.955	1.1066	1.0765	1.2823	1.1588	0.8978	0.195904
2.98	3.06	7.8	Q9HBG7	T-lymphocyte surface antigen Ly-9	LY9	3	1.0965	1.1272	1.0666	1.6596	1.2134	1.2823	0.791832	0.108118
5.8	5.89	25.5	Q6UWD8	Transmembrane protein C16orf54	C16orf54	3	1.0965	1.4859	1.0568	0.7586	1.0965	1.2246	1.18167	0.393222
12.88	13.07	21.4	P43405	Tyrosine-protein kinase SYK	SYK	9	1.0965	1.0965	1.0666	0.9204	0.7311	0.7516	1.35641	0.00933717
6.33	6.49	11.6	P49754	Vacuolar protein sorting-associated protein 41 homolog	VPS41	6	1.0965	1.3062	1.2706	1.1695	0.9817	1.1695	1.10618	0.262017
41.3	41.46	30.6	P26640	Valine--tRNA ligase	VARS	25	1.0965	0.8241	0.9376	0.8395	0.8872	0.9204	1.07975	0.441319
3.84	4.77	10.7	Q00341	Vigilin	HDLBP	4	1.0965	1.0186	1	0.9462	0.9817	0.9908	1.06729	0.114549
3.54	3.7	27.1	P62829	60S ribosomal protein L23	RPL23	3	1.1066	0.9376	1.1482	0.7943	1.0864	0.9908	1.11175	0.375732
90.41	99.63	79.8	P11021	78 kDa glucose-regulated protein	HSPA5	129	1.1066	1.3804	1.5849	0.597	0.4966	0.4018	2.72295	0.00455936
39.52	69.39	51.8	O94973	AP-2 complex subunit alpha-2	AP2A2	51	1.1066	1.2706	1.2246	0.7047	0.5152	0.7178	1.8588	0.00245419
20.31	20.49	24.4	Q2M2I8	AP2-associated protein kinase 1	AAK1	12	1.1066	1.0093	0.8954	0.6138	0.6546	0.4055	1.79897	0.0105592
1.42	1.57	12.8	Q8TDH9	Biogenesis of lysosome-related organelles complex 1 subunit 5	BLOC1S5	1	1.1066	0.9376	1.1169	1.3183	1.4723	1.556	0.727258	0.0120866
4.63	4.91	22.7	Q13137	Calcium-binding and coiled-coil domain-containing protein 2	CALCOCO2	4	1.1066	0.9036	1.0471	0.9638	1.0666	1.028	0.99964	0.995914
17.45	17.58	31.3	Q9Y6M4	Casein kinase I isoform gamma-3	CSNK1G3	11	1.1066	1.0965	1.0093	0.9727	1.0568	0.955	1.07636	0.159674
2.02	2.22	17.6	O43639	Cytoplasmic protein NCK2	NCK2	2	1.1066	0.9204	1.1376	0.9908	0.8241	0.9817	1.13159	0.230331
4.01	4.01	24.8	P19388	DNA-directed RNA polymerases I, II, and III subunit RPABC1	POLR2E	2	1.1066	1.0666	1.4588	1.0864	1.1482	1.1376	1.07704	0.529841
3.63	3.74	5.8	P46934	E3 ubiquitin-protein ligase NEDD4	NEDD4	3	1.1066	1.0375	0.9908	1.1695	0.9908	1.2023	0.932285	0.362013
17.16	17.25	20.6	Q8N766	ER membrane protein complex subunit 1	EMC1	8	1.1066	1.3677	1.2023	0.7447	1.2706	1.0864	1.18535	0.327419
33.92	33.98	64.7	P63244	Guanine nucleotide-binding protein subunit beta-2-like 1	GNB2L1	29	1.1066	1.5136	1.3932	0.5346	0.4093	0.3436	3.1172	0.00240631
87.79	88.46	57.1	P13612	Integrin alpha-4	ITGA4	101	1.1066	1.4723	1.5136	1.1066	0.8872	0.9036	1.41247	0.0538749
16.11	17.89	15.6	Q13136	Liprin-alpha-1	PPFIA1	11	1.1066	1.2589	0.9462	1.1803	0.9817	0.8472	1.10053	0.488517
16.49	16.76	32.7	Q7L5N7	Lysophosphatidylcholine acyltransferase 2	LPCAT2	13	1.1066	1.1912	1.0765	0.5702	0.7656	0.6026	1.74077	0.00233383
4.05	4.15	11.3	Q9H0U3	Magnesium transporter protein 1	MAGT1	3	1.1066	1.9953	1.3183	0.5058	0.9638	0.7447	1.99621	0.0696689
20.49	20.56	28.4	Q6P4Q7	Metal transporter CNNM4	CNNM4	12	1.1066	1.2474	1.0471	0.8166	0.8472	0.7447	1.41212	0.00770618
12.1	12.11	29.6	P00387	NADH-cytochrome b5 reductase 3	CYB5R3	7	1.1066	1.2474	1.0965	0.7727	0.9036	1.1376	1.22623	0.144754
12.01	12.16	38.4	P06748	Nucleophosmin	NPM1	11	1.1066	1.1169	1.5704	0.787	0.9638	0.6982	1.54916	0.0593469
2	2.44	6.8	Q9H0X9	Oxysterol-binding protein-related protein 5	OSBPL5	2	1.1066	1.3428	1.1272	1.2359	1.0471	0.879	1.13112	0.34036
21.61	21.63	45.6	O60664	Perilipin-3	PLIN3	15	1.1066	0.9908	1.5417	1.0666	2.0512	1.7378	0.749465	0.293185
12.29	12.36	21.4	Q9UHG3	Prenylcysteine oxidase 1	PCYOX1	7	1.1066	1.3062	1.0965	0.5754	0.863	1.1482	1.35672	0.160692
2.23	2.28	8.8	P13674	Prolyl 4-hydroxylase subunit alpha-1	P4HA1	1	1.1066	1.028	0.955	1.0186	1.0864	1.0965	0.965048	0.498271
19.18	19.55	13.4	Q5VYK3	Proteasome-associated protein ECM29 homolog	ECM29	10	1.1066	0.6918	1.1803	1.2474	1.9409	1.4859	0.637264	0.0900732
14.34	25.32	57.5	O95716	Ras-related protein Rab-3D	RAB3D	18	1.1066	1.1272	1.1912	1.3552	1.2023	1.2706	0.8947	0.0580065
5.12	5.24	14.4	P29353	SHC-transforming protein 1	SHC1	4	1.1066	1.0666	1.0471	0.9817	1.028	1.1376	1.02319	0.648323
4.8	5.33	35.8	O60493	Sorting nexin-3	SNX3	3	1.1066	1.3428	1.1169	1.2246	1.3428	1.0965	0.973362	0.771888
3.51	3.74	4.6	Q9HD45	Transmembrane 9 superfamily member 3	TM9SF3	2	1.1066	0.9817	1.0471	1.0186	1.1272	0.9727	1.00542	0.927676
8.77	9.09	34	Q9Y275	Tumor necrosis factor ligand superfamily member 13B	TNFSF13B	5	1.1066	1.0765	0.9908	0.9376	0.9817	0.9204	1.11769	0.046778
3.81	3.94	22.4	Q8NBM4	Ubiquitin-associated domain-containing protein 2	UBAC2	2	1.1066	0.8872	0.7178	0.955	0.879	0.871	1.00244	0.985738
14.32	14.53	9.5	Q13459	Unconventional myosin-IXb	MYO9B	9	1.1066	1.1066	1.1169	1.1482	1.1376	1.1588	0.96676	0.00554665
10.09	10.97	31.2	Q9UK41	Vacuolar protein sorting-associated protein 28 homolog	VPS28	6	1.1066	0.673	0.8318	0.8472	0.863	0.7178	1.07554	0.673575
4.84	5.01	17	Q04446	1,4-alpha-glucan-branching enzyme	GBE1	5	1.1169	1.0666	1.0568	1.0471	1.0471	1.0965	1.01555	0.542303
6.77	7.09	13.7	Q15029	116 kDa U5 small nuclear ribonucleoprotein component	EFTUD2	4	1.1169	1.0864	1.1272	1.0965	1.0568	1.2474	0.979357	0.71344
7.35	8.65	14.5	Q9UBM7	7-dehydrocholesterol reductase	DHCR7	5	1.1169	1.6444	1.6596	0.7798	1.1912	1.1912	1.39805	0.135696
4.03	4.04	16.6	Q96HY6	DDRGK domain-containing protein 1	DDRGK1	3	1.1169	1.0765	1.2359	1.1066	0.9727	1.0186	1.10698	0.148913
2	2.01	8.1	P09622	Dihydrolipoyl dehydrogenase, mitochondrial	DLD	1	1.1169	1.3305	1.0666	1.1588	1.3183	1.3552	0.916943	0.352246
5.09	6.43	13.5	P25205	DNA replication licensing factor MCM3	MCM3	4	1.1169	1.0965	1.028	1.1272	1.0093	0.9727	1.04252	0.45882
2	2	4.1	O94868	F-BAR and double SH3 domains protein 2	FCHSD2	1	1.1169	0.8017	0.6792	0.6982	0.7798	0.912	1.08695	0.656692
5.04	5.17	9.4	O95479	GDH/6PGL endoplasmic bifunctional protein	H6PD	4	1.1169	1.0471	1.0568	0.879	1.0186	1.0765	1.08295	0.258927
42.12	43.18	31.7	P11215	Integrin alpha-M	ITGAM	28	1.1169	1.0666	0.8091	2.7542	2.4434	2.704	0.378733	0.000269859
4.26	4.43	25.4	Q8NBT2	Kinetochore protein Spc24	SPC24	3	1.1169	1.2023	1.1272	1.7701	1.3428	1.3677	0.769183	0.0709134
2	2.04	7.7	O75352	Mannose-P-dolichol utilization defect 1 protein	MPDU1	1	1.1169	1.0186	1.1169	0.955	0.8318	0.8472	1.23478	0.0153278
4.64	4.94	9.4	Q5JRA6	Melanoma inhibitory activity protein 3	MIA3	4	1.1169	1.1066	1.0186	1.0186	1.0471	1.0375	1.04476	0.22498
5.96	6.05	19.4	P53582	Methionine aminopeptidase 1	METAP1	5	1.1169	1.1588	1.2023	1.0375	1.0765	1.2942	1.02048	0.794529
4.05	4.06	58.5	Q08AG7	Mitotic-spindle organizing protein 1	MZT1	5	1.1169	1.2023	0.7586	1.0568	0.9462	1.0471	1.00908	0.950737
47.83	48.51	31.1	P33527	Multidrug resistance-associated protein 1	ABCC1	29	1.1169	1.0093	1.2359	1.4454	1.0864	1.2246	0.895032	0.346637
4.62	4.71	9.9	Q9NZ53	Podocalyxin-like protein 2	PODXL2	5	1.1169	1.0864	1.0765	1.0864	1.0965	1.1169	0.993939	0.681834
12.79	12.92	20.9	P02545	Prelamin-A/C	LMNA	7	1.1169	0.879	0.5916	0.9376	1.2706	0.8091	0.857555	0.522898
2.22	2.24	4.4	O15355	Protein phosphatase 1G	PPM1G	1	1.1169	1.3183	1.556	1.2589	1.2359	1.4191	1.01975	0.862318
3.32	3.41	7.4	Q96M27	Protein PRRC1	PRRC1	2	1.1169	1.2359	1.2359	1.0864	1.2134	1.1695	1.03442	0.505014
9.66	13.86	51	Q9UL26	Ras-related protein Rab-22A	RAB22A	9	1.1169	0.7516	1.0666	1.8197	1.556	1.7219	0.575781	0.00638012
4.79	6.24	23.9	P51151	Ras-related protein Rab-9A	RAB9A	5	1.1169	0.955	0.929	1.028	1.0965	0.9376	0.980014	0.798171
44.58	44.59	36.3	Q92900	Regulator of nonsense transcripts 1	UPF1	26	1.1169	1.1066	1.0965	0.9204	0.879	0.9638	1.20151	0.00180544
6.06	6.48	17.5	Q99720	Sigma non-opioid intracellular receptor 1	SIGMAR1	4	1.1169	1.1912	1.1482	1.0864	1.0864	1.0093	1.08617	0.052669
2	2.02	17.6	Q9Y3B4	Splicing factor 3B subunit 6	SF3B6	1	1.1169	1.2589	0.955	1.1803	1.0568	0.9817	1.0348	0.740513
6.14	6.39	19.3	P23193	Transcription elongation factor A protein 1	TCEA1	5	1.1169	1.0375	0.9036	0.9204	0.9204	0.9908	1.07995	0.319948
2	2	4.3	Q9BSE2	Transmembrane protein 79	TMEM79	1	1.1169	0.7727	0.8551	0.879	1.0471	0.8318	0.995214	0.973095
11.57	11.71	40.8	P61088	Ubiquitin-conjugating enzyme E2 N	UBE2N	7	1.1169	1.0666	1.3183	1.1912	0.5495	0.9036	1.32428	0.227839
3.49	3.63	16.3	Q9Y6G5	COMM domain-containing protein 10	COMMD10	3	1.1272	1.2359	1.0965	1.1695	1.0864	1.2134	0.997204	0.956994
2.82	3.93	22.4	Q9NX08	COMM domain-containing protein 8	COMMD8	3	1.1272	1.028	0.9908	0.9727	1.0765	1.0375	1.01921	0.716657
2.52	2.58	19.5	P13073	Cytochrome c oxidase subunit 4 isoform 1, mitochondrial	COX4I1	2	1.1272	0.9638	1.0093	1	1.0568	1.1376	0.970542	0.644508
4.68	4.76	18.1	P61962	DDB1- and CUL4-associated factor 7	DCAF7	3	1.1272	0.9908	1.0375	1	1.0864	1.0965	0.991391	0.864992
2.01	2.01	2.1	Q8TEH3	DENN domain-containing protein 1A	DENND1A	1	1.1272	0.7379	0.9638	0.9727	0.597	0.955	1.12049	0.575379
1.61	1.77	9.7	O00273	DNA fragmentation factor subunit alpha	DFFA	2	1.1272	1.0375	0.9908	0.912	1.3677	1.0186	0.956705	0.75647
2.01	2.03	6.9	P55265	Double-stranded RNA-specific adenosine deaminase	ADAR	1	1.1272	1.3305	1.5417	1.0568	1.3183	1.028	1.17522	0.25882
4.33	4.36	14.6	Q9BZK7	F-box-like/WD repeat-containing protein TBL1XR1	TBL1XR1	3	1.1272	1.0093	0.8872	0.863	0.7656	1.0093	1.14625	0.264076
15.51	17.83	53.2	P17931	Galectin-3	LGALS3	19	1.1272	1.1482	1.2134	1.1803	0.7379	0.9036	1.23637	0.166464
47.54	47.81	42.7	Q92598	Heat shock protein 105 kDa	HSPH1	32	1.1272	1.5996	1.3428	1.9055	1.3552	1.556	0.844894	0.303166
4.16	5.71	14.8	O00522	Krev interaction trapped protein 1	KRIT1	3	1.1272	0.8954	1.2474	1.0093	0.7586	1.028	1.16957	0.306613
15.33	15.43	26.3	O43813	LanC-like protein 1	LANCL1	9	1.1272	1.1482	1.0471	0.4207	0.4742	0.4742	2.42678	5.25168e-05
36.67	36.72	54.5	P36871	Phosphoglucomutase-1	PGM1	23	1.1272	0.912	0.6427	0.787	0.9204	1.0864	0.959947	0.831986
4.17	4.28	9.3	Q6ZUJ8	Phosphoinositide 3-kinase adapter protein 1	PIK3AP1	2	1.1272	1.2706	1.2246	1.0965	1.2134	1.2474	1.0183	0.744982
6.01	6.01	25.8	Q92530	Proteasome inhibitor PI31 subunit	PSMF1	3	1.1272	1.1803	1.028	0.9727	1.1169	1.2134	1.00984	0.902414
10.78	10.83	13.4	P15498	Proto-oncogene vav	VAV1	6	1.1272	1.1066	1.1695	1.0965	1	1.0568	1.07928	0.0680361
2.29	2.34	5.9	Q9H792	Pseudopodium-enriched atypical kinase 1	PEAK1	2	1.1272	1.2589	0.879	1.0965	1.0965	1.1066	0.989544	0.922764
1.65	1.79	8.2	Q9H6H4	Receptor expression-enhancing protein 4	REEP4	1	1.1272	1.1376	1.0471	0.863	1.0765	1	1.12669	0.145005
3.85	3.92	5.9	Q8IUW5	RELT-like protein 1	RELL1	2	1.1272	1.0375	1.1482	1	1.0965	1.0666	1.04736	0.323063
4.04	4.05	12.7	Q8N392	Rho GTPase-activating protein 18	ARHGAP18	2	1.1272	0.929	0.9817	1.4859	1.0471	1.2942	0.793766	0.133713
8.04	10.05	19.6	Q9UHD8	Septin-9	SEPT9	6	1.1272	0.8872	0.8395	0.9204	0.8395	0.955	1.0512	0.652513
7.89	14.84	14.8	Q7L7X3	Serine/threonine-protein kinase TAO1	TAOK1	9	1.1272	0.7112	0.929	0.9908	0.955	1.2359	0.869787	0.406691
13.41	18.54	32.4	O60749	Sorting nexin-2	SNX2	10	1.1272	1.2246	1.0965	0.8166	0.8472	1.0568	1.26748	0.0458903
7.83	11.42	11.8	Q15393	Splicing factor 3B subunit 3	SF3B3	8	1.1272	1.1588	1.1912	1.0864	1.1066	1.2823	1.00055	0.99268
2.81	2.94	16.6	Q9Y4P3	Transducin beta-like protein 2	TBL2	2	1.1272	1.0471	0.9638	1.0765	1	1.0093	1.01695	0.758588
61.91	61.94	84.7	P07437	Tubulin beta chain	TUBB	105	1.1272	1.8197	2.1281	1.2359	0.8241	0.5702	1.92951	0.0826565
4.92	5.12	8.4	Q96K76	Ubiquitin carboxyl-terminal hydrolase 47	USP47	4	1.1272	1.2359	0.9817	0.879	0.9817	1.1169	1.12332	0.291576
4	9.26	46	Q15836	Vesicle-associated membrane protein 3	VAMP3	15	1.1272	0.8954	1.0864	0.8954	1.0471	1.1066	1.01965	0.844078
3.44	4.55	11.9	Q15904	V-type proton ATPase subunit S1	ATP6AP1	5	1.1272	1.4859	1.8707	1.2246	1.5849	0.9638	1.1883	0.445564
2.23	2.26	9.1	Q9NW15	Anoctamin-10	ANO10	2	1.1376	1.1482	0.8017	0.955	0.8872	1	1.08631	0.527814
2	4	21.7	P56377	AP-1 complex subunit sigma-2	AP1S2	3	1.1376	1.1066	1.0864	0.9462	1.028	0.9376	1.14383	0.0125959
9.61	9.69	19.7	Q9Y678	Coatomer subunit gamma-1	COPG1	6	1.1376	1.5417	1.2023	1.5704	1.5136	2.3335	0.716493	0.155005
2	2	15.7	P14406	Cytochrome c oxidase subunit 7A2, mitochondrial	COX7A2	1	1.1376	1.4859	1.6904	1.2706	0.2421	0.7727	1.88759	0.116024
2	2	7.2	Q8TEA8	D-tyrosyl-tRNA(Tyr) deacylase 1	DTD1	1	1.1376	1.0186	0.9204	1.1169	1.0666	1.2134	0.905708	0.233521
2	2	8.8	Q9Y508	E3 ubiquitin-protein ligase RNF114	RNF114	1	1.1376	1.2589	1.1272	0.9462	1.0568	0.912	1.20882	0.0289093
6.83	7.01	20.1	P46926	Glucosamine-6-phosphate isomerase 1	GNPDA1	5	1.1376	1.0375	1.1588	1.3428	0.8091	1.3804	0.943833	0.743069
9.71	10.1	12	Q06210	Glutamine--fructose-6-phosphate aminotransferase [isomerizing] 1	GFPT1	6	1.1376	0.955	1.1588	0.7727	1.0864	0.787	1.22875	0.170769
2.18	2.21	27.9	Q8N335	Glycerol-3-phosphate dehydrogenase 1-like protein	GPD1L	2	1.1376	1.1588	1.0186	1.3677	1.0965	1.0186	0.95182	0.650612
6.99	7.97	9	Q14C86	GTPase-activating protein and VPS9 domain-containing protein 1	GAPVD1	6	1.1376	1.0093	1.1588	1.0765	1.0093	1.1376	1.02553	0.669293
18.25	22.95	45.4	P50148	Guanine nucleotide-binding protein G(q) subunit alpha	GNAQ	19	1.1376	1.1482	1.0765	0.912	0.7447	1.0093	1.26118	0.0447622
4.01	4.01	19.6	Q9BY32	Inosine triphosphate pyrophosphatase	ITPA	2	1.1376	1.0864	1.028	1.1169	1.1695	1.2823	0.911256	0.143705
2.15	7.7	9	Q14571	Inositol 1,4,5-trisphosphate receptor type 2	ITPR2	5	1.1376	0.863	1	0.9638	1.0375	1.0093	0.996678	0.96957
1.85	2	6.9	Q92615	La-related protein 4B	LARP4B	1	1.1376	1.0765	1.028	0.9817	0.8954	1	1.12686	0.0546561
4.9	9.63	11.8	O75145	Liprin-alpha-3	PPFIA3	7	1.1376	0.9817	1.0375	0.9817	1.0093	1.028	1.04564	0.388724
2.63	2.81	5.3	Q9H1U4	Multiple epidermal growth factor-like domains protein 9	MEGF9	2	1.1376	0.5754	0.8954	0.912	0.863	1.2359	0.866319	0.540005
12.25	12.52	27	Q08752	Peptidyl-prolyl cis-trans isomerase D	PPID	8	1.1376	1.2359	0.7798	1.0471	0.6194	0.8017	1.27757	0.286629
7.48	7.64	31.8	Q14318	Peptidyl-prolyl cis-trans isomerase FKBP8	FKBP8	8	1.1376	1.0186	1.1482	0.8241	1.0186	0.7943	1.25309	0.0527939
2	2.22	3.9	O00443	Phosphatidylinositol 4-phosphate 3-kinase C2 domain-containing subunit alpha	PIK3C2A	2	1.1376	0.7656	1.0568	0.5754	0.9638	1.2023	1.0797	0.751599
17.23	17.33	24.4	P48147	Prolyl endopeptidase	PREP	10	1.1376	1.406	1.4588	0.8091	1.0568	1.4588	1.20384	0.350358
9.07	9.13	46.8	P49720	Proteasome subunit beta type-3	PSMB3	7	1.1376	1.4322	1.6596	2.466	1.3305	2.0701	0.720929	0.209658
16.13	16.13	29.9	Q99873	Protein arginine N-methyltransferase 1	PRMT1	11	1.1376	1.4723	1.0666	1.1066	0.8472	1.2359	1.15262	0.392453
1.77	1.92	10	Q9H2C2	Protein ARV1	ARV1	1	1.1376	0.7112	0.9817	1.1376	0.6792	0.6982	1.12545	0.617891
5.66	7.33	13.1	Q9H2M9	Rab3 GTPase-activating protein non-catalytic subunit	RAB3GAP2	5	1.1376	1.0471	1.0568	1.0666	1.0568	1.0666	1.01614	0.58413
3.78	3.94	20.1	Q7L523	Ras-related GTP-binding protein A	RRAGA	2	1.1376	1.0965	1.1272	1.1169	1.1272	1.1912	0.978459	0.401605
6.58	8.87	24.3	O43752	Syntaxin-6	STX6	6	1.1376	1.1912	1.1482	1.1272	0.9376	1.2134	1.06064	0.46982
6	6	34.2	Q9BRA2	Thioredoxin domain-containing protein 17	TXNDC17	3	1.1376	0.4786	0.4093	1.4454	1.0765	1.5704	0.494954	0.0666505
9.91	10.03	26.5	P04818	Thymidylate synthase	TYMS	5	1.1376	1.0093	1.0765	1.0965	1.2023	1.6444	0.817458	0.235148
75.62	75.63	64	P02786	Transferrin receptor protein 1	TFRC	117	1.1376	1.3183	1.3305	0.4207	0.3837	0.4055	3.12951	0.000170658
2.1	2.21	15.9	Q9UI10	Translation initiation factor eIF-2B subunit delta	EIF2B4	1	1.1376	1.1272	1.1169	0.9727	1.0093	1.0093	1.13051	0.000663596
63.91	63.98	50.2	P22314	Ubiquitin-like modifier-activating enzyme 1	UBA1	70	1.1376	1.406	1.3932	1.0765	0.6855	1.0666	1.39178	0.0764717
2	2	17.8	Q3ZAQ7	Vacuolar ATPase assembly integral membrane protein VMA21	VMA21	1	1.1376	1.0093	0.9727	1.1272	0.9817	1.0471	0.988466	0.861727
6.31	6.39	31.3	Q9UBQ0	Vacuolar protein sorting-associated protein 29	VPS29	3	1.1376	1.3428	1.3677	0.8091	0.6982	0.6252	1.8045	0.00319643
33.35	33.41	61.8	P50552	Vasodilator-stimulated phosphoprotein	VASP	43	1.1376	0.879	1.2359	0.4529	0.4742	0.5702	2.17224	0.00648959
3.76	3.99	7.8	O15195	Villin-like protein	VILL	3	1.1376	1.0186	0.955	1.0186	1.1912	1.2023	0.911814	0.278224
2.01	2.01	16.1	P27449	V-type proton ATPase 16 kDa proteolipid subunit	ATP6V0C	1	1.1376	0.9204	0.955	0.912	0.9638	1.2942	0.950473	0.722587
4.69	4.79	10.4	Q01433	AMP deaminase 2	AMPD2	3	1.1482	0.6668	0.673	0.6668	0.5808	0.6982	1.27865	0.330369
6.86	6.93	20.1	O43681	ATPase ASNA1	ASNA1	5	1.1482	1.5136	1.5996	2.0137	2.6062	2.8314	0.5719	0.0192309
4.88	5.9	20.9	Q07021	Complement component 1 Q subcomponent-binding protein, mitochondrial	C1QBP	5	1.1482	1.2589	1.0864	0.9727	0.9462	0.929	1.22669	0.0144272
14.89	14.97	15.7	P46977	Dolichyl-diphosphooligosaccharide--protein glycosyltransferase subunit STT3A	STT3A	9	1.1482	1.0375	1.1376	0.673	0.787	0.6252	1.59376	0.00227685
3.14	3.23	11.9	Q9P0I2	ER membrane protein complex subunit 3	EMC3	3	1.1482	1.1376	0.9727	0.6194	1.2589	0.7943	1.21922	0.382165
6.26	6.38	14.4	P32249	G-protein coupled receptor 183	GPR183	4	1.1482	0.9817	1.0093	0.9817	1.0765	1.028	1.01717	0.777113
5.46	5.54	8.4	Q13322	Growth factor receptor-bound protein 10	GRB10	4	1.1482	1.0375	1.1066	1.0093	0.9817	0.9204	1.13083	0.0380098
10.05	10.24	8.4	Q8NDA8	Maestro heat-like repeat-containing protein family member 1	MROH1	6	1.1482	1.0093	1.0965	1.0765	1.1066	1.2823	0.938997	0.405755
14.21	15.28	49.7	Q14165	Malectin	MLEC	11	1.1482	1.2589	1.0666	0.5702	0.3767	0.4285	2.52559	0.000957241
7.09	7.46	23.5	Q96TA1	Niban-like protein 1	FAM129B	7	1.1482	1.1588	1.556	0.8166	0.7447	0.929	1.55122	0.0339845
4	4	9.2	Q96EE3	Nucleoporin SEH1	SEH1L	2	1.1482	1.0666	1.0864	1.0666	1.1272	0.9638	1.04548	0.422706
2	2	12.8	Q9NRP0	Oligosaccharyltransferase complex subunitTC	OSTC	2	1.1482	1.1376	0.9727	0.863	0.8872	0.7447	1.30606	0.0239859
2.01	2.01	6.2	Q9H490	Phosphatidylinositol glycan anchor biosynthesis class U protein	PIGU	1	1.1482	0.871	1.0471	1.0568	1.1588	1.2023	0.89713	0.270589
14.06	14.38	15.9	Q13393	Phospholipase D1	PLD1	9	1.1482	1.2942	1.1912	0.8017	1.2134	0.9908	1.20882	0.173783
17.68	17.73	32.4	P26599	Polypyrimidine tract-binding protein 1	PTBP1	12	1.1482	1.4859	1.3183	1.3552	1.1912	0.871	1.15655	0.359357
1.66	1.82	6.7	Q8N9B8	Ras-GEF domain-containing family member 1A	RASGEF1A	1	1.1482	0.9727	0.5105	0.955	1.0186	1.0765	0.862726	0.510437
2.92	3.12	6.4	Q15427	Splicing factor 3B subunit 4	SF3B4	2	1.1482	1.0471	1.4322	1.0186	1.0375	1.3677	1.0595	0.696061
7.92	7.96	14.7	P26368	Splicing factor U2AF 65 kDa subunit	U2AF2	4	1.1482	1.2474	1.3932	0.6607	0.597	1.0186	1.66446	0.0278433
1.86	2.14	22.7	P50225	Sulfotransferase 1A1	SULT1A1	3	1.1482	0.8318	1.1482	1.4454	1.2474	1.4322	0.758352	0.054414
37.82	37.88	55.2	O00186	Syntaxin-binding protein 3	STXBP3	26	1.1482	1.4322	1.4191	0.5395	0.4169	0.278	3.24004	0.0015195
4.19	4.23	10.4	Q92609	TBC1 domain family member 5	TBC1D5	2	1.1482	0.6546	0.8954	0.6918	0.9727	1.3932	0.882428	0.655082
1.36	1.48	3.1	P49748	Very long-chain specific acyl-CoA dehydrogenase, mitochondrial	ACADVL	1	1.1482	0.8241	0.7798	0.871	1.2589	2.0701	0.655262	0.264111
4.21	4.25	20.5	O95861	3'(2'),5'-bisphosphate nucleotidase 1	BPNT1	4	1.1588	1.3183	1.1588	1.5704	1.1169	1.1272	0.953179	0.72653
5.71	5.87	8.5	Q9Y4K1	Absent in melanoma 1 protein	AIM1	3	1.1588	0.6982	0.7447	1.0186	1.0965	0.5702	0.968868	0.905247
14.03	14.13	28	P43353	Aldehyde dehydrogenase family 3 member B1	ALDH3B1	9	1.1588	1.3062	1.0186	0.871	0.8241	0.6792	1.46721	0.0216477
1.73	1.86	7.2	P02749	Beta-2-glycoprotein 1	APOH	1	1.1588	1.0965	0.8872	1.0666	1.1169	0.7447	1.07318	0.642776
9.11	10.08	29.9	P04632	Calpain small subunit 1	CAPNS1	8	1.1588	1	1.0375	1.4191	1.3804	1.1272	0.813991	0.077966
35.63	35.7	27.7	Q86VP6	Cullin-associated NEDD8-dissociated protein 1	CAND1	24	1.1588	1.3804	1.1588	0.9376	1.0965	0.8872	1.26587	0.0560648
74.13	75.41	35	Q8NF50	Dedicator of cytokinesis protein 8	DOCK8	53	1.1588	1.2942	1.3677	1.0568	1.0186	1.0093	1.2386	0.0175202
9.39	9.46	10.7	Q9BZQ6	ER degradation-enhancing alpha-mannosidase-like protein 3	EDEM3	5	1.1588	1.0568	1.1588	1.1482	1.0568	1.1695	0.99997	0.999484
10.3	17.44	41.3	O75477	Erlin-1	ERLIN1	19	1.1588	1.0568	1.2474	0.8017	0.912	0.7586	1.40072	0.00991298
68.06	68.34	53.3	Q9BSJ8	Extended synaptotagmin-1	ESYT1	67	1.1588	1.2942	1.2474	0.52	0.5012	0.4786	2.46726	5.99921e-05
71.95	72.17	85.4	P04899	Guanine nucleotide-binding protein G(i) subunit alpha-2	GNAI2	213	1.1588	1.2474	1.1912	0.8091	0.6138	0.597	1.78098	0.00195139
2.08	6.01	14.8	Q99729	Heterogeneous nuclear ribonucleoprotein A/B	HNRNPAB	4	1.1588	2.2284	1.5417	1.8707	1.5704	1.977	0.90971	0.652592
56.28	57.04	47.8	O00410	Importin-5	IPO5	44	1.1588	1.4322	1.4191	1.4859	1.406	1.3428	0.946962	0.488251
2.05	2.06	7	Q9UMR5	Lysosomal thioesterase PPT2	PPT2	1	1.1588	0.4529	0.5754	0.3076	0.5152	0.6138	1.52241	0.348406
2.16	2.18	22.5	Q16644	MAP kinase-activated protein kinase 3	MAPKAPK3	2	1.1588	0.9908	1.028	0.9376	0.929	0.8954	1.15047	0.0577976
2.13	2.15	12.7	Q13257	Mitotic spindle assembly checkpoint protein MAD2A	MAD2L1	1	1.1588	1.1272	1.1695	1.0093	1.1376	1.2359	1.02149	0.735213
2.19	2.22	7.3	Q8NHP6	Motile sperm domain-containing protein 2	MOSPD2	1	1.1588	1.0186	1.0864	1.0375	1.0864	1.1066	1.01031	0.818802
8.2	8.24	21.3	P16435	NADPH--cytochrome P450 reductase	POR	5	1.1588	0.929	1.1272	0.863	0.8551	0.9817	1.19083	0.106599
9.48	9.8	32.9	O15305	Phosphomannomutase 2	PMM2	8	1.1588	0.7798	0.9817	0.9204	1.0765	0.871	1.01827	0.896273
25.44	25.48	18.2	O15067	Phosphoribosylformylglycinamidine synthase	PFAS	14	1.1588	1.0186	1.0093	0.9036	0.6668	0.6855	1.41261	0.0261965
2.01	2.01	6.7	P43116	Prostaglandin E2 receptor EP2 subtype	PTGER2	1	1.1588	0.8954	0.8017	0.8166	0.8872	0.8241	1.12975	0.373435
2	2.01	4.8	Q92636	Protein FAN	NSMAF	2	1.1588	1.1482	1.3428	0.9908	1.2942	0.8551	1.16232	0.304477
6.93	7.09	14	Q9UJ41	Rab5 GDP/GTP exchange factor	RABGEF1	4	1.1588	1.0471	0.9462	1.0765	0.9727	1	1.03375	0.644317
16.19	17.6	24.1	Q96D71	RalBP1-associated Eps domain-containing protein 1	REPS1	15	1.1588	0.9908	1.1588	0.9036	0.863	0.863	1.25814	0.0171402
6.33	28.37	88.1	Q9H0U4	Ras-related protein Rab-1B	RAB1B	40	1.1588	1.0186	1.2823	1	0.6486	0.7943	1.41623	0.0561844
2	15	37.5	Q8WUD1	Ras-related protein Rab-2B	RAB2B	11	1.1588	0.7516	0.7178	1.0471	0.7379	0.8472	0.99848	0.994053
4	4	16.5	Q15257	Serine/threonine-protein phosphatase 2A activator	PPP2R4	2	1.1588	1.1272	1.2023	1.0186	0.912	1.2023	1.11344	0.247354
2	2.19	8.7	Q96I25	Splicing factor 45	RBM17	2	1.1588	1.1695	1.1588	1.2246	0.6368	1.0965	1.17891	0.378963
2.03	4.13	15	Q5T6V5	UPF0553 protein C9orf64	C9orf64	2	1.1588	0.9638	0.9908	0.9638	0.9908	0.8091	1.12653	0.233896
2	2	10.1	Q16864	V-type proton ATPase subunit F	ATP6V1F	1	1.1588	1.1695	1.1588	0.8395	1	1	1.22807	0.0157864
2.01	2.01	9	Q04771	Activin receptor type-1	ACVR1	1	1.1695	1.0666	1.1169	1.0666	1.1803	1.2706	0.953234	0.453262
16.53	16.66	15.2	O14617	AP-3 complex subunit delta-1	AP3D1	9	1.1695	1.4859	1.2706	1.3552	1.0375	1.2023	1.09207	0.44656
3.27	3.36	9.2	Q8IV04	Carabin	TBC1D10C	2	1.1695	1.5136	1.4191	1.3804	1.7539	1.803	0.830859	0.173569
3.79	15.84	23.2	Q9HCP0	Casein kinase I isoform gamma-1	CSNK1G1	10	1.1695	1.1588	1.4588	1.3932	0.9462	1.1588	1.08259	0.584728
7.14	7.37	7.8	O14976	Cyclin-G-associated kinase	GAK	4	1.1695	1.0765	1.2589	1.2359	1.1376	1.0093	1.03609	0.653813
4	4	11.6	Q86UL3	Glycerol-3-phosphate acyltransferase 4	AGPAT6	3	1.1695	1.028	1	0.9727	1.1482	1.0093	1.0215	0.779458
4.23	4.26	7.3	Q969P0	Immunoglobulin superfamily member 8	IGSF8	2	1.1695	1	0.9908	0.9817	0.912	1.0864	1.06047	0.479424
7.49	10	12.3	O60684	Importin subunit alpha-7	KPNA6	5	1.1695	1.0765	0.9908	1.0568	1.1272	1.0471	1.00176	0.975198
4.14	4.16	26.8	Q14847	LIM and SH3 domain protein 1	LASP1	7	1.1695	0.8091	1.2942	0.7798	0.8091	0.7047	1.42693	0.0932106
3.55	3.65	7.7	Q6UWP7	Lysocardiolipin acyltransferase 1	LCLAT1	2	1.1695	1.0186	1.1912	1.028	1.0864	1.0666	1.06234	0.310131
[truncated: 769 more rows]
