# Supplementary material for: iTRAQ-based proteomic study on monocyte cell model discovered an association of LAMP2 downregulation with HIV-1 latency
Source: Proteome Sci. 2024 May 15;22:6. doi: 10.1186/s12953-024-00230-3 (PMC11095035; doi:10.1186/s12953-024-00230-3)
Supplement: Supplementary file 9 — Supplementary Material 9 [file 12953_2024_230_MOESM9_ESM.xlsx]

## Sheet: Sheet1
Table S2 Al proteins quantified in U1-U937 cells in the experiment of replicate 2
Total	% Cov	Accession #	Name	Gene name	Peptides(95%)	114:121	115:121	116:121	117:121	118:121	119:121	Fold change	Pvalue
48.15	94.3	P80723	Brain acid soluble protein 1 Homo sapiens GN	BASP1	111	0.0938	0.3908	0.5445	1.1482	0.8551	0.5916	0.396586	0.0662611
11.91	47	Q6GTX8	Leukocyte-associated immunoglobulin-like receptor 1 Homo sapiens GN	LAIR1	16	0.1259	0.1905	0.1629	0.8872	1.0666	1.0568	0.159204	0.000160069
14.98	48.5	P32119	Peroxiredoxin-2 Homo sapiens GN	PRDX2	14	0.1271	0.1306	0.1086	1.7865	1.9055	1.5704	0.069607	7.71449e-05
3.75	4.8	Q8IWX8	Calcium homeostasis endoplasmic reticulum protein Homo sapiens GN	CHERP	3	0.1318	0.9036	0.6546	0.6546	1.1803	0.5248	0.716193	0.502314
31.7	99.3	P62158	Calmodulin Homo sapiens GN	CALM1	189	0.1343	0.6026	0.8241	1.2823	0.879	0.631	0.559037	0.214079
91.84	54.9	P15144	Aminopeptidase N Homo sapiens GN	ANPEP	123	0.1432	0.1585	0.1941	1.7865	1.7061	1.7378	0.094792	5.78293e-07
4.82	23.3	P09668	Pro-cathepsin H Homo sapiens GN	CTSH	4	0.1542	0.5058	0.7311	1.1803	1.2823	1.3932	0.360781	0.0100628
20.29	36.5	Q6JBY9	CapZ-interacting protein Homo sapiens GN	RCSD1	19	0.157	0.413	0.3945	0.8872	0.7244	0.6252	0.431196	0.0195326
19.6	91.3	P05387	60S acidic ribosomal protein P2 Homo sapiens GN	RPLP2	45	0.2032	0.5495	0.8551	0.955	0.8551	0.5395	0.684287	0.335641
10.87	45.7	P33241	Lymphocyte-specific protein 1 Homo sapiens GN	LSP1	12	0.2355	0.3048	0.4446	1.3677	1.1912	0.8872	0.285801	0.00586692
8.67	40.7	P30273	High affinity immunoglobulin epsilon receptor subunit gamma Homo sapiens GN	FCER1G	5	0.2466	0.4742	0.5445	1.2823	0.863	0.9638	0.406967	0.0166347
39.52	83.3	P63104	14-3-3 protein zeta/delta Homo sapiens GN	YWHAZ	95	0.2512	0.6252	0.673	1.3804	1.1169	0.929	0.452208	0.0286237
6.27	50.6	Q96FJ2	Dynein light chain 2, cytoplasmic Homo sapiens GN	DYNLL2	3	0.2512	0.7656	0.7727	0.6546	1.1482	1.3428	0.56889	0.166801
116.19	85.7	P08133	Annexin A6 Homo sapiens GN	ANXA6	226	0.2582	0.7943	0.8091	1.4454	0.8091	0.7727	0.614958	0.242837
44.34	90.9	O00299	Chloride intracellular channel protein 1 Homo sapiens GN	CLIC1	189	0.263	0.4246	0.5058	1.1272	1.0093	0.8241	0.403094	0.00655333
4.72	47	Q9H3Z4	DnaJ homolog subfamily C member 5 Homo sapiens GN	DNAJC5	8	0.2679	0.5702	0.5598	0.871	0.9462	0.9908	0.497828	0.0110428
20.29	62.4	P29966	Myristoylated alanine-rich C-kinase substrate Homo sapiens GN	MARCKS	18	0.2729	0.4246	0.8241	0.9376	0.8318	0.7447	0.605227	0.129372
30.81	66	P11234	Ras-related protein Ral-B Homo sapiens GN	RALB	49	0.2754	0.6855	0.6982	1.0375	0.912	0.6607	0.635622	0.148861
74.87	87.3	P07355	Annexin A2 Homo sapiens GN	ANXA2	252	0.278	0.6368	0.5861	0.9462	0.6668	0.6982	0.649403	0.131425
50.84	74.2	P67936	Tropomyosin alpha-4 chain Homo sapiens GN	TPM4	64	0.2805	0.631	0.6368	0.7943	0.787	0.7943	0.651751	0.0793577
19.84	26.2	P53985	Monocarboxylate transporter 1 Homo sapiens GN	SLC16A1	59	0.2805	0.6607	0.8551	0.5445	0.4487	0.2559	1.43808	0.388879
32.66	41.4	P06753	Tropomyosin alpha-3 chain Homo sapiens GN	TPM3	41	0.2805	0.7178	0.7244	1.2246	0.8241	0.7586	0.61365	0.155415
20.59	32.5	O15427	Monocarboxylate transporter 4 Homo sapiens GN	SLC16A3	44	0.2858	0.492	0.6194	0.955	0.8318	0.6427	0.575098	0.0608894
23.61	76.4	P60953	Cell division control protein 42 homolog Homo sapiens GN	CDC42	27	0.2884	0.7656	0.8241	1.1803	0.8091	0.6982	0.698802	0.294164
8.08	34.9	P13498	Cytochrome b-245 light chain Homo sapiens GN	CYBA	10	0.2938	0.2992	0.2377	1.3062	0.912	0.8318	0.272361	0.00748426
48.44	72	Q01518	Adenylyl cyclase-associated protein 1 Homo sapiens GN	CAP1	67	0.3076	0.6546	0.7112	1.0093	0.8017	0.7047	0.665183	0.144082
22.17	63.7	P52566	Rho GDP-dissociation inhibitor 2 Homo sapiens GN	ARHGDIB	22	0.3076	1.0471	1.1695	1.3305	0.8166	0.5495	0.936068	0.878764
83.52	81.6	P06733	Alpha-enolase Homo sapiens GN	ENO1	192	0.3162	0.7447	0.7178	1.1376	0.9462	0.6855	0.642292	0.158405
51.57	70.7	P04439	HLA class I histocompatibility antigen, A-3 alpha chain Homo sapiens GN	HLA-A	127	0.3162	0.3597	0.5152	1.0765	1.028	0.9204	0.393765	0.00129725
12.2	77.3	P62328	Thymosin beta-4 Homo sapiens GN	TMSB4X	14	0.3162	0.5546	0.673	0.9817	0.863	0.5808	0.636487	0.137443
11.01	15.5	Q08722	Leukocyte surface antigen CD47 Homo sapiens GN	CD47	14	0.3221	0.4487	0.5058	0.9908	0.955	0.8954	0.449317	0.00102712
11.51	61.7	Q92478	C-type lectin domain family 2 member B Homo sapiens GN	CLEC2B	25	0.3281	0.597	0.6668	1.3552	1.2246	1.2134	0.419672	0.0028854
8.5	35.8	P06734	Low affinity immunoglobulin epsilon Fc receptor Homo sapiens GN	FCER2	10	0.3342	0.4018	0.4875	1.7219	1.4588	1.7061	0.250368	0.000220467
2	10.1	P01859	Ig gamma-2 chain C region Homo sapiens GN	IGHG2	4	0.3342	0.5495	1.0375	1.2134	0.9908	1.1066	0.580283	0.100526
19.4	43	Q03405	Urokinase plasminogen activator surface receptor Homo sapiens GN	PLAUR	31	0.3436	0.6138	0.4966	1.2942	1.2359	1.1066	0.399813	0.0016175
5.4	21.7	P16152	Carbonyl reductase [NADPH] 1 Homo sapiens GN	CBR1	4	0.3532	0.5248	0.9036	1.0471	1.0375	1.1588	0.5493	0.0434859
3.83	21	Q13442	28 kDa heat- and acid-stable phosphoprotein Homo sapiens GN	PDAP1	3	0.3532	0.6982	0.7798	0.9817	0.6546	0.3945	0.901714	0.771773
89.17	70.8	P15311	Ezrin Homo sapiens GN	EZR	138	0.3597	0.7047	0.7447	1.0765	1.0765	1.1066	0.555007	0.0169181
22.92	74.5	P16949	Stathmin Homo sapiens GN	STMN1	20	0.3631	0.5297	0.631	1.3428	1.0864	0.929	0.453755	0.0130944
22.29	79.9	P63241	Eukaryotic translation initiation factor 5A-1 Homo sapiens GN	EIF5A	17	0.3631	0.8395	0.6918	1.4723	1.2589	0.955	0.513917	0.0440174
131.23	55.1	P08575	Receptor-type tyrosine-protein phosphatase C Homo sapiens GN	PTPRC	163	0.3664	0.6792	0.7656	1.0765	0.8091	0.673	0.707887	0.215686
6.5	21.3	Q15833	Syntaxin-binding protein 2 Homo sapiens GN	STXBP2	5	0.3664	0.4169	0.4831	1.6904	1.1066	1.6904	0.282212	0.00555787
4.19	10.6	P49354	Protein farnesyltransferase/geranylgeranyltransferase type-1 subunit alpha Homo sapiens GN	FNTA	2	0.3664	0.3311	0.4285	0.7244	0.7656	0.4742	0.573261	0.0428608
66.01	84.8	P31146	Coronin-1A Homo sapiens GN	CORO1A	128	0.3698	0.7178	0.6252	0.6138	0.4246	0.4487	1.15177	0.56423
49.46	63.6	P48643	T-complex protein 1 subunit epsilon Homo sapiens GN	CCT5	36	0.3698	1	0.6792	1.0186	0.5152	0.6668	0.93111	0.840408
54.31	85.1	P62258	14-3-3 protein epsilon Homo sapiens GN	YWHAE	90	0.3733	0.6982	0.863	0.8395	0.7516	0.6918	0.847387	0.48234
21.99	83.1	Q99497	Protein deglycase DJ-1 Homo sapiens GN	PARK7	20	0.3733	0.5754	0.52	1.2589	1.0568	1.1066	0.429156	0.00160373
7.82	40.8	Q9GZN8	UPF0687 protein C20orf27 Homo sapiens GN	C20orf27	5	0.3733	0.6982	0.6982	0.912	1.0666	0.7656	0.644887	0.0794337
7.6	62.2	P61769	Beta-2-microglobulin Homo sapiens GN	B2M	16	0.3733	0.4446	0.6668	1.1588	1.0965	0.8241	0.482139	0.0172232
5.92	53.3	Q8WUW1	Protein BRICK1 Homo sapiens GN	BRK1	6	0.3733	0.9036	0.9462	2.1478	1.7701	1.3552	0.421593	0.0258221
60.8	70.5	P0DMV9	Heat shock 70 kDa protein 1B Homo sapiens GN	HSPA1B	71	0.3767	0.5012	0.5346	1.1695	0.863	1.1695	0.441131	0.00615566
2.17	6.3	Q9H0X9	Oxysterol-binding protein-related protein 5 Homo sapiens GN	OSBPL5	1	0.3837	0.5346	0.7112	0.1738	0.3076	0.8017	1.26997	0.61672
2	12.4	Q96B45	UPF0693 protein C10orf32 Homo sapiens GN	C10orf32	1	0.3837	0.7244	0.7047	0.7798	0.8318	1.0375	0.684308	0.108955
164.08	63	P46940	Ras GTPase-activating-like protein IQGAP1 Homo sapiens GN	IQGAP1	255	0.3873	0.6918	0.631	1.6904	1.3932	1.2359	0.395902	0.00587833
3.92	8.3	Q9BZF9	Uveal autoantigen with coiled-coil domains and ankyrin repeats Homo sapiens GN	UACA	2	0.3873	0.2938	0.092	0.8872	0.3373	0.4613	0.458595	0.180817
78.96	41.1	Q13464	Rho-associated protein kinase 1 Homo sapiens GN	ROCK1	53	0.3908	0.3076	0.4613	1.3932	1.0666	1.1588	0.320483	0.00155451
31.12	77.9	Q06830	Peroxiredoxin-1 Homo sapiens GN	PRDX1	33	0.3908	0.631	0.5649	1.6144	1.1588	1.1376	0.405723	0.0106225
16.46	57.6	P04792	Heat shock protein beta-1 Homo sapiens GN	HSPB1	29	0.3908	0.879	0.8954	1.1695	0.8241	0.6194	0.828626	0.552688
41.86	50.1	P35613	Basigin Homo sapiens GN	BSG	89	0.3945	0.6982	0.7727	0.863	0.5297	0.3631	1.06242	0.854643
5.94	18.6	Q12931	Heat shock protein 75 kDa, mitochondrial Homo sapiens GN	TRAP1	11	0.3945	0.3908	0.157	0.8091	1.3305	0.7798	0.322772	0.0279605
19.87	95.4	P60660	Myosin light polypeptide 6 Homo sapiens GN	MYL6	49	0.3981	0.5248	0.9036	1.2589	1.5704	0.9817	0.479271	0.0440461
43.79	89.7	P62834	Ras-related protein Rap-1A Homo sapiens GN	RAP1A	85	0.3981	0.955	0.6081	1.4322	0.7311	0.6081	0.707657	0.424137
10.38	37.9	Q6UVW9	C-type lectin domain family 2 member A Homo sapiens GN	CLEC2A	13	0.3981	0.6368	0.6486	1.4191	1.4859	1.2023	0.40988	0.00240135
17.16	83.7	P09382	Galectin-1 Homo sapiens GN	LGALS1	29	0.4018	0.5754	0.7656	0.6792	0.5598	0.5598	0.968868	0.876093
28.45	83.7	P31946	14-3-3 protein beta/alpha Homo sapiens GN	YWHAB	62	0.4055	0.5916	0.6918	1.2474	1.0965	0.9204	0.517385	0.0141885
348.83	50.9	Q15149	Plectin Homo sapiens GN	PLEC	215	0.4093	0.3597	0.4325	1.2942	1.3062	1.3932	0.300856	1.62645e-05
105.75	85.5	P11142	Heat shock cognate 71 kDa protein Homo sapiens GN	HSPA8	193	0.413	1.0471	0.8318	1.1482	0.8954	0.6918	0.837866	0.552434
27.44	21.8	Q12884	Prolyl endopeptidase FAP Homo sapiens GN	FAP	15	0.413	0.492	0.6668	1.5849	1.4723	1.6749	0.332157	0.000378857
4.21	27.2	Q92575	UBX domain-containing protein 4 Homo sapiens GN	UBXN4	17	0.413	0.7178	1	0.7178	0.6427	0.7447	1.01216	0.962857
2.03	6.9	O00178	GTP-binding protein 1 Homo sapiens GN	GTPBP1	1	0.413	0.955	0.6607	0.4966	0.7798	1.1695	0.829429	0.607923
60.16	60.6	P31948	Stress-induced-phosphoprotein 1 Homo sapiens GN	STIP1	44	0.4169	0.7656	0.8091	1.2823	0.955	0.8872	0.637414	0.095812
11.94	27.1	O95297	Myelin protein zero-like protein 1 Homo sapiens GN	MPZL1	10	0.4169	0.3873	0.4875	0.9376	0.9376	0.9908	0.450698	0.000110304
2.19	24.8	Q9UI30	Multifunctional methyltransferase subunit TRM112-like protein Homo sapiens GN	TRMT112	1	0.4169	0.6607	0.871	0.7112	0.8166	0.6918	0.877906	0.545172
1.94	13.7	P30049	ATP synthase subunit delta, mitochondrial Homo sapiens GN	ATP5D	1	0.4169	0.5649	0.6546	0.8017	0.5395	0.631	0.829733	0.340206
6.39	7.8	Q8TER5	Rho guanine nucleotide exchange factor 40 Homo sapiens GN	ARHGEF40	3	0.4207	0.8954	0.787	0.863	0.6486	1.4322	0.714417	0.364861
13.91	56.3	P62987	Ubiquitin-60S ribosomal protein L40 Homo sapiens GN	UBA52	28	0.4246	0.5861	0.7379	0.8241	0.7727	0.7112	0.757626	0.124512
4.65	77.9	P63218	Guanine nucleotide-binding protein G(I)/G(S)/G(O) subunit gamma-5 Homo sapiens GN	GNG5	7	0.4246	0.6546	0.6486	0.8472	0.8551	0.5445	0.769005	0.245441
12.5	15.6	P55060	Exportin-2 Homo sapiens GN	CSE1L	8	0.4285	0.4699	0.5105	0.8872	1.1695	1.3804	0.40991	0.00952994
2.21	8	O95361	Tripartite motif-containing protein 16 Homo sapiens GN	TRIM16	2	0.4285	0.9462	1.3305	1.5136	1.5276	1.9231	0.544931	0.0624274
36.91	83.4	P62820	Ras-related protein Rab-1A Homo sapiens GN	RAB1A	53	0.4325	0.7516	1.1272	0.6026	0.5754	0.4571	1.41355	0.334666
24.1	71.7	P52907	F-actin-capping protein subunit alpha-1 Homo sapiens GN	CAPZA1	26	0.4406	0.8318	0.912	1.6293	1.7378	1.4859	0.450113	0.00546436
14.21	26.7	P16930	Fumarylacetoacetase Homo sapiens GN	FAH	8	0.4406	0.5346	0.5861	1.1803	1.0965	1.0471	0.469719	0.000522888
1.95	16.6	Q07108	Early activation antigen CD69 Homo sapiens GN	CD69	1	0.4406	0.6607	0.4786	1.1695	1.5276	1.5276	0.373967	0.00302732
19.15	41.4	O60861	Growth arrest-specific protein 7 Homo sapiens GN	GAS7	15	0.4446	0.6855	0.6427	1.0186	1.3183	1.0568	0.52238	0.010771
15.92	39.3	O43399	Tumor protein D54 Homo sapiens GN	TPD52L2	8	0.4446	0.8395	0.8091	1.0965	0.8551	0.9462	0.722341	0.138218
5.98	6.5	Q13433	Zinc transporter ZIP6 Homo sapiens GN	SLC39A6	5	0.4446	0.7447	0.7586	1.1376	0.879	0.7447	0.705429	0.153566
5.09	33.7	P30085	UMP-CMP kinase Homo sapiens GN	CMPK1	4	0.4487	0.5012	0.4786	0.955	0.4325	0.6427	0.703625	0.258901
11.61	79.1	P10599	Thioredoxin Homo sapiens GN	TXN	12	0.4529	1.2942	1.1695	1.8197	1.1695	1.0765	0.717367	0.336771
5.02	23.1	Q01105	Protein SET Homo sapiens GN	SET	4	0.4529	1.1272	0.9204	0.8395	0.9638	0.7727	0.970691	0.909164
4.65	36	P20042	Eukaryotic translation initiation factor 2 subunit 2 Homo sapiens GN	EIF2S2	7	0.4529	0.4656	0.7586	1.0965	0.7516	0.6138	0.681222	0.208985
2.31	14.4	Q9H6E4	Coiled-coil domain-containing protein 134 Homo sapiens GN	CCDC134	1	0.4529	1.2359	1.1695	1.1482	0.8954	1.1376	0.898497	0.704278
57.52	58.4	P07948	Tyrosine-protein kinase Lyn Homo sapiens GN	LYN	74	0.4571	1.028	0.8395	1.2359	1.0375	1.028	0.704126	0.1466
57.44	54.5	P08670	Vimentin Homo sapiens GN	VIM	57	0.4571	0.5702	0.5297	1.406	1.4322	1.3804	0.36908	1.66417e-05
37.67	56.6	P78324	Tyrosine-protein phosphatase non-receptor type substrate 1 Homo sapiens GN	SIRPA	55	0.4571	0.6026	0.6138	0.6486	0.7798	0.6486	0.805729	0.114275
35.21	65.6	P54709	Sodium/potassium-transporting ATPase subunit beta-3 Homo sapiens GN	ATP1B3	49	0.4571	0.9204	0.7516	0.7727	0.5445	0.413	1.23055	0.481128
25.05	48.3	Q96C19	EF-hand domain-containing protein D2 Homo sapiens GN	EFHD2	24	0.4571	0.8017	0.7047	1.1272	1.0765	1.1588	0.583941	0.0114559
22.2	16	Q8WWI1	LIM domain only protein 7 Homo sapiens GN	LMO7	12	0.4571	0.4966	0.8954	1.0471	0.8954	0.8017	0.673821	0.130509
18.1	35.8	P50502	Hsc70-interacting protein Homo sapiens GN	ST13	17	0.4571	0.631	0.8318	0.5495	0.4093	0.5012	1.315	0.256164
16.94	70.8	Q99471	Prefoldin subunit 5 Homo sapiens GN	PFDN5	11	0.4571	0.8017	0.5754	1.6144	1.2706	1.0568	0.46532	0.0213489
7.66	21.5	P49407	Beta-arrestin-1 Homo sapiens GN	ARRB1	8	0.4571	0.6607	0.5248	0.6081	0.4699	0.5916	0.983828	0.909118
4.39	59.2	P59768	Guanine nucleotide-binding protein G(I)/G(S)/G(O) subunit gamma-2 Homo sapiens GN	GNG2	4	0.4571	0.7943	1.3677	1.4454	0.8954	1.2589	0.727588	0.352567
2.32	6.8	Q5JTD0	Tight junction-associated protein 1 Homo sapiens GN	TJAP1	1	0.4571	1.1272	0.6081	1.1272	1.5417	1.1066	0.580691	0.0999946
36.3	88.2	O00161	Synaptosomal-associated protein 23 Homo sapiens GN	SNAP23	49	0.4613	0.6081	0.5058	1.1066	0.929	0.7943	0.556627	0.0140503
31.83	39.2	P05771	Protein kinase C beta type Homo sapiens GN	PRKCB	22	0.4613	0.8241	0.8472	1.5996	1.2706	1.2134	0.522235	0.0199701
25.48	37.9	P04839	Cytochrome b-245 heavy chain Homo sapiens GN	CYBB	23	0.4613	0.6026	0.8091	2.2699	1.8535	1.803	0.316043	0.00165457
67.87	57.1	Q8WUM4	Programmed cell death 6-interacting protein Homo sapiens GN	PDCD6IP	46	0.4699	0.5861	0.6252	0.8318	0.8318	0.9376	0.646317	0.00631918
34.78	57	O75874	Isocitrate dehydrogenase [NADP] cytoplasmic Homo sapiens GN	IDH1	28	0.4699	0.9638	0.7798	1.803	1.2823	1.1912	0.517596	0.0450977
22.01	24.3	O60879	Protein diaphanous homolog 2 Homo sapiens GN	DIAPH2	13	0.4699	0.597	0.52	1.5136	1.4723	1.4859	0.354868	1.59081e-05
20.85	41.5	P54578	Ubiquitin carboxyl-terminal hydrolase 14 Homo sapiens GN	USP14	15	0.4699	0.9908	1.3183	1.3552	1.5704	1.1482	0.682164	0.192216
17.52	33.5	Q00013	55 kDa erythrocyte membrane protein Homo sapiens GN	MPP1	12	0.4699	0.6607	0.7311	1.5849	1.1695	1.4588	0.441873	0.00575936
26.93	72	Q04917	14-3-3 protein eta Homo sapiens GN	YWHAH	33	0.4742	0.6138	0.7447	0.8241	0.5152	0.5598	0.965036	0.867078
2	11.9	O75348	V-type proton ATPase subunit G 1 Homo sapiens GN	ATP6V1G1	1	0.4742	0.5649	0.7943	0.7586	0.5395	0.5861	0.973039	0.891232
114.26	51.5	O75116	Rho-associated protein kinase 2 Homo sapiens GN	ROCK2	77	0.4786	0.5598	0.6252	1.2823	1.1588	1.2823	0.446796	0.000313675
24.92	76.1	Q04760	Lactoylglutathione lyase Homo sapiens GN	GLO1	24	0.4786	0.7798	0.4446	1.888	1.6749	1.7219	0.322245	0.000662812
30.21	79.4	P61981	14-3-3 protein gamma Homo sapiens GN	YWHAG	64	0.4786	0.7586	0.8872	0.6252	0.5861	0.3733	1.34065	0.278991
9.84	17.7	Q4V328	GRIP1-associated protein 1 Homo sapiens GN	GRIPAP1	5	0.4786	0.263	0.4093	0.879	0.6194	1.0864	0.445257	0.032852
8.57	38	P09497	Clathrin light chain B Homo sapiens GN	CLTB	6	0.4786	0.4742	0.7178	0.7244	0.8091	0.6486	0.765593	0.140273
56.38	76.5	P00558	Phosphoglycerate kinase 1 Homo sapiens GN	PGK1	75	0.4831	1.0093	0.9036	0.8872	0.631	0.5012	1.18649	0.558032
41.89	51.9	P54577	Tyrosine--tRNA ligase, cytoplasmic Homo sapiens GN	YARS	27	0.4831	0.52	0.5445	1.3677	1.4454	1.0471	0.400912	0.00332724
41.07	41.8	P50995	Annexin A11 Homo sapiens GN	ANXA11	34	0.4831	0.7727	0.7047	0.787	0.7178	0.7798	0.858137	0.296913
22.04	64.7	P40121	Macrophage-capping protein Homo sapiens GN	CAPG	31	0.4831	0.5916	0.7112	1.5704	1.406	1.028	0.445984	0.0130455
16.47	71.1	P18085	ADP-ribosylation factor 4 Homo sapiens GN	ARF4	20	0.4831	0.5598	0.6855	0.7379	0.673	1.0965	0.68932	0.146326
11.42	28.3	Q8IX19	Mast cell-expressed membrane protein 1 Homo sapiens GN	MCEMP1	10	0.4875	0.4656	0.7047	1.1588	1.0093	0.9727	0.527827	0.00655034
10.44	23.1	Q9HBI1	Beta-parvin Homo sapiens GN	PARVB	8	0.4875	0.4875	0.5297	0.7112	0.8395	0.7379	0.657476	0.00326253
67.5	59.3	P05556	Integrin beta-1 Homo sapiens GN	ITGB1	141	0.492	0.9638	1.028	0.7178	0.5445	0.3499	1.54063	0.21925
28.06	47.1	Q16543	Hsp90 co-chaperone Cdc37 Homo sapiens GN	CDC37	22	0.492	0.6668	0.6668	0.787	0.7727	0.7047	0.806218	0.0828177
2.38	10.7	Q99623	Prohibitin-2 Homo sapiens GN	PHB2	2	0.492	0.8241	0.673	0.7516	0.7447	0.3733	1.06392	0.812899
63.59	63.2	O60488	Long-chain-fatty-acid--CoA ligase 4 Homo sapiens GN	ACSL4	65	0.4966	0.8954	0.6668	1.6144	1.2474	1.1482	0.513416	0.0236697
17.67	38.5	Q9P289	Serine/threonine-protein kinase 26 Homo sapiens GN	STK26	19	0.4966	0.6138	0.4875	1.4322	1.2706	1.0093	0.430457	0.00557364
4.28	13.8	P04156	Major prion protein Homo sapiens GN	PRNP	5	0.4966	0.3221	0.4325	1.2942	1.2474	1.3305	0.323132	0.000101049
115.01	62.7	P18206	Vinculin Homo sapiens GN	VCL	89	0.5012	0.7798	0.6252	1.0093	0.7112	0.955	0.712465	0.103537
30.5	78.3	P23528	Cofilin-1 Homo sapiens GN	CFL1	35	0.5012	1.1695	0.7379	0.4875	0.5297	0.4093	1.68847	0.174947
27.21	38.2	P09769	Tyrosine-protein kinase Fgr Homo sapiens GN	FGR	22	0.5012	0.5702	0.6607	1.3183	1.2942	1.0666	0.470794	0.00217623
4	23.7	Q04941	Proteolipid protein 2 Homo sapiens GN	PLP2	5	0.5012	0.3133	0.5546	0.597	1	1.0864	0.510211	0.059198
3.1	17.1	Q9BZM5	NKG2D ligand 2 Homo sapiens GN	ULBP2	2	0.5012	0.8318	0.3436	0.9817	0.871	1.0666	0.574316	0.0552592
49.7	67	P50395	Rab GDP dissociation inhibitor beta Homo sapiens GN	GDI2	39	0.5058	0.8472	0.9817	1.3932	0.912	1.0765	0.690392	0.155933
25.89	88.9	Q01469	Fatty acid-binding protein, epidermal Homo sapiens GN	FABP5	34	0.5058	0.787	0.7516	1.1272	1	0.871	0.681876	0.050956
2	26.9	Q16864	V-type proton ATPase subunit F Homo sapiens GN	ATP6V1F	1	0.5058	0.6982	0.6427	0.5495	0.787	0.7244	0.896065	0.4775
28.48	75.2	P09211	Glutathione S-transferase P Homo sapiens GN	GSTP1	79	0.5105	1.2706	0.9817	1.0186	0.6427	0.6982	1.17093	0.620076
23.38	48.8	P46777	60S ribosomal protein L5 Homo sapiens GN	RPL5	17	0.5105	0.8166	0.8872	0.2805	0.6486	0.4365	1.62149	0.146507
10.2	8.6	Q9Y4D1	Disheveled-associated activator of morphogenesis 1 Homo sapiens GN	DAAM1	6	0.5105	0.4571	1.2942	1.1376	0.5058	1.5704	0.703777	0.482941
8.74	94.9	P04080	Cystatin-B Homo sapiens GN	CSTB	8	0.5105	0.5058	0.597	1.2246	1.0965	0.9908	0.487122	0.00155274
38.97	26.1	P08069	Insulin-like growth factor 1 receptor Homo sapiens GN	IGF1R	22	0.52	0.8395	0.9908	1.0375	0.787	1.2023	0.776497	0.287458
23.55	24.8	P16150	Leukosialin Homo sapiens GN	SPN	66	0.52	0.6026	0.7379	0.597	0.7656	0.597	0.949428	0.716748
21.19	16	O60486	Plexin-C1 Homo sapiens GN	PLXNC1	12	0.52	0.6486	0.7516	1.1272	1.3183	1.3804	0.501895	0.00331913
37.02	68	Q9UQ80	Proliferation-associated protein 2G4 Homo sapiens GN	PA2G4	35	0.5248	0.787	1.0375	0.7447	0.8166	0.5445	1.11563	0.655979
21.68	66.3	P61204	ADP-ribosylation factor 3 Homo sapiens GN	ARF3	35	0.5248	0.7178	0.6855	1.1376	1.0568	0.8954	0.624021	0.014052
10.31	32	Q9BWD1	Acetyl-CoA acetyltransferase, cytosolic Homo sapiens GN	ACAT2	6	0.5248	1.0864	1.3183	0.5916	0.7311	1.0186	1.25123	0.50348
6.03	30.3	P24071	Immunoglobulin alpha Fc receptor Homo sapiens GN	FCAR	8	0.5248	0.4325	0.413	1.7701	1.6444	1.5136	0.278058	0.00013087
20.11	60.5	Q9HB71	Calcyclin-binding protein Homo sapiens GN	CACYBP	16	0.5297	0.8395	0.631	1.2706	1.0375	0.879	0.627592	0.0533187
17.13	43.1	P51572	B-cell receptor-associated protein 31 Homo sapiens GN	BCAP31	12	0.5297	0.6668	0.7943	1.0666	0.9817	0.8166	0.694893	0.0513632
13.24	82.1	P49006	MARCKS-related protein Homo sapiens GN	MARCKSL1	13	0.5297	0.631	0.7516	1.0471	0.8472	0.8551	0.695534	0.0381324
11.66	26.2	O43765	Small glutamine-rich tetratricopeptide repeat-containing protein alpha Homo sapiens GN	SGTA	9	0.5297	0.787	0.7311	0.871	1.0864	1.1376	0.661648	0.0366408
9.09	75.9	P07108	Acyl-CoA-binding protein Homo sapiens GN	DBI	8	0.5297	0.8017	0.8551	1.1912	1.0864	1.0568	0.65574	0.024441
8.23	18	Q00765	Receptor expression-enhancing protein 5 Homo sapiens GN	REEP5	5	0.5297	0.7047	0.7311	0.8017	0.6855	0.5058	0.986202	0.935714
7.1	41.8	Q9Y3A3	MOB-like protein phocein Homo sapiens GN	MOB4	5	0.5297	0.955	1.1066	1.2023	0.9376	0.9462	0.839668	0.441551
47.62	56.6	O75083	WD repeat-containing protein 1 Homo sapiens GN	WDR1	50	0.5346	1.3552	0.9727	1.3305	0.7178	0.6252	1.07069	0.855435
29.4	28.2	Q9H2K8	Serine/threonine-protein kinase TAO3 Homo sapiens GN	TAOK3	27	0.5346	0.7244	0.8166	1.3062	1.3428	1.2823	0.527968	0.00188273
18.21	75.4	P19105	Myosin regulatory light chain 12A Homo sapiens GN	MYL12A	24	0.5346	0.5702	1.2474	1.5417	1.6144	1.4997	0.505219	0.0305798
10.39	35.5	P09496	Clathrin light chain A Homo sapiens GN	CLTA	13	0.5346	0.673	0.7727	0.8551	0.7727	0.6546	0.867639	0.327182
9.58	24.6	Q6NYC8	Phostensin Homo sapiens GN	PPP1R18	17	0.5346	0.8241	0.7311	1.1588	0.7586	0.871	0.749462	0.187312
4.11	25.3	P11049	Leukocyte antigen CD37 Homo sapiens GN	CD37	3	0.5346	0.7586	0.8551	0.7178	0.6546	0.7178	1.0278	0.851847
44.29	68.4	O14745	Na(+)/H(+) exchange regulatory cofactor NHE-RF1 Homo sapiens GN	SLC9A3R1	75	0.5395	0.7178	0.8551	1.028	0.787	0.8241	0.800424	0.211485
22.67	48.4	P37837	Transaldolase Homo sapiens GN	TALDO1	16	0.5395	0.6081	0.5861	1.1169	1.1272	1.1482	0.511069	1.54917e-05
19.04	41.2	P08174	Complement decay-accelerating factor Homo sapiens GN	CD55	14	0.5395	0.5546	0.6138	1.3552	1.2474	0.9727	0.477694	0.00584119
15.4	25.8	Q06187	Tyrosine-protein kinase BTK Homo sapiens GN	BTK	8	0.5395	0.6194	0.6668	0.9727	0.8166	0.912	0.67586	0.00763238
8.28	53.5	P26447	Protein S100-A4 Homo sapiens GN	S100A4	12	0.5395	0.9036	0.8318	1.6444	1.4997	1.0765	0.538999	0.0333293
6.34	35.8	O75832	26S proteasome non-ATPase regulatory subunit 10 Homo sapiens GN	PSMD10	4	0.5395	1.0568	0.7943	1.2589	1.2474	1.2474	0.636865	0.0383438
3.32	16.9	P51606	N-acylglucosamine 2-epimerase Homo sapiens GN	RENBP	2	0.5395	0.7516	0.673	0.7943	0.8872	0.9638	0.742487	0.045202
4.23	51.7	P63167	Dynein light chain 1, cytoplasmic Homo sapiens GN	DYNLL1	6	0.5395	0.5754	0.7727	0.929	1	1.0568	0.632192	0.0108356
144.75	48	O75369	Filamin-B Homo sapiens GN	FLNB	97	0.5445	0.4786	0.5152	1.3677	1.3428	1.1912	0.394264	0.000174213
107.06	77.6	P14618	Pyruvate kinase PKM Homo sapiens GN	PKM	219	0.5445	0.9462	0.7727	1.2359	0.879	1.1066	0.702592	0.110443
17.47	41.2	Q9HC38	Glyoxalase domain-containing protein 4 Homo sapiens GN	GLOD4	8	0.5445	0.8472	0.879	1.1272	0.6792	0.879	0.845572	0.45631
6.15	40	P06703	Protein S100-A6 Homo sapiens GN	S100A6	4	0.5445	0.7244	0.7178	1.0568	0.8472	0.879	0.71387	0.0391412
25.2	69.8	P27105	Erythrocyte band 7 integral membrane protein Homo sapiens GN	STOM	57	0.5495	0.863	1.0375	1.1066	0.8551	0.9908	0.829805	0.35478
24.54	49.6	Q13303	Voltage-gated potassium channel subunit beta-2 Homo sapiens GN	KCNAB2	24	0.5495	0.6918	0.879	1.2942	1.2589	1.2474	0.5579	0.0043752
17.21	59.3	O75347	Tubulin-specific chaperone A Homo sapiens GN	TBCA	10	0.5495	0.7447	0.8318	0.7798	0.492	0.4406	1.24153	0.363477
9.94	52.7	P49721	Proteasome subunit beta type-2 Homo sapiens GN	PSMB2	10	0.5495	0.7178	0.631	1.1272	1.2023	0.955	0.577957	0.00625844
10.18	15.6	Q8N8A2	Serine/threonine-protein phosphatase 6 regulatory ankyrin repeat subunit B Homo sapiens GN	ANKRD44	6	0.5495	0.929	0.6918	1.1376	0.9204	0.8166	0.754992	0.182139
44.58	64.6	P30685	HLA class I histocompatibility antigen, B-35 alpha chain Homo sapiens GN	HLA-B	118	0.5495	0.8166	0.673	1.977	1.803	1.1912	0.410183	0.0175109
4.65	51.6	P25815	Protein S100-P Homo sapiens GN	S100P	4	0.5495	0.871	0.8091	1.1066	1.1272	0.7943	0.736303	0.142243
4.36	27.2	Q10589	Bone marrow stromal antigen 2 Homo sapiens GN	BST2	3	0.5495	0.7727	0.7798	1.0093	1.0186	0.8551	0.729102	0.0478728
3.77	10.8	P23588	Eukaryotic translation initiation factor 4B Homo sapiens GN	EIF4B	2	0.5495	0.6138	0.8318	0.7447	0.6792	0.6486	0.962654	0.788613
2.66	26.7	P13716	Delta-aminolevulinic acid dehydratase Homo sapiens GN	ALAD	2	0.5546	0.4055	0.8395	0.8166	0.7447	1.2823	0.63286	0.174736
2.02	7.1	Q96S97	Myeloid-associated differentiation marker Homo sapiens GN	MYADM	23	0.5546	0.787	1.0965	0.8166	0.7586	0.6918	1.07547	0.741115
213.49	65.3	Q9Y490	Talin-1 Homo sapiens GN	TLN1	277	0.5598	0.7516	0.863	1.2359	1.1695	1.1376	0.613717	0.00806152
40.1	58.8	P05362	Intercellular adhesion molecule 1 Homo sapiens GN	ICAM1	44	0.5598	0.8091	0.6982	1.2359	1.2134	0.9376	0.610322	0.0214589
18.92	67.2	O14737	Programmed cell death protein 5 Homo sapiens GN	PDCD5	13	0.5598	0.7586	0.6368	0.9727	0.9376	0.879	0.700964	0.0122128
16.45	26.4	Q9Y639	Neuroplastin Homo sapiens GN	NPTN	13	0.5598	0.8318	0.879	0.8954	0.8091	0.631	0.972212	0.872325
11.54	30.3	Q99436	Proteasome subunit beta type-7 Homo sapiens GN	PSMB7	11	0.5598	0.5916	0.7244	0.879	1.0864	0.912	0.651908	0.0150415
7.98	22.2	Q5T2T1	MAGUK p55 subfamily member 7 Homo sapiens GN	MPP7	5	0.5598	0.6546	0.9376	1.2823	1.1482	0.8872	0.648642	0.0748058
5.87	23.4	Q96HR9	Receptor expression-enhancing protein 6 Homo sapiens GN	REEP6	5	0.5598	0.597	0.5395	1.3183	1.028	0.9376	0.51655	0.0103428
5.01	50.5	P60903	Protein S100-A10 Homo sapiens GN	S100A10	7	0.5598	1.0864	1.2134	0.7943	0.6138	0.5495	1.46077	0.231066
80.55	88.2	P07237	Protein disulfide-isomerase Homo sapiens GN	P4HB	115	0.5649	1.1588	1.1803	0.8166	0.5808	0.3767	1.63689	0.189233
27.7	57.1	Q9Y266	Nuclear migration protein nudC Homo sapiens GN	NUDC	21	0.5649	0.673	0.7178	0.9462	0.6194	0.5248	0.935563	0.756971
19.14	38.5	P06280	Alpha-galactosidase A Homo sapiens GN	GLA	11	0.5649	0.8241	0.6026	1.5849	1.406	1.3804	0.455608	0.00154771
5.69	6.5	Q86TV6	Tetratricopeptide repeat protein 7B Homo sapiens GN	TTC7B	4	0.5649	1.1912	0.7516	1.2246	1.3305	0.3873	0.852263	0.701199
3.9	20.7	O14807	Ras-related protein M-Ras Homo sapiens GN	MRAS	3	0.5649	0.5754	0.9204	0.7244	0.929	0.8241	0.831766	0.348281
58.31	37.7	P07814	Bifunctional glutamate/proline--tRNA ligase Homo sapiens GN	EPRS	46	0.5702	0.631	0.5546	1.1912	0.7943	0.7656	0.638217	0.0758471
41.5	79.1	O75695	Protein XRP2 Homo sapiens GN	RP2	54	0.5702	1.2589	1.3677	0.787	0.4656	0.3373	2.01069	0.131593
22.17	17.8	O95980	Reversion-inducing cysteine-rich protein with Kazal motifs Homo sapiens GN	RECK	13	0.5702	0.6081	0.787	0.8017	0.9036	1	0.726463	0.0486866
13.81	30.5	Q99816	Tumor susceptibility gene 101 protein Homo sapiens GN	TSG101	10	0.5702	0.9036	0.8241	0.8472	1.0965	0.863	0.818719	0.25846
11.88	29.1	P15529	Membrane cofactor protein Homo sapiens GN	CD46	11	0.5702	1.0864	0.9817	1.4454	1.0666	0.9727	0.75711	0.257356
2	10.6	O00458	Interferon-related developmental regulator 1 Homo sapiens GN	IFRD1	1	0.5702	0.8395	0.7379	0.9036	0.6081	1.1272	0.813824	0.388921
1.79	7.7	Q12912	Lymphoid-restricted membrane protein Homo sapiens GN	LRMP	1	0.5702	0.8395	0.8318	0.8954	0.929	0.7447	0.872485	0.357471
53.01	24.5	Q96BY6	Dedicator of cytokinesis protein 10 Homo sapiens GN	DOCK10	37	0.5754	0.5702	0.7311	0.7112	0.6252	0.6081	0.965132	0.732613
34.96	36.9	Q92556	Engulfment and cell motility protein 1 Homo sapiens GN	ELMO1	24	0.5754	0.8091	0.6982	0.7727	0.9204	0.8954	0.804597	0.107312
22.34	27.8	P17813	Endoglin Homo sapiens GN	ENG	23	0.5754	0.5297	0.631	1.2023	1.1695	1.4322	0.456388	0.00141476
11.27	17.5	P27816	Microtubule-associated protein 4 Homo sapiens GN	MAP4	6	0.5754	0.7447	0.6668	0.5598	0.7112	0.5861	1.06989	0.55718
68.1	67.9	P08195	4F2 cell-surface antigen heavy chain Homo sapiens GN	SLC3A2	131	0.5808	0.9727	0.9376	0.5754	0.5152	0.4831	1.58296	0.075372
45.34	58.4	O43175	D-3-phosphoglycerate dehydrogenase Homo sapiens GN	PHGDH	53	0.5808	0.6194	0.6668	0.879	0.7516	0.7379	0.788263	0.0312125
39.61	52.3	P30153	Serine/threonine-protein phosphatase 2A 65 kDa regulatory subunit A alpha isoform Homo sapiens GN	PPP2R1A	32	0.5808	0.9376	0.9638	1.1272	1.1695	1.1376	0.722767	0.0629317
36.91	57.6	P08631	Tyrosine-protein kinase HCK Homo sapiens GN	HCK	49	0.5808	0.8166	0.9908	1.4859	1.5849	1.2942	0.547125	0.0107817
16.28	55.7	O43396	Thioredoxin-like protein 1 Homo sapiens GN	TXNL1	10	0.5808	0.863	1	1.3677	1.0471	1.1376	0.687929	0.0769227
76	42	P29144	Tripeptidyl-peptidase 2 Homo sapiens GN	TPP2	52	0.5861	0.8091	0.8017	1.1169	0.9638	0.9204	0.732032	0.0467975
74.88	86.8	P04075	Fructose-bisphosphate aldolase A Homo sapiens GN	ALDOA	174	0.5861	0.8395	0.7586	0.5495	0.631	0.6855	1.17053	0.27788
33.86	50.2	Q9HDC9	Adipocyte plasma membrane-associated protein Homo sapiens GN	APMAP	18	0.5861	0.6855	0.7586	0.955	1.0666	1.0186	0.667785	0.00481644
20.2	49.4	P08311	Cathepsin G Homo sapiens GN	CTSG	56	0.5861	0.6026	0.8872	0.7112	1.1482	1.1695	0.685364	0.149711
11.31	40.4	P61081	NEDD8-conjugating enzyme Ubc12 Homo sapiens GN	UBE2M	6	0.5861	1.2359	0.863	0.7047	0.5916	0.7178	1.3331	0.309892
4	11	P0CG08	Golgi pH regulator B Homo sapiens GN	GPR89B	4	0.5861	1.1272	1.1588	0.6138	0.6194	0.7447	1.4521	0.193098
36.07	29.7	Q9NTJ3	Structural maintenance of chromosomes protein 4 Homo sapiens GN	SMC4	21	0.5916	0.5649	0.597	0.631	0.631	0.7798	0.858801	0.130261
30.08	58.4	P13861	cAMP-dependent protein kinase type II-alpha regulatory subunit Homo sapiens GN	PRKAR2A	26	0.5916	0.6792	0.6792	0.871	0.8872	0.8551	0.746183	0.00195451
9.92	16.7	O00115	Deoxyribonuclease-2-alpha Homo sapiens GN	DNASE2	5	0.5916	0.5808	0.5495	1.6596	1.6444	1.4191	0.36457	0.00022145
8	33.7	P21291	Cysteine and glycine-rich protein 1 Homo sapiens GN	CSRP1	4	0.5916	0.5649	0.7727	0.4055	0.871	0.6368	1.00831	0.973399
94.38	73.2	P13639	Elongation factor 2 Homo sapiens GN	EEF2	108	0.597	1.2359	1.028	1.2706	0.8551	0.8241	0.969862	0.906486
35.65	51.3	P26641	Elongation factor 1-gamma Homo sapiens GN	EEF1G	29	0.597	1.0186	1.1482	1.2023	1	0.8954	0.89221	0.587986
23.17	50.8	O14818	Proteasome subunit alpha type-7 Homo sapiens GN	PSMA7	21	0.597	0.7516	0.7798	1.2359	1.5996	1.2706	0.518351	0.00694476
17.2	31.9	P35998	26S protease regulatory subunit 7 Homo sapiens GN	PSMC2	11	0.597	0.7112	0.863	0.8954	1.0471	0.8241	0.78479	0.121634
9.51	16.6	Q9C0B5	Palmitoyltransferase ZDHHC5 Homo sapiens GN	ZDHHC5	8	0.597	0.6982	0.8166	0.8395	0.8166	0.4571	0.999337	0.997485
253	64.6	Q01082	Spectrin beta chain, non-erythrocytic 1 Homo sapiens GN	SPTBN1	250	0.6026	0.8395	0.9908	0.7516	0.6918	0.5702	1.20823	0.325923
251.44	51.4	P46939	Utrophin Homo sapiens GN	UTRN	194	0.6026	0.7656	0.8954	1.0186	0.8472	0.7311	0.871655	0.403158
61.38	59.3	P06744	Glucose-6-phosphate isomerase Homo sapiens GN	GPI	122	0.6026	1.1169	1.0375	1.2134	0.8017	0.7244	1.00639	0.980155
37.18	47.7	P23526	Adenosylhomocysteinase Homo sapiens GN	AHCY	28	0.6026	0.6252	0.6138	0.863	0.912	0.9817	0.668045	0.000960049
31.82	66.4	P47756	F-actin-capping protein subunit beta Homo sapiens GN	CAPZB	37	0.6026	0.7178	0.8241	1.028	0.9908	1	0.710382	0.0109188
26.11	64.5	Q9NUQ9	Protein FAM49B Homo sapiens GN	FAM49B	34	0.6026	0.673	0.8166	1.2706	1.2134	1.3932	0.539616	0.00194442
9.4	12.6	O60658	High affinity cAMP-specific and IBMX-insensitive 3',5'-cyclic phosphodiesterase 8A Homo sapiens GN	PDE8A	5	0.6026	0.4656	0.7244	0.9376	0.9462	0.9817	0.62558	0.00925248
10.4	16.5	P28799	Granulins Homo sapiens GN	GRN	8	0.6026	0.6026	0.7656	0.7244	0.6918	0.7047	0.929228	0.415631
7.25	12.7	Q6UWB1	Interleukin-27 receptor subunit alpha Homo sapiens GN	IL27RA	4	0.6026	0.9727	0.7727	1.4997	1.4588	1.9055	0.48273	0.00927057
6.12	17.9	Q8NC51	Plasminogen activator inhibitor 1 RNA-binding protein Homo sapiens GN	SERBP1	7	0.6026	0.871	0.7178	0.863	0.9376	0.787	0.846885	0.212287
2	10.9	O00764	Pyridoxal kinase Homo sapiens GN	PDXK	3	0.6026	2.1878	1.3305	2.9648	2.3121	1.4322	0.614225	0.247692
72.23	20.8	Q709C8	Vacuolar protein sorting-associated protein 13C Homo sapiens GN	VPS13C	40	0.6081	0.6026	0.6855	0.9462	1.1169	1.0568	0.607776	0.00197886
38.81	54.1	P07339	Cathepsin D Homo sapiens GN	CTSD	123	0.6081	0.787	0.6252	2.208	1.888	2.1086	0.325613	0.000226064
38.9	49.1	P29350	Tyrosine-protein phosphatase non-receptor type 6 Homo sapiens GN	PTPN6	23	0.6081	0.9727	1.2474	1.5136	1.977	1.5276	0.563589	0.0381851
29.44	31.8	Q9NQW7	Xaa-Pro aminopeptidase 1 Homo sapiens GN	XPNPEP1	18	0.6081	1.0666	0.8872	1.1695	0.7656	0.9462	0.889147	0.580572
11.78	40.5	P06454	Prothymosin alpha Homo sapiens GN	PTMA	11	0.6081	0.7727	1.0864	0.7516	0.52	0.2421	1.62991	0.19319
5.09	12.9	O43278	Kunitz-type protease inhibitor 1 Homo sapiens GN	SPINT1	5	0.6081	0.673	0.5598	1.7219	1.2942	1.1912	0.437549	0.00891263
4.02	16.2	P40937	Replication factor C subunit 5 Homo sapiens GN	RFC5	3	0.6081	0.871	0.5445	0.4325	0.52	0.8241	1.13903	0.623728
2.73	6.1	Q08257	Quinone oxidoreductase Homo sapiens GN	CRYZ	2	0.6081	1.4191	1.2134	0.7244	0.955	1.6749	0.966103	0.92451
126.5	82	P12814	Alpha-actinin-1 Homo sapiens GN	ACTN1	220	0.6138	1	1.0965	0.9204	0.6026	0.4571	1.36877	0.292871
66.69	64.8	P50990	T-complex protein 1 subunit theta Homo sapiens GN	CCT8	56	0.6138	0.7727	0.6792	1.0093	0.9817	0.863	0.723791	0.015052
56.91	37	O60610	Protein diaphanous homolog 1 Homo sapiens GN	DIAPH1	41	0.6138	0.879	0.7943	1.3062	1.3804	1.2474	0.581368	0.00324732
50.84	37.6	O00291	Huntingtin-interacting protein 1 Homo sapiens GN	HIP1	34	0.6138	0.7516	0.787	0.7447	0.8395	0.7379	0.92692	0.414432
15	27	P25098	Beta-adrenergic receptor kinase 1 Homo sapiens GN	ADRBK1	10	0.6138	0.5754	0.7379	0.787	1.1066	1.0375	0.657466	0.0370443
2.05	3.5	Q5SW79	Centrosomal protein of 170 kDa Homo sapiens GN	CEP170	3	0.6138	0.8241	0.912	1.0471	1.3062	0.7943	0.746569	0.197506
56.2	76.3	P27797	Calreticulin Homo sapiens GN	CALR	65	0.6194	1.3552	1.5704	1.0666	0.6252	0.2655	1.81117	0.225373
25.71	60.6	Q15907	Ras-related protein Rab-11B Homo sapiens GN	RAB11B	27	0.6194	0.955	0.9908	0.9376	1.1588	1.1695	0.78545	0.171458
12.81	61.8	P24534	Elongation factor 1-beta Homo sapiens GN	EEF1B2	15	0.6194	0.9817	1.0568	0.4446	0.4875	0.3664	2.0469	0.0315038
9.13	34.5	Q9NQ48	Leucine zipper transcription factor-like protein 1 Homo sapiens GN	LZTFL1	5	0.6194	0.6194	0.5861	0.8872	1	1.0666	0.617814	0.0021563
6.82	22.9	Q9NY25	C-type lectin domain family 5 member A Homo sapiens GN	CLEC5A	4	0.6194	0.6081	0.929	1.5136	0.955	0.9638	0.628278	0.116017
2.01	5.3	O00767	Acyl-CoA desaturase Homo sapiens GN	SCD	1	0.6194	0.6918	0.7178	0.7586	0.4446	0.787	1.0195	0.914834
105.35	85.3	P13796	Plastin-2 Homo sapiens GN	LCP1	267	0.6252	1.0375	1.2134	0.955	0.8872	0.6982	1.13214	0.588478
34.35	34.3	P11586	C-1-tetrahydrofolate synthase, cytoplasmic Homo sapiens GN	MTHFD1	24	0.6252	0.8954	0.7047	0.5754	0.6026	0.6486	1.21827	0.184456
22.13	9.1	Q04721	Neurogenic locus notch homolog protein 2 Homo sapiens GN	NOTCH2	15	0.6252	0.6607	0.5808	1.2474	1.1695	1.3183	0.499759	0.000217022
13.88	28.3	Q16539	Mitogen-activated protein kinase 14 Homo sapiens GN	MAPK14	7	0.6252	0.5495	0.6194	1.0186	0.863	0.787	0.6723	0.0157615
10.92	30.6	Q15942	Zyxin Homo sapiens GN	ZYX	15	0.6252	0.5598	0.7379	0.5754	0.7656	0.6486	0.966476	0.784371
9.3	22.8	P19256	Lymphocyte function-associated antigen 3 Homo sapiens GN	CD58	10	0.6252	0.9376	0.8872	1.3552	1.3305	1.0965	0.647771	0.0250752
5.97	14.6	Q8NE71	ATP-binding cassette sub-family F member 1 Homo sapiens GN	ABCF1	6	0.6252	0.5649	0.7516	0.4325	0.7379	0.8318	0.969783	0.886394
3.18	12.2	P61289	Proteasome activator complex subunit 3 Homo sapiens GN	PSME3	2	0.6252	0.1047	0.1169	0.2535	0.3767	0.7447	0.615899	0.479976
53.9	55.9	P27824	Calnexin Homo sapiens GN	CANX	52	0.631	1.0568	1.1169	0.631	0.4246	0.1837	2.26313	0.0596781
14.9	45.7	Q9NYL9	Tropomodulin-3 Homo sapiens GN	TMOD3	18	0.631	1.2359	1.0186	1.4191	1.0568	1.5417	0.718215	0.174871
16.39	37.1	Q16181	Septin-7 Homo sapiens GN	2020-09-07	13	0.631	0.7244	0.8318	0.929	0.879	0.7656	0.84986	0.163265
8.75	31.5	Q96QH2	PML-RARA-regulated adapter molecule 1 Homo sapiens GN	PRAM1	6	0.631	0.7178	0.8091	0.8241	0.7656	0.6026	0.984309	0.897869
4.29	35.2	Q9BV57	1,2-dihydroxy-3-keto-5-methylthiopentene dioxygenase Homo sapiens GN	ADI1	3	0.631	0.492	0.5808	1.1803	1.2823	0.6607	0.545513	0.0739213
4.09	5.9	Q0VD83	Apolipoprotein B receptor Homo sapiens GN	APOBR	2	0.631	0.6546	0.4742	0.9727	1.1169	0.7943	0.610215	0.0264521
2	5.8	O15160	DNA-directed RNA polymerases I and III subunit RPAC1 Homo sapiens GN	POLR1C	1	0.631	1.0965	0.6546	1.1803	1.0568	0.871	0.766417	0.241261
2.13	5.1	O43314	Inositol hexakisphosphate and diphosphoinositol-pentakisphosphate kinase 2 Homo sapiens GN	PPIP5K2	3	0.631	0.6026	0.9638	0.52	0.7516	1.3932	0.824602	0.614576
32.13	23.9	Q7Z6I6	Rho GTPase-activating protein 30 Homo sapiens GN	ARHGAP30	20	0.6368	0.7516	0.7112	0.8166	0.871	0.597	0.919023	0.531944
19.2	36.2	Q7Z6P3	Ras-related protein Rab-44 Homo sapiens GN	RAB44	20	0.6368	0.673	0.8395	1.1695	0.955	1.2359	0.639596	0.0185359
13.1	25.2	Q9Y262	Eukaryotic translation initiation factor 3 subunit L Homo sapiens GN	EIF3L	10	0.6368	0.9376	1.1482	1.3552	1.1588	0.8954	0.798557	0.314929
14.5	24.9	Q01650	Large neutral amino acids transporter small subunit 1 Homo sapiens GN	SLC7A5	44	0.6368	0.6668	0.8318	0.4831	0.4656	0.5861	1.39132	0.0484824
12.21	79.2	P00441	Superoxide dismutase [Cu-Zn] Homo sapiens GN	SOD1	20	0.6368	0.5445	0.6792	1.4322	1.028	1.2474	0.501807	0.00754798
7.35	17.9	Q9BZL4	Protein phosphatase 1 regulatory subunit 12C Homo sapiens GN	PPP1R12C	4	0.6368	0.7379	0.5248	0.5346	1.0186	0.7516	0.82415	0.426829
8.01	16.9	Q9Y286	Sialic acid-binding Ig-like lectin 7 Homo sapiens GN	SIGLEC7	7	0.6368	0.6026	0.8017	1.0568	0.9727	1.1803	0.635896	0.0106194
5.55	23.8	Q9HB90	Ras-related GTP-binding protein C Homo sapiens GN	RRAGC	4	0.6368	0.7798	0.9908	1.1588	1.0093	0.9727	0.766493	0.106003
4.07	11.1	P15289	Arylsulfatase A Homo sapiens GN	ARSA	2	0.6368	1.028	1.0375	0.5395	0.7727	0.9376	1.20113	0.438299
2.71	5.9	Q7Z2K6	Endoplasmic reticulum metallopeptidase 1 Homo sapiens GN	ERMP1	2	0.6368	0.597	0.6368	0.7244	0.5395	0.5754	1.01702	0.866308
1.46	13.4	Q6NXR4	TELO2-interacting protein 2 Homo sapiens GN	TTI2	2	0.6368	1.0093	0.871	0.9727	1.1066	0.912	0.841474	0.268044
31.22	41	P33121	Long-chain-fatty-acid--CoA ligase 1 Homo sapiens GN	ACSL1	19	0.6427	0.912	0.8472	1.0471	1.2474	1.3062	0.667065	0.0239955
25.7	41.7	Q9NZK5	Adenosine deaminase CECR1 Homo sapiens GN	CECR1	17	0.6427	0.6368	0.6486	1.1588	1.028	1.1803	0.572629	0.000550517
17.6	36.6	P49189	4-trimethylaminobutyraldehyde dehydrogenase Homo sapiens GN	ALDH9A1	11	0.6427	0.6792	0.7943	0.8872	0.929	0.8872	0.782792	0.0148735
6.02	85.7	O43504	Ragulator complex protein LAMTOR5 Homo sapiens GN	LAMTOR5	12	0.6427	0.9376	1.0093	0.6792	0.8091	0.4742	1.31954	0.232299
11.18	20.7	Q16513	Serine/threonine-protein kinase N2 Homo sapiens GN	PKN2	8	0.6486	0.879	0.5916	1.1588	1.0666	1.0765	0.641812	0.0130749
5.34	14.3	Q8IUI8	Cytokine receptor-like factor 3 Homo sapiens GN	CRLF3	4	0.6486	0.631	0.5297	0.8551	0.8551	0.7516	0.73495	0.0126833
2.03	11.2	P62753	40S ribosomal protein S6 Homo sapiens GN	RPS6	1	0.6486	0.9036	0.4365	0.7727	0.3532	0.4656	1.24958	0.51215
2	10	Q15024	Exosome complex component RRP42 Homo sapiens GN	EXOSC7	1	0.6486	0.3597	0.5297	0.413	0.9908	0.4831	0.815094	0.592844
139.97	79.3	O43707	Alpha-actinin-4 Homo sapiens GN	ACTN4	295	0.6546	0.9638	1.0864	0.597	0.5495	0.3908	1.75945	0.0526989
28.17	41.7	Q9UH65	Switch-associated protein 70 Homo sapiens GN	SWAP70	21	0.6546	0.8241	0.8318	0.6026	0.7516	0.6855	1.13276	0.278927
17.29	15.1	Q14118	Dystroglycan Homo sapiens GN	DAG1	10	0.6546	0.6486	0.6427	0.7112	0.5702	0.6792	0.992502	0.914402
15.6	21	Q9Y263	Phospholipase A-2-activating protein Homo sapiens GN	PLAA	9	0.6546	0.6918	0.8091	0.9462	0.8091	0.6252	0.905482	0.510695
9.16	60	P99999	Cytochrome c Homo sapiens GN	CYCS	6	0.6546	1.1912	1.0375	0.863	0.7178	0.8954	1.16441	0.46609
7.48	11.3	P36269	Gamma-glutamyltransferase 5 Homo sapiens GN	GGT5	4	0.6546	1.1272	0.5546	2.704	2.2699	3.8726	0.264104	0.0131162
6.03	7.6	Q9BZH6	WD repeat-containing protein 11 Homo sapiens GN	WDR11	4	0.6546	0.4285	0.9036	0.3981	0.4207	0.871	1.1757	0.656412
5.79	30.6	P98172	Ephrin-B1 Homo sapiens GN	EFNB1	4	0.6546	1	1.3428	1.0186	0.8017	0.9376	1.08684	0.721277
15.46	42.9	P29992	Guanine nucleotide-binding protein subunit alpha-11 Homo sapiens GN	GNA11	10	0.6546	0.4786	0.7112	0.9817	1.1376	1.2246	0.551572	0.00743722
4.64	8.8	Q96G03	Phosphoglucomutase-2 Homo sapiens GN	PGM2	3	0.6546	0.7112	0.5598	0.4966	0.52	0.7943	1.06334	0.734875
4.44	10.3	Q99467	CD180 antigen Homo sapiens GN	CD180	3	0.6546	1.2706	1.2823	0.871	0.6668	0.6855	1.44268	0.205644
11.41	20.4	H3BSY2	Golgin subfamily A member 8M Homo sapiens GN	GOLGA8M	9	0.6546	0.7727	0.8551	1.0093	1.3552	1.2023	0.639901	0.0208643
3	6.2	Q9Y3R5	Protein dopey-2 Homo sapiens GN	DOPEY2	2	0.6546	0.7244	0.9204	1.3305	1.2706	1.4859	0.562613	0.00431261
2.01	7.6	O00221	NF-kappa-B inhibitor epsilon Homo sapiens GN	NFKBIE	2	0.6546	0.1117	0.1343	1.1169	0.2148	0.8091	0.420684	0.264277
2	4.8	P20333	Tumor necrosis factor receptor superfamily member 1B Homo sapiens GN	TNFRSF1B	1	0.6546	0.7112	0.7112	0.7311	0.5861	0.8091	0.976814	0.820936
100.8	37.7	P27708	CAD protein Homo sapiens GN	CAD	69	0.6607	0.8318	0.9036	0.929	0.9727	1.0186	0.820498	0.0845407
66.38	75.7	P78371	T-complex protein 1 subunit beta Homo sapiens GN	CCT2	76	0.6607	1.2023	1.0864	1.2134	0.7379	0.929	1.02399	0.919816
99.31	76.6	P07900	Heat shock protein HSP 90-alpha Homo sapiens GN	HSP90AA1	114	0.6607	0.8166	0.7447	0.9036	0.6252	0.6668	1.01202	0.932565
46.13	28.5	P06213	Insulin receptor Homo sapiens GN	INSR	30	0.6607	0.6486	0.7656	0.871	0.7379	0.8551	0.842086	0.0816628
29.13	36.5	P11171	Protein 4.1 Homo sapiens GN	EPB41	26	0.6607	1.1588	1.2134	1.0471	1.2823	0.9817	0.91598	0.664101
16.51	19.8	Q8N766	ER membrane protein complex subunit 1 Homo sapiens GN	EMC1	8	0.6607	0.9204	0.6194	0.7798	1.0375	1.0093	0.778497	0.169356
15.25	43.7	Q9UJU6	Drebrin-like protein Homo sapiens GN	DBNL	15	0.6607	0.8091	1.0093	0.7244	0.6081	0.8472	1.13736	0.46042
9.94	43.4	P20160	Azurocidin Homo sapiens GN	AZU1	7	0.6607	0.7047	0.7727	0.8318	1.3062	0.5808	0.786413	0.419195
9.59	38.6	Q9P0L0	Vesicle-associated membrane protein-associated protein A Homo sapiens GN	VAPA	11	0.6607	1.028	0.8318	0.4207	0.4055	0.3311	2.17791	0.0143352
4.01	44.4	Q8TAD7	Overexpressed in colon carcinoma 1 protein Homo sapiens GN	OCC1	3	0.6607	0.8091	0.7943	1.0375	0.9204	0.9462	0.779622	0.0225245
3.06	8.4	Q8N1B4	Vacuolar protein sorting-associated protein 52 homolog Homo sapiens GN	VPS52	2	0.6607	0.6792	0.7516	1.1803	1.9055	0.6194	0.564477	0.223047
33.24	54.1	P34931	Heat shock 70 kDa protein 1-like Homo sapiens GN	HSPA1L	50	0.6607	1.6596	0.6982	1.2474	2.6303	1.1272	0.603109	0.319212
2.01	27.3	Q99732	Lipopolysaccharide-induced tumor necrosis factor-alpha factor Homo sapiens GN	LITAF	3	0.6607	0.7047	0.7178	1.0186	1.0471	1.0471	0.669237	6.38551e-05
72.03	38.2	P20020	Plasma membrane calcium-transporting ATPase 1 Homo sapiens GN	ATP2B1	60	0.6668	0.8017	0.8395	0.8091	0.7516	0.5598	1.08842	0.533359
31.38	25.4	Q14203	Dynactin subunit 1 Homo sapiens GN	DCTN1	20	0.6668	0.8472	0.7943	1.2823	1.3062	1.2706	0.598145	0.000692152
30.78	85.7	P27348	14-3-3 protein theta Homo sapiens GN	YWHAQ	46	0.6668	0.863	0.8551	1.0568	0.8395	0.7656	0.895939	0.442309
18.21	31	P43034	Platelet-activating factor acetylhydrolase IB subunit alpha Homo sapiens GN	PAFAH1B1	12	0.6668	0.5916	0.8551	0.8091	0.8166	0.6668	0.921919	0.553143
10.54	32.5	Q99614	Tetratricopeptide repeat protein 1 Homo sapiens GN	TTC1	5	0.6668	0.6982	0.9376	1.1272	0.9908	0.912	0.759934	0.0843621
10.4	30.3	Q15631	Translin Homo sapiens GN	TSN	7	0.6668	0.7311	1.1912	1.1272	1.2589	1.2942	0.703502	0.103037
7.65	39.3	P32321	Deoxycytidylate deaminase Homo sapiens GN	DCTD	5	0.6668	0.7447	1.2134	0.5445	0.7178	0.7516	1.30339	0.326616
7.53	30	Q8TDQ1	CMRF35-like molecule 1 Homo sapiens GN	CD300LF	16	0.6668	0.8872	0.8318	0.8017	0.7798	0.7943	1.00421	0.962429
2	2.4	Q12769	Nuclear pore complex protein Nup160 Homo sapiens GN	NUP160	3	0.6668	0.7112	0.4831	0.5248	0.9908	1.3305	0.653912	0.24923
33.85	74.8	P11233	Ras-related protein Ral-A Homo sapiens GN	RALA	59	0.673	0.9462	0.955	0.7656	0.7047	0.5248	1.29026	0.175614
16.11	46.9	Q9UNE7	E3 ubiquitin-protein ligase CHIP Homo sapiens GN	STUB1	10	0.673	1.0864	0.871	1.028	0.7586	0.631	1.08802	0.693144
14	90.7	Q15370	Transcription elongation factor B polypeptide 2 Homo sapiens GN	TCEB2	9	0.673	1.0568	1.0568	1.2823	1.0471	1	0.836968	0.307625
13.61	46.8	O75223	Gamma-glutamylcyclotransferase Homo sapiens GN	GGCT	10	0.673	0.7447	0.8954	0.6546	0.4742	0.7047	1.26158	0.170794
11.02	36	Q9UL46	Proteasome activator complex subunit 2 Homo sapiens GN	PSME2	6	0.673	0.7311	0.863	1.2474	0.879	1.0093	0.722996	0.0759423
6.01	10.9	Q8N5I2	Arrestin domain-containing protein 1 Homo sapiens GN	ARRDC1	3	0.673	1.1066	0.871	0.6607	0.6368	0.7311	1.30662	0.181889
4.04	34.3	P62942	Peptidyl-prolyl cis-trans isomerase FKBP1A Homo sapiens GN	FKBP1A	4	0.673	0.7516	0.7586	0.6138	0.7798	0.4446	1.18768	0.31667
4	5.5	Q14332	Frizzled-2 Homo sapiens GN	FZD2	3	0.673	1.2474	1.3677	1.0666	1.4588	1.0471	0.920392	0.726738
4	47.4	O75506	Heat shock factor-binding protein 1 Homo sapiens GN	HSBP1	4	0.673	0.9817	0.631	1.4322	1.3932	1.1588	0.573691	0.0154389
2.18	10	P35611	Alpha-adducin Homo sapiens GN	ADD1	2	0.673	0.7798	1.1588	1.0471	1.4723	1.2823	0.686956	0.107645
2.09	20.9	P28074	Proteasome subunit beta type-5 Homo sapiens GN	PSMB5	1	0.673	0.6668	0.4613	0.7516	0.7727	0.9036	0.741835	0.0682201
2.02	8.2	Q9H4A9	Dipeptidase 2 Homo sapiens GN	DPEP2	2	0.673	0.9817	0.6026	0.8872	0.8091	0.7943	0.906328	0.552064
2	3.8	Q9BVL2	Nucleoporin p58/p45 Homo sapiens GN	NUPL1	1	0.673	1.0093	0.6982	0.955	0.863	0.9462	0.861189	0.317361
2	8.1	P19388	DNA-directed RNA polymerases I, II, and III subunit RPABC1 Homo sapiens GN	POLR2E	1	0.673	0.6855	1.1066	1.2474	1.1912	1.1066	0.695335	0.0720995
115.4	79.6	P08238	Heat shock protein HSP 90-beta Homo sapiens GN	HSP90AB1	184	0.6792	0.9638	0.871	1.1695	0.912	0.7656	0.883004	0.485878
70.25	54.2	P49588	Alanine--tRNA ligase, cytoplasmic Homo sapiens GN	AARS	51	0.6792	0.8395	1.1169	1	0.787	0.7586	1.03536	0.850082
33.72	59.7	P28907	ADP-ribosyl cyclase/cyclic ADP-ribose hydrolase 1 Homo sapiens GN	CD38	22	0.6792	0.9908	1.1066	0.9638	0.7244	0.7516	1.13804	0.491376
30.53	54.4	P41240	Tyrosine-protein kinase CSK Homo sapiens GN	CSK	21	0.6792	0.9376	0.9036	1.2134	1.3552	1.2023	0.668382	0.0117341
27.5	61.3	Q13510	Acid ceramidase Homo sapiens GN	ASAH1	32	0.6792	0.8166	0.9204	0.8551	0.6792	0.6855	1.08848	0.509684
15.48	29.3	Q8NG11	Tetraspanin-14 Homo sapiens GN	TSPAN14	14	0.6792	1.1272	1.2823	0.879	0.871	0.8318	1.19634	0.404348
14.02	29.8	P78356	Phosphatidylinositol 5-phosphate 4-kinase type-2 beta Homo sapiens GN	PIP4K2B	11	0.6792	0.955	0.673	0.4831	0.7943	0.6546	1.1942	0.388522
12.6	51.9	Q12904	Aminoacyl tRNA synthase complex-interacting multifunctional protein 1 Homo sapiens GN	AIMP1	9	0.6792	0.9817	1.0093	1.2134	1.3062	0.871	0.78753	0.229274
10.57	27	P11766	Alcohol dehydrogenase class-3 Homo sapiens GN	ADH5	6	0.6792	0.8551	0.8551	0.929	0.6855	0.787	0.994961	0.967056
10.53	26.4	P28072	Proteasome subunit beta type-6 Homo sapiens GN	PSMB6	8	0.6792	0.673	0.8091	1.1376	1.1482	1.4191	0.583363	0.00732163
8.44	15.6	Q96PQ1	Sialic acid-binding Ig-like lectin 12 Homo sapiens GN	SIGLEC12	6	0.6792	0.6792	0.787	0.9817	1.028	0.8872	0.740585	0.0102798
5.31	30.7	P55209	Nucleosome assembly protein 1-like 1 Homo sapiens GN	NAP1L1	6	0.6792	1.0471	0.7379	1.2706	0.9908	0.6194	0.855387	0.562919
2.11	5.5	Q9UPU7	TBC1 domain family member 2B Homo sapiens GN	TBC1D2B	2	0.6792	0.4831	0.6252	0.597	0.9727	0.4699	0.876397	0.631078
138.3	62.5	P05023	Sodium/potassium-transporting ATPase subunit alpha-1 Homo sapiens GN	ATP1A1	315	0.6855	0.8017	0.863	0.597	0.4325	0.4406	1.59867	0.0171175
14.82	26.2	P12314	High affinity immunoglobulin gamma Fc receptor I Homo sapiens GN	FCGR1A	8	0.6855	0.7943	1.0375	1.3677	1.2589	1.3428	0.634176	0.011376
28.38	71.5	P61006	Ras-related protein Rab-8A Homo sapiens GN	RAB8A	40	0.6855	1.6904	1.4997	1.7219	1.3677	2.2699	0.723127	0.288772
48.34	65.7	Q14254	Flotillin-2 Homo sapiens GN	FLOT2	40	0.6918	1.2246	1.0965	1.2359	1.1482	1.2706	0.824391	0.263651
37.59	54.4	P09543	2',3'-cyclic-nucleotide 3'-phosphodiesterase Homo sapiens GN	CNP	26	0.6918	0.8395	0.8872	0.8954	0.871	0.8091	0.939041	0.460611
32.07	35.3	Q4KMP7	TBC1 domain family member 10B Homo sapiens GN	TBC1D10B	27	0.6918	0.9462	1	0.6486	0.5808	0.4966	1.52839	0.0439859
26.56	48.7	P25786	Proteasome subunit alpha type-1 Homo sapiens GN	PSMA1	18	0.6918	0.7447	0.6138	0.8551	0.9638	0.8872	0.757659	0.0118274
18.11	46.8	Q9Y624	Junctional adhesion molecule A Homo sapiens GN	F11R	21	0.6918	1.3062	1.4723	2.1281	1.9055	2.0324	0.57209	0.0245039
16.64	71.6	P52565	Rho GDP-dissociation inhibitor 1 Homo sapiens GN	ARHGDIA	20	0.6918	0.8166	0.8551	1.0375	0.8017	0.8017	0.89496	0.375327
16.85	37.5	P30533	Alpha-2-macroglobulin receptor-associated protein Homo sapiens GN	LRPAP1	11	0.6918	0.8166	0.8318	1.2474	1.0568	1.0765	0.692224	0.00986157
16.49	34.8	Q13347	Eukaryotic translation initiation factor 3 subunit I Homo sapiens GN	EIF3I	11	0.6918	0.9727	0.7798	0.9817	0.9036	0.8872	0.881623	0.281345
16.49	73.5	O15511	Actin-related protein 2/3 complex subunit 5 Homo sapiens GN	ARPC5	20	0.6918	0.8241	0.8872	0.6194	0.5152	0.5546	1.42263	0.0216638
12.19	22.1	P01730	T-cell surface glycoprotein CD4 Homo sapiens GN	CD4	6	0.6918	0.7379	0.5248	2.5823	2.0512	2.2284	0.284834	0.000637609
10.06	21.1	Q99615	DnaJ homolog subfamily C member 7 Homo sapiens GN	DNAJC7	6	0.6918	0.6792	0.6607	0.955	0.9376	1.1482	0.668147	0.00781614
2.03	21.3	Q8N339	Metallothionein-1M Homo sapiens GN	MT1M	1	0.6918	0.7516	0.929	0.9036	0.7311	0.6194	1.05248	0.736089
29.22	52.9	Q9NPY3	Complement component C1q receptor Homo sapiens GN	CD93	60	0.6982	0.955	0.6138	1.3552	0.955	1.1482	0.655505	0.0619807
24.14	46.9	P40227	T-complex protein 1 subunit zeta Homo sapiens GN	CCT6A	29	0.6982	1.1272	1	1.9953	1.4191	1.3677	0.590828	0.0518975
17.39	20.6	P78536	Disintegrin and metalloproteinase domain-containing protein 17 Homo sapiens GN	ADAM17	8	0.6982	0.3837	0.9204	1.1376	1.028	1.0471	0.623245	0.0644989
15.97	27.2	Q07866	Kinesin light chain 1 Homo sapiens GN	KLC1	9	0.6982	0.5445	0.6194	0.6668	0.7244	1.0471	0.763688	0.203221
10.01	35.6	Q15785	Mitochondrial import receptor subunit TOM34 Homo sapiens GN	TOMM34	6	0.6982	0.7379	0.3698	0.9638	1.406	1.2023	0.505557	0.0272091
8.43	25.9	Q13155	Aminoacyl tRNA synthase complex-interacting multifunctional protein 2 Homo sapiens GN	AIMP2	6	0.6982	0.4169	0.6918	1.3305	1.3062	1.0765	0.486615	0.00668231
6.51	16	P26368	Splicing factor U2AF 65 kDa subunit Homo sapiens GN	U2AF2	4	0.6982	1.0375	0.6668	0.3767	0.5598	0.4613	1.71877	0.0614982
2.94	13.6	Q8NEQ5	Transmembrane protein C1orf162 Homo sapiens GN	C1orf162	2	0.6982	0.631	0.6918	1.3428	0.5058	0.2911	0.944525	0.908
2.41	17.3	Q16644	MAP kinase-activated protein kinase 3 Homo sapiens GN	MAPKAPK3	2	0.6982	1.3305	1.1482	1.0568	0.7178	0.9817	1.1526	0.548467
2	16.2	P02656	Apolipoprotein C-III Homo sapiens GN	APOC3	1	0.6982	0.787	1.0186	0.8091	1.1066	0.9908	0.861448	0.356529
1.82	4.8	Q9BWH6	RNA polymerase II-associated protein 1 Homo sapiens GN	RPAP1	1	0.6982	0.4831	1.2134	0.6486	0.7047	0.4406	1.33491	0.435031
86.44	60.3	Q7KZF4	Staphylococcal nuclease domain-containing protein 1 Homo sapiens GN	SND1	66	0.7047	0.8954	1.0375	0.6546	0.5346	0.3436	1.72077	0.0496049
66.3	65.3	P55072	Transitional endoplasmic reticulum ATPase Homo sapiens GN	VCP	59	0.7047	1.2134	1.0093	1.406	1.0093	0.9204	0.877597	0.552365
23.23	50.3	O15143	Actin-related protein 2/3 complex subunit 1B Homo sapiens GN	ARPC1B	16	0.7047	0.8017	0.863	0.6918	0.6138	0.4285	1.36636	0.0797592
17.36	59.9	Q15404	Ras suppressor protein 1 Homo sapiens GN	RSU1	16	0.7047	1.4322	1.1912	1.888	1.0093	1.0093	0.851917	0.623139
17.43	41.4	P31943	Heterogeneous nuclear ribonucleoprotein H Homo sapiens GN	HNRNPH1	15	0.7047	0.863	1.0093	1.1482	0.8091	0.7586	0.948857	0.773939
9.97	25.1	P63151	Serine/threonine-protein phosphatase 2A 55 kDa regulatory subunit B alpha isoform Homo sapiens GN	PPP2R2A	7	0.7047	0.871	0.8551	1.4588	1.0568	0.8241	0.72785	0.191194
31.52	60.7	P04222	HLA class I histocompatibility antigen, Cw-3 alpha chain Homo sapiens GN	HLA-C	79	0.7047	0.52	2.5351	2.1478	3.2509	3.02	0.446601	0.0990481
5.38	7.2	Q14997	Proteasome activator complex subunit 4 Homo sapiens GN	PSME4	5	0.7047	0.7943	0.6368	0.7311	0.929	1.028	0.794539	0.134914
3.57	8.6	P49757	Protein numb homolog Homo sapiens GN	NUMB	3	0.7047	0.7727	0.8318	0.787	0.8318	0.8551	0.933425	0.259374
2.33	13	Q3LXA3	Triokinase/FMN cyclase Homo sapiens GN	TKFC	2	0.7047	0.6792	0.7112	0.8395	0.9727	0.8472	0.787809	0.0131638
2.35	12.1	Q9BVG9	Phosphatidylserine synthase 2 Homo sapiens GN	PTDSS2	2	0.7047	0.955	0.8241	0.9727	0.9908	1	0.838131	0.0927855
2.13	7.2	Q9UJX2	Cell division cycle protein 23 homolog Homo sapiens GN	CDC23	2	0.7047	0.8472	0.7516	0.7379	0.7516	0.7798	1.01507	0.807099
1.52	19	Q9H3R5	Centromere protein H Homo sapiens GN	CENPH	1	0.7047	0.7447	0.8395	0.8472	0.9036	0.5495	0.995044	0.975624
62.06	56.4	P33176	Kinesin-1 heavy chain Homo sapiens GN	KIF5B	36	0.7112	0.8091	0.7516	0.8872	0.7798	0.8318	0.909196	0.146483
56.58	27.6	O14578	Citron Rho-interacting kinase Homo sapiens GN	CIT	27	0.7112	0.7798	0.6607	0.879	1.3932	1.2246	0.615334	0.0446306
48.76	32.8	Q9Y2J2	Band 4.1-like protein 3 Homo sapiens GN	EPB41L3	47	0.7112	0.7311	1.0093	0.879	0.8318	0.7727	0.987155	0.921234
46.44	27.3	Q9P265	Disco-interacting protein 2 homolog B Homo sapiens GN	DIP2B	27	0.7112	0.3597	0.5012	0.8017	0.8872	0.8872	0.610264	0.0342871
27.12	50.2	P41091	Eukaryotic translation initiation factor 2 subunit 3 Homo sapiens GN	EIF2S3	20	0.7112	0.6368	1.0965	0.8472	0.9036	0.8872	0.926649	0.676248
14.34	22.8	Q92945	Far upstream element-binding protein 2 Homo sapiens GN	KHSRP	9	0.7112	0.673	0.7047	0.7047	0.7586	0.6918	0.969282	0.403027
14.68	30	Q9Y5X3	Sorting nexin-5 Homo sapiens GN	SNX5	9	0.7112	0.8318	0.4786	1.3552	0.7112	1.2823	0.603697	0.124924
13.52	36.7	O00170	AH receptor-interacting protein Homo sapiens GN	AIP	8	0.7112	0.6546	0.5152	0.9727	0.7656	1.0471	0.675307	0.0422124
10.54	41.9	P49795	Regulator of G-protein signaling 19 Homo sapiens GN	RGS19	16	0.7112	0.871	1.028	1.3804	1.3062	1.4454	0.631704	0.00709291
10.53	27.9	P17612	cAMP-dependent protein kinase catalytic subunit alpha Homo sapiens GN	PRKACA	6	0.7112	1.0765	1.1695	0.8872	0.6607	0.955	1.18151	0.412658
13.34	67	Q9UL26	Ras-related protein Rab-22A Homo sapiens GN	RAB22A	7	0.7112	0.9204	0.8241	0.6546	1.2706	1.028	0.831539	0.429976
4.01	8.3	P48551	Interferon alpha/beta receptor 2 Homo sapiens GN	IFNAR2	3	0.7112	0.9727	0.7178	1.1912	1.3552	1.1695	0.646331	0.0136288
37.2	42	P19440	Gamma-glutamyltranspeptidase 1 Homo sapiens GN	GGT1	45	0.7178	0.6081	0.6252	1.3677	1.8197	1.6749	0.401271	0.00212868
22.15	63.2	P25789	Proteasome subunit alpha type-4 Homo sapiens GN	PSMA4	28	0.7178	0.6194	0.9817	2.1878	1.4997	1.556	0.442243	0.0165647
17.13	23.3	P35908	Keratin, type II cytoskeletal 2 epidermal Homo sapiens GN	KRT2	8	0.7178	0.5445	1.0093	1.0093	1.2134	0.912	0.724663	0.1506
6.63	17.9	Q8NBI5	Solute carrier family 43 member 3 Homo sapiens GN	SLC43A3	10	0.7178	0.7447	0.8166	0.673	0.7798	0.7047	1.05636	0.401948
5.5	11.2	Q96N66	Lysophospholipid acyltransferase 7 Homo sapiens GN	MBOAT7	3	0.7178	0.5808	0.9376	0.4207	1.0471	0.9376	0.929658	0.809756
5.85	9.8	Q99758	ATP-binding cassette sub-family A member 3 Homo sapiens GN	ABCA3	5	0.7178	1.2246	0.7112	0.6081	0.7047	0.5105	1.45538	0.197054
4.02	19.3	Q9GZS3	WD repeat-containing protein 61 Homo sapiens GN	WDR61	4	0.7178	0.7943	0.8472	1.1066	0.9204	1.0568	0.765063	0.0228245
2.47	8.2	Q86TB9	Protein PAT1 homolog 1 Homo sapiens GN	PATL1	2	0.7178	0.8551	0.8872	0.6607	1.1482	1.2474	0.804928	0.35146
2.01	6.2	Q99798	Aconitate hydratase, mitochondrial Homo sapiens GN	ACO2	1	0.7178	0.8872	1.3428	0.5649	0.6081	0.7112	1.56448	0.137929
2.05	16	O95674	Phosphatidate cytidylyltransferase 2 Homo sapiens GN	CDS2	3	0.7178	0.7047	0.7586	0.7798	0.8872	0.9376	0.837403	0.0457235
1.6	5.3	Q9GZZ1	N-alpha-acetyltransferase 50 Homo sapiens GN	NAA50	1	0.7178	0.9376	0.7798	0.879	0.7586	0.6368	1.0707	0.605511
1.49	17.9	P43487	Ran-specific GTPase-activating protein Homo sapiens GN	RANBP1	1	0.7178	0.8091	0.7943	1.0765	0.8872	0.8166	0.834874	0.137515
42.41	58.3	Q07065	Cytoskeleton-associated protein 4 Homo sapiens GN	CKAP4	27	0.7244	0.7727	0.8091	0.8091	0.9376	0.8017	0.90496	0.184997
40.02	49	Q9ULV4	Coronin-1C Homo sapiens GN	CORO1C	31	0.7244	0.8551	1.0864	0.7656	0.7943	0.879	1.09307	0.533482
31.86	63.8	P05198	Eukaryotic translation initiation factor 2 subunit 1 Homo sapiens GN	EIF2S1	17	0.7244	0.7727	0.7379	0.7798	0.9204	0.912	0.855601	0.0579956
25.35	36.3	Q9NV96	Cell cycle control protein 50A Homo sapiens GN	TMEM30A	21	0.7244	0.5702	0.7311	0.7798	0.7656	0.9727	0.804456	0.125635
20.06	77	P22392	Nucleoside diphosphate kinase B Homo sapiens GN	NME2	17	0.7244	1.2706	1.2474	1.1272	0.7178	0.6918	1.27815	0.359303
19.53	35	Q9UBR2	Cathepsin Z Homo sapiens GN	CTSZ	22	0.7244	0.7586	0.7586	0.8241	0.7516	0.8017	0.942879	0.135658
13.87	25.8	Q9BXS5	AP-1 complex subunit mu-1 Homo sapiens GN	AP1M1	9	0.7244	1.0864	1.2023	0.5248	0.4786	0.787	1.68292	0.0780386
12.12	38.1	O75396	Vesicle-trafficking protein SEC22b Homo sapiens GN	SEC22B	9	0.7244	1.028	0.7447	0.4571	0.7586	1	1.127	0.638998
13.15	62.7	O60234	Glia maturation factor gamma Homo sapiens GN	GMFG	8	0.7244	1.0186	0.8954	1.7701	1.1912	0.8091	0.699767	0.265989
10.7	32.4	O75663	TIP41-like protein Homo sapiens GN	TIPRL	8	0.7244	0.6918	0.7516	1.0375	0.9204	0.9638	0.741965	0.00279137
10.23	23.3	P15151	Poliovirus receptor Homo sapiens GN	PVR	9	0.7244	0.7379	0.879	0.8472	0.9376	0.871	0.88158	0.136366
8.21	19.4	Q08AM6	Protein VAC14 homolog Homo sapiens GN	VAC14	5	0.7244	0.7112	0.6918	0.863	0.863	0.8395	0.829234	0.000287095
8.16	18.8	Q08334	Interleukin-10 receptor subunit beta Homo sapiens GN	IL10RB	5	0.7244	0.8091	0.6486	1.2359	1.0864	1.5276	0.566794	0.0155989
8.17	14.5	Q9BYT8	Neurolysin, mitochondrial Homo sapiens GN	NLN	4	0.7244	1.2023	0.7379	0.7447	1.0186	0.9908	0.967503	0.876127
4.73	8	P08236	Beta-glucuronidase Homo sapiens GN	GUSB	3	0.7244	0.9638	0.5546	1.1803	0.9908	0.4742	0.847843	0.608967
2.57	1.9	Q15751	Probable E3 ubiquitin-protein ligase HERC1 Homo sapiens GN	HERC1	2	0.7244	0.8872	1.2589	0.8166	1.1912	1.4588	0.828045	0.461744
2.03	5.9	Q07889	Son of sevenless homolog 1 Homo sapiens GN	SOS1	3	0.7244	0.7379	0.8954	0.8017	0.8091	0.871	0.949996	0.522681
2.03	5.1	A2RU67	Uncharacterized protein KIAA1467 Homo sapiens GN	KIAA1467	2	0.7244	0.7798	0.9638	0.8241	0.863	0.8395	0.976807	0.802869
1.73	5.3	O43166	Signal-induced proliferation-associated 1-like protein 1 Homo sapiens GN	SIPA1L1	3	0.7244	0.787	0.9036	1.1482	0.9204	0.9727	0.794068	0.073544
31.2	56	P42768	Wiskott-Aldrich syndrome protein Homo sapiens GN	WAS	43	0.7311	0.7311	0.631	0.955	0.912	0.9638	0.739438	0.00266398
30.55	49.2	Q9UNF0	Protein kinase C and casein kinase substrate in neurons protein 2 Homo sapiens GN	PACSIN2	19	0.7311	0.8166	0.871	0.871	0.7178	0.7943	1.01494	0.853138
10.32	22.2	Q9Y5Y0	Feline leukemia virus subgroup C receptor-related protein 1 Homo sapiens GN	FLVCR1	7	0.7311	0.6081	0.9908	0.7047	0.9462	0.8472	0.932709	0.694768
8.79	15.5	P04066	Tissue alpha-L-fucosidase Homo sapiens GN	FUCA1	6	0.7311	0.7727	0.8395	1.3305	1.2942	1.3804	0.585079	0.000161751
7.85	45.3	P08246	Neutrophil elastase Homo sapiens GN	ELANE	20	0.7311	0.7798	0.7447	1.0375	0.9727	1.0471	0.737775	0.000628105
3.9	22.3	Q96HY6	DDRGK domain-containing protein 1 Homo sapiens GN	DDRGK1	2	0.7311	0.8395	0.4966	0.6855	0.4875	0.8017	1.04684	0.832453
2.19	6.4	P41743	Protein kinase C iota type Homo sapiens GN	PRKCI	1	0.7311	0.7656	0.863	1.0965	0.9817	0.8166	0.815151	0.119522
6.08	31.7	P42025	Beta-centractin Homo sapiens GN	ACTR1B	4	0.7311	0.5346	0.4055	0.6486	0.4018	0.7516	0.927414	0.771767
56.67	40	P23229	Integrin alpha-6 Homo sapiens GN	ITGA6	35	0.7379	1.028	0.871	1.9409	1.8365	1.7378	0.478115	0.00072035
33.94	64.4	P07195	L-lactate dehydrogenase B chain Homo sapiens GN	LDHB	39	0.7379	1.0093	1.0375	0.7244	0.5445	0.4786	1.59353	0.0455006
31.2	38.8	Q14699	Raftlin Homo sapiens GN	RFTN1	27	0.7379	0.8395	1.1912	0.8091	0.8241	0.7798	1.14737	0.438648
30.84	31.8	P50570	Dynamin-2 Homo sapiens GN	DNM2	28	0.7379	1.1376	1.1588	0.9638	0.8318	0.6918	1.21987	0.312371
25.19	46.9	P28482	Mitogen-activated protein kinase 1 Homo sapiens GN	MAPK1	15	0.7379	0.7798	0.8872	0.9462	0.8241	0.929	0.890935	0.169259
22.25	45.5	P54727	UV excision repair protein RAD23 homolog B Homo sapiens GN	RAD23B	17	0.7379	0.9036	1.0471	1.4588	1.4723	0.8318	0.714502	0.193533
17.94	51.9	Q12846	Syntaxin-4 Homo sapiens GN	STX4	28	0.7379	0.871	0.955	0.6668	0.5916	0.5808	1.39403	0.0245867
13.29	4.5	Q8TDJ6	DmX-like protein 2 Homo sapiens GN	DMXL2	7	0.7379	1	0.7244	0.9376	1.0568	0.6546	0.929521	0.698081
10.62	10.4	Q6PJF5	Inactive rhomboid protein 2 Homo sapiens GN	RHBDF2	8	0.7379	0.7178	0.7727	1.0375	1.1169	1.0375	0.698142	0.000486669
10.27	25	P20138	Myeloid cell surface antigen CD33 Homo sapiens GN	CD33	11	0.7379	0.631	0.7516	0.9908	0.929	0.9462	0.739881	0.00420768
9.51	18.1	Q15043	Zinc transporter ZIP14 Homo sapiens GN	SLC39A14	28	0.7379	0.8241	0.8551	0.3373	0.4207	0.3499	2.1817	0.000561183
7.07	21.6	Q02750	Dual specificity mitogen-activated protein kinase kinase 1 Homo sapiens GN	MAP2K1	5	0.7379	0.7244	0.7586	1.0471	1.1376	0.9817	0.701396	0.00242977
5.99	27.3	P61247	40S ribosomal protein S3a Homo sapiens GN	RPS3A	4	0.7379	0.6486	0.5861	0.5495	0.6026	0.5861	1.13485	0.170046
4	5.3	P12109	Collagen alpha-1(VI) chain Homo sapiens GN	COL6A1	2	0.7379	0.8395	0.863	0.3873	0.9908	0.8551	1.09278	0.7303
3.66	4.8	Q96DZ1	Endoplasmic reticulum lectin 1 Homo sapiens GN	ERLEC1	2	0.7379	1.1376	1.3183	1.1912	1.0568	1.1169	0.949152	0.761911
27.27	57.8	P30512	HLA class I histocompatibility antigen, A-29 alpha chain Homo sapiens GN	HLA-A	73	0.7379	0.8241	0.9036	1.1912	1.2823	0.9727	0.715455	0.0343209
46.28	71	P68104	Elongation factor 1-alpha 1 Homo sapiens GN	EEF1A1	81	0.7447	1.1482	0.9817	0.5861	0.3499	0.3373	2.2576	0.0199358
21.22	63.8	P60900	Proteasome subunit alpha type-6 Homo sapiens GN	PSMA6	20	0.7447	0.863	0.6855	0.9638	1.5276	1.4322	0.584463	0.0404089
15.68	34.2	P07858	Cathepsin B Homo sapiens GN	CTSB	13	0.7447	1.0864	0.863	0.302	0.3342	0.3311	2.78518	0.00463552
15.12	44.4	Q9HBI0	Gamma-parvin Homo sapiens GN	PARVG	13	0.7447	1.4191	1.4191	2.3335	2.0137	2.2699	0.541461	0.0145412
14.21	44.1	Q9ULZ3	Apoptosis-associated speck-like protein containing a CARD Homo sapiens GN	PYCARD	9	0.7447	1.0765	0.6982	0.9376	0.9817	0.8472	0.910681	0.547508
13.99	21.8	Q6NXE6	Armadillo repeat-containing protein 6 Homo sapiens GN	ARMC6	7	0.7447	0.7447	0.5702	0.9204	0.9376	1.1169	0.692326	0.0235147
9.19	24.9	Q9NY35	Claudin domain-containing protein 1 Homo sapiens GN	CLDND1	15	0.7447	1.0864	1.1588	1.1482	1.2474	0.7586	0.947911	0.794141
9.17	38	Q9NSC5	Homer protein homolog 3 Homo sapiens GN	HOMER3	6	0.7447	0.8017	1.0965	0.9462	1.0965	0.9036	0.897023	0.459582
8.36	38.2	P48059	LIM and senescent cell antigen-like-containing domain protein 1 Homo sapiens GN	LIMS1	7	0.7447	0.9462	0.9036	0.871	0.7798	0.7047	1.10146	0.364369
8.07	18.9	P38159	RNA-binding motif protein, X chromosome Homo sapiens GN	RBMX	5	0.7447	1.4588	1.4997	1.7378	1.4322	1.5704	0.7812	0.255241
7.2	29	Q15102	Platelet-activating factor acetylhydrolase IB subunit gamma Homo sapiens GN	PAFAH1B3	6	0.7447	0.7244	0.4742	0.7727	0.6792	0.6194	0.938203	0.685019
5.06	19.4	Q5JUQ0	Protein FAM78A Homo sapiens GN	FAM78A	3	0.7447	0.8091	0.955	0.955	0.9462	1.0666	0.84534	0.105119
2.42	8.2	Q9UKF6	Cleavage and polyadenylation specificity factor subunit 3 Homo sapiens GN	CPSF3	2	0.7447	0.5702	0.7112	1.0965	0.8017	1.5849	0.581694	0.10716
2	10.9	P02792	Ferritin light chain Homo sapiens GN	FTL	1	0.7447	0.7727	1.0568	1.0186	0.7311	0.7586	1.02627	0.878971
82.44	14.1	Q9UPN3	Microtubule-actin cross-linking factor 1, isoforms 1/2/3/5 Homo sapiens GN	MACF1	47	0.7516	0.6546	0.673	1.2942	1.2942	1.3305	0.530557	4.43e-05
55.61	51.2	P16284	Platelet endothelial cell adhesion molecule Homo sapiens GN	PECAM1	88	0.7516	1.0666	1.1376	1.9055	1.5417	1.4997	0.597506	0.0192718
21.17	47.4	Q6PCB8	Embigin Homo sapiens GN	EMB	29	0.7516	0.879	1.0666	0.9727	0.6855	0.955	1.03214	0.840486
21.74	73.4	P63000	Ras-related C3 botulinum toxin substrate 1 Homo sapiens GN	RAC1	25	0.7516	1.1272	0.8954	0.7798	0.6607	0.4613	1.45872	0.112737
11.13	51.8	P17900	Ganglioside GM2 activator Homo sapiens GN	GM2A	11	0.7516	1.0965	0.9204	0.7178	0.5702	0.597	1.4687	0.0545921
2.54	9.2	Q01415	N-acetylgalactosamine kinase Homo sapiens GN	GALK2	2	0.7516	2.3335	1.2359	1.4723	1.3552	2.1086	0.875387	0.715143
2.03	12.7	Q15208	Serine/threonine-protein kinase 38 Homo sapiens GN	STK38	1	0.7516	0.9462	0.6792	0.673	0.871	0.4285	1.20507	0.421721
2.01	6.6	Q13057	Bifunctional coenzyme A synthase Homo sapiens GN	COASY	1	0.7516	0.9036	0.9376	0.9727	1.0568	0.863	0.896387	0.280424
2.01	4.7	Q86VE9	Serine incorporator 5 Homo sapiens GN	SERINC5	1	0.7516	0.5916	0.879	0.7447	0.7586	0.6607	1.02689	0.837378
22.75	33.4	O75427	Leucine-rich repeat and calponin homology domain-containing protein 4 Homo sapiens GN	LRCH4	16	0.7586	1.3183	1.0864	0.8551	0.787	0.8017	1.29442	0.216703
19.8	21	P53621	Coatomer subunit alpha Homo sapiens GN	COPA	14	0.7586	0.9908	1.2474	0.5395	0.8017	0.6194	1.52851	0.0986157
17.68	64.5	P62993	Growth factor receptor-bound protein 2 Homo sapiens GN	GRB2	18	0.7586	0.5861	0.7943	1.1066	1.2589	0.8551	0.664162	0.0547856
17.11	49	Q9ULC3	Ras-related protein Rab-23 Homo sapiens GN	RAB23	12	0.7586	1.2246	1.0093	0.7379	0.7943	0.7244	1.32611	0.146385
15.98	22.4	Q9H2G2	STE20-like serine/threonine-protein kinase Homo sapiens GN	SLK	13	0.7586	0.7447	0.8318	0.8872	0.7656	0.6026	1.03534	0.774721
14.78	64.6	P62330	ADP-ribosylation factor 6 Homo sapiens GN	ARF6	28	0.7586	1.4191	1.4191	1.2474	0.7656	0.6982	1.32665	0.351164
10.57	55.7	Q13185	Chromobox protein homolog 3 Homo sapiens GN	CBX3	8	0.7586	1.1482	0.929	1.2823	0.8017	1.1376	0.880246	0.517937
6.18	40.7	O95881	Thioredoxin domain-containing protein 12 Homo sapiens GN	TXNDC12	3	0.7586	1.1482	1.2023	0.9462	0.929	0.7586	1.18046	0.356235
5.15	10.8	P12270	Nucleoprotein TPR Homo sapiens GN	TPR	4	0.7586	0.3076	0.7656	0.9727	0.9727	0.929	0.637281	0.0844862
4.92	22.5	O60499	Syntaxin-10 Homo sapiens GN	STX10	4	0.7586	0.8166	0.8318	0.7943	0.8954	0.7447	0.988745	0.862957
13.55	17.2	P20648	Potassium-transporting ATPase alpha chain 1 Homo sapiens GN	ATP4A	58	0.7586	0.597	0.7178	0.7943	0.8166	0.631	0.924841	0.500934
2.74	15.2	P33993	DNA replication licensing factor MCM7 Homo sapiens GN	MCM7	4	0.7586	0.929	0.9462	0.8551	0.9204	1.1066	0.913848	0.438271
2.02	9.3	Q13508	Ecto-ADP-ribosyltransferase 3 Homo sapiens GN	ART3	1	0.7586	0.8954	1.0186	0.8954	0.9817	0.9727	0.93782	0.500931
2.01	9.1	Q9UJW0	Dynactin subunit 4 Homo sapiens GN	DCTN4	1	0.7586	0.7798	0.7516	1.0186	0.6427	0.7379	0.954485	0.76379
17.66	33	P52597	Heterogeneous nuclear ribonucleoprotein F Homo sapiens GN	HNRNPF	12	0.7656	1.0375	1.0864	1.2942	1.1588	1.2023	0.790496	0.076388
16.96	59.1	Q9H4G4	Golgi-associated plant pathogenesis-related protein 1 Homo sapiens GN	GLIPR2	12	0.7656	1.0375	0.9462	1.0471	0.9638	0.8241	0.969771	0.795312
16.31	84.5	Q14019	Coactosin-like protein Homo sapiens GN	COTL1	13	0.7656	1.0864	1.0471	0.912	0.8091	0.6194	1.23867	0.232567
14.56	22.9	Q86Y56	Dynein assembly factor 5, axonemal Homo sapiens GN	DNAAF5	8	0.7656	0.9036	0.929	0.9462	1.3428	0.7798	0.84665	0.419593
13.42	16.9	P42892	Endothelin-converting enzyme 1 Homo sapiens GN	ECE1	8	0.7656	1.0093	0.9638	1.5417	1.6144	1.5136	0.586483	0.00133374
12.05	18.8	P41440	Folate transporter 1 Homo sapiens GN	SLC19A1	10	0.7656	0.8318	0.863	0.912	0.8091	0.9462	0.922431	0.24161
6	9.6	O60291	E3 ubiquitin-protein ligase MGRN1 Homo sapiens GN	MGRN1	3	0.7656	1.2134	1.0186	1.3428	0.9727	0.3631	1.11909	0.751653
4.91	30.7	Q92688	Acidic leucine-rich nuclear phosphoprotein 32 family member B Homo sapiens GN	ANP32B	5	0.7656	1.2942	1.0093	0.5346	0.8091	0.4529	1.70828	0.0857953
200.11	36.8	Q14204	Cytoplasmic dynein 1 heavy chain 1 Homo sapiens GN	DYNC1H1	115	0.7727	0.8472	0.8017	1.2474	1.1588	1.2823	0.656527	0.000585305
108.32	48.7	Q13576	Ras GTPase-activating-like protein IQGAP2 Homo sapiens GN	IQGAP2	91	0.7727	0.929	1.0765	0.6252	0.5546	0.7379	1.44871	0.0491332
47.74	31.9	P11215	Integrin alpha-M Homo sapiens GN	ITGAM	28	0.7727	0.5248	0.3664	1.4454	1.2823	1.4191	0.401249	0.00299755
44.95	22.4	Q92614	Unconventional myosin-XVIIIa Homo sapiens GN	MYO18A	30	0.7727	0.7943	0.9036	1.0375	1.028	1.2023	0.756044	0.0188043
36.68	28.8	Q12959	Disks large homolog 1 Homo sapiens GN	DLG1	26	0.7727	0.7516	0.6918	0.8551	0.787	0.8954	0.87334	0.0547318
35.18	48.2	Q9H4E7	Differentially expressed in FDCP 6 homolog Homo sapiens GN	DEF6	26	0.7727	0.9727	1.1169	0.8551	0.8166	0.9204	1.10424	0.436521
31.79	41.5	P43007	Neutral amino acid transporter A Homo sapiens GN	SLC1A4	63	0.7727	0.9462	1.3677	1.7701	1.3183	1.1066	0.735781	0.233689
14.36	46.2	P20340	Ras-related protein Rab-6A Homo sapiens GN	RAB6A	11	0.7727	0.955	0.8241	0.8166	0.5152	0.5395	1.36365	0.110179
11.74	29.6	Q14642	Type I inositol 1,4,5-trisphosphate 5-phosphatase Homo sapiens GN	INPP5A	8	0.7727	0.929	0.7244	1.0568	1.1066	0.9204	0.786724	0.0577398
7.26	12	O60271	C-Jun-amino-terminal kinase-interacting protein 4 Homo sapiens GN	SPAG9	6	0.7727	1.6596	1.888	2.1878	1.6749	1.6144	0.788793	0.374045
6.33	15.6	O00592	Podocalyxin Homo sapiens GN	PODXL	4	0.7727	0.7798	0.8872	0.6368	0.6026	0.4742	1.42373	0.0173185
5.89	22.8	O76096	Cystatin-F Homo sapiens GN	CST7	4	0.7727	0.4571	0.5248	1.1482	1.1066	0.9376	0.549618	0.0142822
4.16	12	Q86TU7	Histone-lysine N-methyltransferase setd3 Homo sapiens GN	SETD3	3	0.7727	0.9638	0.7311	0.7447	0.9817	1.0186	0.898944	0.454648
4.17	22.7	Q96RU3	Formin-binding protein 1 Homo sapiens GN	FNBP1	4	0.7727	0.8091	0.8091	1.1803	0.8166	0.871	0.833676	0.235251
4.04	24.1	O60256	Phosphoribosyl pyrophosphate synthase-associated protein 2 Homo sapiens GN	PRPSAP2	2	0.7727	1.6144	1.3552	3.1046	3.2211	1.2474	0.494157	0.13622
1.76	12.3	Q969Z4	Tumor necrosis factor receptor superfamily member 19L Homo sapiens GN	RELT	2	0.7727	0.7727	0.6138	0.7943	1.0093	0.673	0.87184	0.397134
40.22	65.5	P09525	Annexin A4 Homo sapiens GN	ANXA4	35	0.7798	1.1169	1.0568	1.1912	0.912	1.0666	0.931762	0.612709
28.58	75.1	Q9Y696	Chloride intracellular channel protein 4 Homo sapiens GN	CLIC4	28	0.7798	0.6194	0.8017	1.1912	1.0666	0.631	0.761873	0.270053
22.49	17.7	Q92619	Minor histocompatibility protein HA-1 Homo sapiens GN	HMHA1	16	0.7798	0.787	1.0568	1.0375	0.9727	0.8472	0.918177	0.506414
18.4	42	Q9UNM6	26S proteasome non-ATPase regulatory subunit 13 Homo sapiens GN	PSMD13	12	0.7798	0.9376	0.7178	1.3804	1.1169	1.028	0.690778	0.0432072
16.74	22	P22732	Solute carrier family 2, facilitated glucose transporter member 5 Homo sapiens GN	SLC2A5	23	0.7798	0.9727	1.0864	1.1695	1.1066	0.9036	0.89282	0.398081
12.56	21.3	P15498	Proto-oncogene vav Homo sapiens GN	VAV1	7	0.7798	0.673	0.597	1.028	0.8091	0.787	0.781144	0.109789
10.99	53.3	Q9Y2B0	Protein canopy homolog 2 Homo sapiens GN	CNPY2	10	0.7798	0.7447	0.8017	0.4571	0.4699	0.5152	1.61295	0.000261617
9.08	36.4	Q96EK6	Glucosamine 6-phosphate N-acetyltransferase Homo sapiens GN	GNPNAT1	5	0.7798	1.0568	1.4191	1.1912	1.0765	0.929	1.01846	0.926416
8.03	38.4	P56537	Eukaryotic translation initiation factor 6 Homo sapiens GN	EIF6	12	0.7798	0.4487	0.7586	0.9638	0.9908	1.028	0.666231	0.0378377
6.91	11.6	P31641	Sodium- and chloride-dependent taurine transporter Homo sapiens GN	SLC6A6	4	0.7798	1.0471	1.0471	0.6607	0.6368	0.6668	1.46312	0.0276454
6.96	19.1	P62269	40S ribosomal protein S18 Homo sapiens GN	RPS18	4	0.7798	0.8091	0.929	0.52	0.7798	0.6081	1.31972	0.0840969
6.16	28.1	O75937	DnaJ homolog subfamily C member 8 Homo sapiens GN	DNAJC8	4	0.7798	0.8166	0.8472	1.0471	1.0864	0.912	0.802364	0.023503
6.13	14.9	O75381	Peroxisomal membrane protein PEX14 Homo sapiens GN	PEX14	4	0.7798	1.1169	1.1272	1.028	1.1376	0.9462	0.971753	0.8287
4.53	24.6	Q9NX76	CKLF-like MARVEL transmembrane domain-containing protein 6 Homo sapiens GN	CMTM6	11	0.7798	0.6982	0.8017	1.0093	0.9462	0.9817	0.776147	0.00383438
4	11.6	Q9NX46	Poly(ADP-ribose) glycohydrolase ARH3 Homo sapiens GN	ADPRHL2	2	0.7798	0.955	1.028	0.9727	0.9462	0.955	0.961342	0.643288
4.08	13.8	O15195	Villin-like protein Homo sapiens GN	VILL	4	0.7798	0.7656	0.8872	1.0568	1.2589	1.2823	0.676098	0.00876016
4.04	18.1	Q8IX05	CD302 antigen Homo sapiens GN	CD302	3	0.7798	0.9462	1.0471	0.879	0.8318	0.7244	1.13876	0.280614
3.04	23.5	O43684	Mitotic checkpoint protein BUB3 Homo sapiens GN	BUB3	2	0.7798	0.8954	0.955	0.5808	0.787	0.8395	1.19159	0.20897
2.14	22.3	O75629	Protein CREG1 Homo sapiens GN	CREG1	5	0.7798	0.879	0.8954	0.9908	0.8954	1.1272	0.847614	0.11546
4.16	3.6	Q86TI0	TBC1 domain family member 1 Homo sapiens GN	TBC1D1	2	0.7798	0.673	0.7656	0.2109	0.5297	0.3908	1.96076	0.0210028
1.52	6.8	Q5JVF3	PCI domain-containing protein 2 Homo sapiens GN	PCID2	1	0.7798	0.7943	0.9376	0.9727	1.5704	1.2942	0.654549	0.0699764
35.22	76.2	P60174	Triosephosphate isomerase Homo sapiens GN	TPI1	38	0.787	1.2706	0.9376	0.7516	0.7178	0.6918	1.3859	0.12558
24.85	57.2	P04083	Annexin A1 Homo sapiens GN	ANXA1	12	0.787	0.912	0.5808	1.4997	1.0471	1.6144	0.547871	0.0340901
11.89	21.4	Q9Y2D5	A-kinase anchor protein 2 Homo sapiens GN	AKAP2	23	0.787	0.9376	0.3733	0.7047	0.9376	1.0765	0.771627	0.360403
11.2	38.4	O95379	Tumor necrosis factor alpha-induced protein 8 Homo sapiens GN	TNFAIP8	10	0.787	0.7727	0.7798	0.9727	0.929	0.9376	0.823971	0.000284735
8	55.6	P62318	Small nuclear ribonucleoprotein Sm D3 Homo sapiens GN	SNRPD3	5	0.787	0.9376	0.7943	0.4365	0.5012	1	1.29994	0.353321
2.01	5.5	Q5TID7	Coiled-coil domain-containing protein 181 Homo sapiens GN	CCDC181	1	0.787	0.9204	0.9204	0.9204	0.7727	0.673	1.1106	0.360285
2	5.2	P15309	Prostatic acid phosphatase Homo sapiens GN	ACPP	1	0.787	1.2942	0.5916	2.1677	1.1169	1.1912	0.597167	0.205613
2	5.3	Q96BI3	Gamma-secretase subunit APH-1A Homo sapiens GN	APH1A	1	0.787	0.7586	0.8872	0.8551	0.879	0.7178	0.99221	0.925069
2.63	9.7	Q86UD5	Mitochondrial sodium/hydrogen exchanger 9B2 Homo sapiens GN	SLC9B2	3	0.787	1.0666	0.9036	1.1482	1.0471	0.7943	0.922264	0.591128
60.94	34.8	P98196	Probable phospholipid-transporting ATPase IH Homo sapiens GN	ATP11A	36	0.7943	1	1.2246	0.5702	0.7178	0.5346	1.65637	0.0430248
33.1	18.7	Q5JSL3	Dedicator of cytokinesis protein 11 Homo sapiens GN	DOCK11	22	0.7943	0.7311	0.9817	1.2246	1.4723	1.406	0.611056	0.00728625
21.63	28.8	P13645	Keratin, type I cytoskeletal 10 Homo sapiens GN	KRT10	14	0.7943	0.6138	1.1272	0.8017	1.0864	0.9908	0.880649	0.542069
22.61	38.4	Q08209	Serine/threonine-protein phosphatase 2B catalytic subunit alpha isoform Homo sapiens GN	PPP3CA	20	0.7943	0.7244	0.6792	1.0965	0.5495	0.6194	0.970204	0.903958
18.47	42.1	P61978	Heterogeneous nuclear ribonucleoprotein K Homo sapiens GN	HNRNPK	21	0.7943	1.028	0.9727	1.0765	0.7178	0.879	1.04552	0.762567
17.61	33.7	O75131	Copine-3 Homo sapiens GN	CPNE3	13	0.7943	0.9376	0.9727	0.7178	0.4487	0.5297	1.59451	0.0253562
17.47	55.9	O00264	Membrane-associated progesterone receptor component 1 Homo sapiens GN	PGRMC1	11	0.7943	0.8472	0.9376	1.0471	1.3062	2.0512	0.58556	0.115785
16.6	47.7	P00492	Hypoxanthine-guanine phosphoribosyltransferase Homo sapiens GN	HPRT1	13	0.7943	0.9908	0.871	2.2491	1.3677	1.8535	0.485549	0.0229384
14.44	28.7	Q13409	Cytoplasmic dynein 1 intermediate chain 2 Homo sapiens GN	DYNC1I2	16	0.7943	0.8091	0.8241	0.8395	0.9638	0.7727	0.942352	0.431549
11.81	52.4	P14209	CD99 antigen Homo sapiens GN	CD99	39	0.7943	0.871	0.8954	0.7516	0.5395	0.5916	1.36012	0.0330228
9.45	29.5	Q9BSQ5	Cerebral cavernous malformations 2 protein Homo sapiens GN	CCM2	6	0.7943	0.7943	0.8472	0.597	0.6918	0.6486	1.25725	0.00699047
6.02	11.8	O14974	Protein phosphatase 1 regulatory subunit 12A Homo sapiens GN	PPP1R12A	4	0.7943	0.7943	0.9204	1.0864	0.9376	0.7516	0.903949	0.447317
5.68	20.6	Q70UQ0	Inhibitor of nuclear factor kappa-B kinase-interacting protein Homo sapiens GN	IKBIP	3	0.7943	1.1169	0.9638	0.8241	0.9204	0.6081	1.22205	0.255028
18	56.5	Q96BM9	ADP-ribosylation factor-like protein 8A Homo sapiens GN	ARL8A	12	0.7943	0.7447	0.9908	0.2992	0.6194	0.5861	1.68127	0.0539087
4.63	19.5	Q969T9	WW domain-binding protein 2 Homo sapiens GN	WBP2	4	0.7943	0.7943	0.6668	0.8166	0.6368	0.8017	1.00013	0.998952
4.11	5.3	Q9H2D6	TRIO and F-actin-binding protein Homo sapiens GN	TRIOBP	2	0.7943	0.8241	0.7178	0.863	1.0864	0.8017	0.849188	0.207692
2.02	12.5	Q86U90	YrdC domain-containing protein, mitochondrial Homo sapiens GN	YRDC	1	0.7943	0.863	0.879	0.8954	0.787	1.0093	0.942267	0.495963
55.83	26.8	Q9NZM3	Intersectin-2 Homo sapiens GN	ITSN2	36	0.8017	0.9462	0.879	0.7244	0.8395	0.7656	1.12767	0.138254
31.96	51.7	P07602	Prosaposin Homo sapiens GN	PSAP	37	0.8017	1.4588	1.6144	0.9036	0.7311	0.6252	1.71463	0.10904
30.35	29.4	Q02241	Kinesin-like protein KIF23 Homo sapiens GN	KIF23	20	0.8017	0.929	1.3183	1.2706	1.6444	1.4191	0.703491	0.0867639
22.3	59.5	Q15181	Inorganic pyrophosphatase Homo sapiens GN	PPA1	19	0.8017	1.0375	0.8872	1.1588	1.0568	0.863	0.885597	0.349066
20.67	35.7	P15104	Glutamine synthetase Homo sapiens GN	GLUL	18	0.8017	0.7798	0.7656	0.8395	0.6546	0.5546	1.14565	0.302467
20.16	33.6	P11279	Lysosome-associated membrane glycoprotein 1 Homo sapiens GN	LAMP1	18	0.8017	0.8954	1.0471	0.871	0.5861	0.6982	1.27323	0.147333
16.94	38.7	Q6XQN6	Nicotinate phosphoribosyltransferase Homo sapiens GN	NAPRT	11	0.8017	0.4875	0.631	1.4859	1.3932	1.8197	0.408658	0.00424492
15.79	56.9	Q8N9N7	Leucine-rich repeat-containing protein 57 Homo sapiens GN	LRRC57	9	0.8017	1.2246	1.1376	1.1695	1.0093	0.9462	1.01245	0.933069
12.86	51	P06748	Nucleophosmin Homo sapiens GN	NPM1	12	0.8017	0.9204	0.9204	0.52	0.4571	0.3373	2.01042	0.00266098
10.55	31.6	Q9NP79	Vacuolar protein sorting-associated protein VTA1 homolog Homo sapiens GN	VTA1	5	0.8017	0.6368	0.7244	0.7447	0.5754	0.6368	1.10527	0.374012
9.34	28.7	P52788	Spermine synthase Homo sapiens GN	SMS	7	0.8017	0.929	1.2359	1.4322	0.8954	1.0864	0.868951	0.50367
8.08	28.6	O60884	DnaJ homolog subfamily A member 2 Homo sapiens GN	DNAJA2	6	0.8017	1.1169	1.0093	1.2359	1.0864	1.0375	0.871451	0.26104
7.52	25.4	Q16576	Histone-binding protein RBBP7 Homo sapiens GN	RBBP7	6	0.8017	0.787	0.863	0.912	0.8954	0.8091	0.937015	0.236524
5.91	13.8	O75387	Large neutral amino acids transporter small subunit 3 Homo sapiens GN	SLC43A1	6	0.8017	0.7798	0.8241	0.955	1.0568	1.0471	0.786426	0.00335021
4	20	P0CW22	40S ribosomal protein S17-like Homo sapiens GN	RPS17L	3	0.8017	0.7656	1.028	0.7244	0.912	0.9908	0.987858	0.930143
2.14	8.6	Q12874	Splicing factor 3A subunit 3 Homo sapiens GN	SF3A3	1	0.8017	1.028	0.7727	0.9462	1.1272	0.912	0.871709	0.289855
2	2.2	Q9C0C2	182 kDa tankyrase-1-binding protein Homo sapiens GN	TNKS1BP1	1	0.8017	0.9817	1.1695	0.8472	1.4191	0.912	0.929082	0.738209
3.96	77.3	P63313	Thymosin beta-10 Homo sapiens GN	TMSB10	5	0.8017	0.8017	1.0864	0.7798	0.9727	0.7943	1.05615	0.695763
40.67	43.8	P10809	60 kDa heat shock protein, mitochondrial Homo sapiens GN	HSPD1	24	0.8091	1.2359	0.9727	0.3597	0.3597	0.5495	2.3782	0.0139299
34.38	39	P19338	Nucleolin Homo sapiens GN	NCL	22	0.8091	1.2706	1.3305	1.028	0.7727	0.5058	1.47852	0.174789
26.47	46.9	P14868	Aspartate--tRNA ligase, cytoplasmic Homo sapiens GN	DARS	20	0.8091	0.8318	0.8472	0.6026	0.7943	0.6138	1.23743	0.0652104
27.55	82	P61026	Ras-related protein Rab-10 Homo sapiens GN	RAB10	29	0.8091	0.9908	0.9462	1.3804	1.1376	0.879	0.80839	0.233522
16.96	84.2	O75368	SH3 domain-binding glutamic acid-rich-like protein Homo sapiens GN	SH3BGRL	13	0.8091	1.6444	1.5276	2.3121	1.888	1.5704	0.689906	0.152538
17.25	53.2	Q9UNZ2	NSFL1 cofactor p47 Homo sapiens GN	NSFL1C	16	0.8091	0.6252	0.8318	1.4997	1.1376	1.1376	0.600307	0.0215155
14.41	62.9	P61916	Epididymal secretory protein E1 Homo sapiens GN	NPC2	17	0.8091	1.556	1.8197	0.8472	0.631	0.6194	1.99504	0.0893209
9.87	18.3	Q13098	COP9 signalosome complex subunit 1 Homo sapiens GN	GPS1	5	0.8091	0.8872	1.1272	1.0568	0.8017	0.8954	1.02527	0.857623
9.81	15.3	Q96J02	E3 ubiquitin-protein ligase Itchy homolog Homo sapiens GN	ITCH	7	0.8091	0.631	0.787	0.879	1.0568	0.9638	0.768071	0.0420048
8.04	40.1	Q07812	Apoptosis regulator BAX Homo sapiens GN	BAX	5	0.8091	0.7798	0.6918	0.9817	0.955	1.0965	0.751912	0.0109393
9.48	15.4	Q9UEW8	STE20/SPS1-related proline-alanine-rich protein kinase Homo sapiens GN	STK39	6	0.8091	0.5105	0.871	0.8318	0.6607	0.413	1.14962	0.595109
5.27	12.1	Q9NPQ8	Synembryn-A Homo sapiens GN	RIC8A	3	0.8091	0.8318	1	0.9462	1.0568	0.9462	0.895463	0.219193
4.26	24.8	Q96GS6	Alpha/beta hydrolase domain-containing protein 17A Homo sapiens GN	ABHD17A	2	0.8091	0.7311	0.879	0.6792	0.9204	0.8241	0.998143	0.986296
4.07	36.2	Q15121	Astrocytic phosphoprotein PEA-15 Homo sapiens GN	PEA15	2	0.8091	0.9036	0.8872	0.8872	0.9727	0.871	0.95203	0.36686
2.04	5.5	Q86X10	Ral GTPase-activating protein subunit beta Homo sapiens GN	RALGAPB	1	0.8091	0.863	0.8166	0.955	0.8551	0.871	0.928238	0.14323
2.03	14.3	Q9HAV7	GrpE protein homolog 1, mitochondrial Homo sapiens GN	GRPEL1	1	0.8091	0.9204	1.028	0.9908	0.9727	0.9817	0.936269	0.379646
2	5.3	Q92504	Zinc transporter SLC39A7 Homo sapiens GN	SLC39A7	1	0.8091	0.8241	1.1066	0.9462	0.871	0.863	1.02224	0.852686
76.46	54.2	P13612	Integrin alpha-4 Homo sapiens GN	ITGA4	102	0.8166	1.3062	1.2589	0.9376	0.8091	0.7447	1.35735	0.148163
47.92	76.3	Q02790	Peptidyl-prolyl cis-trans isomerase FKBP4 Homo sapiens GN	FKBP4	41	0.8166	1.1803	1.0568	0.9727	0.6194	0.6081	1.38792	0.150789
25.9	18.2	Q04637	Eukaryotic translation initiation factor 4 gamma 1 Homo sapiens GN	EIF4G1	17	0.8166	0.955	1.2023	0.7311	1.028	1	1.07785	0.652242
18.06	14.6	P29597	Non-receptor tyrosine-protein kinase TYK2 Homo sapiens GN	TYK2	12	0.8166	0.8472	0.8017	0.8017	0.8318	0.9908	0.939489	0.428706
13.77	39.7	Q14165	Malectin Homo sapiens GN	MLEC	9	0.8166	1.2474	1.2359	0.52	0.52	0.6252	1.98168	0.0202564
10.88	47.8	O15145	Actin-related protein 2/3 complex subunit 3 Homo sapiens GN	ARPC3	12	0.8166	1.4322	1.3932	1.0864	0.6607	0.7447	1.46159	0.182214
8.05	24.3	P27701	CD82 antigen Homo sapiens GN	CD82	7	0.8166	1.2589	1.4997	0.955	1.0471	1.0471	1.1725	0.435159
7.21	16.1	Q04446	1,4-alpha-glucan-branching enzyme Homo sapiens GN	GBE1	6	0.8166	0.6138	0.7112	0.5248	0.278	0.2884	1.96261	0.0245659
8	24.3	Q969H8	Myeloid-derived growth factor Homo sapiens GN	MYDGF	5	0.8166	1.3062	1.3428	1.3305	1.1912	0.6918	1.07845	0.760637
4.52	21.2	Q92890	Ubiquitin fusion degradation protein 1 homolog Homo sapiens GN	UFD1L	3	0.8166	0.9462	0.9817	0.8954	0.9204	0.871	1.02148	0.731019
2.44	14.6	P50225	Sulfotransferase 1A1 Homo sapiens GN	SULT1A1	3	0.8166	0.4656	0.1959	1.0093	1.8197	1.5704	0.335978	0.031347
2.04	19.6	Q9BRP8	Partner of Y14 and mago Homo sapiens GN	WIBG	1	0.8166	0.863	0.912	0.9036	0.8872	0.8472	0.982411	0.656431
2.01	10.1	Q96CN7	Isochorismatase domain-containing protein 1 Homo sapiens GN	ISOC1	1	0.8166	0.9638	1.2823	1.2023	0.9036	0.9462	1.00347	0.984047
1.92	6.6	Q5T0F9	Coiled-coil and C2 domain-containing protein 1B Homo sapiens GN	CC2D1B	2	0.8166	0.8318	0.8395	0.8241	0.8241	0.9462	0.95895	0.438006
48.26	32.8	Q9P2E9	Ribosome-binding protein 1 Homo sapiens GN	RRBP1	28	0.8241	0.8017	0.912	0.7798	0.8872	0.8395	1.01249	0.830995
31.89	27.7	P04920	Anion exchange protein 2 Homo sapiens GN	SLC4A2	26	0.8241	0.9036	1.0186	0.5346	0.6855	0.6918	1.43642	0.0218989
29	33.3	P13591	Neural cell adhesion molecule 1 Homo sapiens GN	NCAM1	19	0.8241	1.1588	1.1588	0.3733	0.4207	0.4613	2.50275	0.00534507
24.46	14.8	Q5VYK3	Proteasome-associated protein ECM29 homolog Homo sapiens GN	ECM29	13	0.8241	0.7047	0.8551	1.3062	0.929	1.3305	0.668564	0.0460098
29.31	65.4	P00338	L-lactate dehydrogenase A chain Homo sapiens GN	LDHA	44	0.8241	1.0186	1.1588	0.6252	0.2754	0.3802	2.34346	0.015609
23.56	52.1	O00214	Galectin-8 Homo sapiens GN	LGALS8	19	0.8241	0.879	0.8017	0.8472	0.7727	0.6982	1.08054	0.270896
16.8	29	Q9HB40	Retinoid-inducible serine carboxypeptidase Homo sapiens GN	SCPEP1	14	0.8241	0.8472	0.8395	1.1482	1.1803	1.0568	0.741677	0.0014937
14.4	34.2	P36897	TGF-beta receptor type-1 Homo sapiens GN	TGFBR1	9	0.8241	0.9036	0.7727	0.7178	0.6607	0.6982	1.20403	0.0273994
11.3	21.6	Q8N423	Leukocyte immunoglobulin-like receptor subfamily B member 2 Homo sapiens GN	LILRB2	8	0.8241	0.5395	0.6918	0.9462	1.3932	1.1912	0.582167	0.0325814
10.29	35.9	O00233	26S proteasome non-ATPase regulatory subunit 9 Homo sapiens GN	PSMD9	7	0.8241	0.7516	0.8318	0.7244	0.912	0.929	0.93845	0.495968
8.02	11.8	P42229	Signal transducer and activator of transcription 5A Homo sapiens GN	STAT5A	7	0.8241	1.1588	1.1169	0.9462	1.028	1.4322	0.909993	0.607161
7.08	18.8	Q9UHB6	LIM domain and actin-binding protein 1 Homo sapiens GN	LIMA1	6	0.8241	0.871	0.871	0.9036	0.929	0.8954	0.940652	0.0441914
5.78	25.8	Q9GZN7	Protein rogdi homolog Homo sapiens GN	ROGDI	4	0.8241	1.1272	1.3062	0.5649	1.7865	1.6904	0.805953	0.564385
4.72	15.7	P36578	60S ribosomal protein L4 Homo sapiens GN	RPL4	3	0.8241	0.9462	1.1588	0.5916	0.6668	0.8017	1.42182	0.0662037
4.18	25.2	Q9NWV8	BRISC and BRCA1-A complex member 1 Homo sapiens GN	BABAM1	2	0.8241	0.863	1.0186	0.863	0.8954	1.0093	0.977599	0.794293
2.04	5	P48634	Protein PRRC2A Homo sapiens GN	PRRC2A	1	0.8241	0.7311	0.7586	0.8091	0.7656	0.6026	1.06269	0.54364
2	28	Q13541	Eukaryotic translation initiation factor 4E-binding protein 1 Homo sapiens GN	EIF4EBP1	2	0.8241	0.9638	1.3552	0.8091	1.3804	1.1272	0.947659	0.813203
1.83	6.5	Q9BVS4	Serine/threonine-protein kinase RIO2 Homo sapiens GN	RIOK2	1	0.8241	0.863	0.7447	1.1272	1.1695	0.9204	0.755898	0.0362526
1.88	6.6	Q9Y4I1	Unconventional myosin-Va Homo sapiens GN	MYO5A	2	0.8241	0.5012	0.787	0.9376	0.8241	0.9036	0.792519	0.161285
29.47	33.1	Q99460	26S proteasome non-ATPase regulatory subunit 1 Homo sapiens GN	PSMD1	16	0.8318	0.7112	0.6427	0.8472	1.3062	1.1803	0.655638	0.0605898
29.84	14	O94915	Protein furry homolog-like Homo sapiens GN	FRYL	17	0.8318	1.1272	1.1169	1.0471	0.9817	0.6138	1.16397	0.433363
20.3	25.3	Q9NPH3	Interleukin-1 receptor accessory protein Homo sapiens GN	IL1RAP	13	0.8318	1.0093	0.9036	1.0375	1.3804	1.3804	0.722613	0.0487655
18.88	43.5	P54819	Adenylate kinase 2, mitochondrial Homo sapiens GN	AK2	17	0.8318	1.1588	0.8551	1.3932	0.879	1.028	0.862281	0.46004
18.77	20.3	Q63ZY3	KN motif and ankyrin repeat domain-containing protein 2 Homo sapiens GN	KANK2	11	0.8318	0.8872	1.1695	1.1066	1.7219	1.3552	0.690418	0.105408
27.82	39.9	O95573	Long-chain-fatty-acid--CoA ligase 3 Homo sapiens GN	ACSL3	17	0.8318	1.0471	1.2134	0.597	0.929	1.028	1.21077	0.35287
14.43	24.6	Q9Y3I0	tRNA-splicing ligase RtcB homolog Homo sapiens GN	RTCB	8	0.8318	0.8318	0.9727	0.6607	0.7656	0.8318	1.16749	0.139371
14.43	32.8	P31689	DnaJ homolog subfamily A member 1 Homo sapiens GN	DNAJA1	10	0.8318	0.673	0.3981	0.8166	0.5445	0.4207	1.06796	0.826367
15.05	58.5	P28066	Proteasome subunit alpha type-5 Homo sapiens GN	PSMA5	9	0.8318	1.1376	1.0666	1.9231	1.5704	1.9231	0.560499	0.00605945
7.06	19.5	O14777	Kinetochore protein NDC80 homolog Homo sapiens GN	NDC80	3	0.8318	1.0568	0.9376	0.7798	0.9817	1.0765	0.995842	0.97294
6.85	21	O14744	Protein arginine N-methyltransferase 5 Homo sapiens GN	PRMT5	5	0.8318	0.9908	0.5105	0.6546	0.7047	1.0093	0.985012	0.950616
4.62	25.3	Q13951	Core-binding factor subunit beta Homo sapiens GN	CBFB	3	0.8318	0.5445	0.8395	0.9462	1.0093	1.0093	0.747369	0.0658071
4.03	14.3	O14579	Coatomer subunit epsilon Homo sapiens GN	COPE	2	0.8318	0.929	0.871	0.929	0.863	0.9204	0.970285	0.485733
24.92	37.6	Q14240	Eukaryotic initiation factor 4A-II Homo sapiens GN	EIF4A2	18	0.8318	0.8551	0.5598	0.673	0.6855	0.7656	1.05772	0.701286
2.5	16.4	Q9H7M9	Platelet receptor Gi24 Homo sapiens GN	C10orf54	3	0.8318	0.9462	0.8241	0.912	0.7943	0.9036	0.997011	0.96439
2.19	8.4	P78362	SRSF protein kinase 2 Homo sapiens GN	SRPK2	1	0.8318	0.8091	0.7112	0.8017	0.6918	0.8318	1.01153	0.881793
2.13	12	O75792	Ribonuclease H2 subunit A Homo sapiens GN	RNASEH2A	1	0.8318	1.1272	1.8365	1.6293	1.3932	1.7219	0.799996	0.370456
8.14	11.5	Q9NZA1	Chloride intracellular channel protein 5 Homo sapiens GN	CLIC5	7	0.8318	0.879	0.8551	0.955	0.8318	1.1376	0.877411	0.254374
2.01	16.9	Q99836	Myeloid differentiation primary response protein MyD88 Homo sapiens GN	MYD88	1	0.8318	1.0765	1.0765	1.2474	1.1695	0.912	0.896633	0.427739
2	7.4	Q9NPF0	CD320 antigen Homo sapiens GN	CD320	1	0.8318	0.8091	0.7798	0.9462	1	0.9727	0.829319	0.00154702
1.86	19.4	Q5T6V5	UPF0553 protein C9orf64 Homo sapiens GN	C9orf64	2	0.8318	0.9638	1.0093	1.0471	1.1169	1.1695	0.841428	0.0511047
1.52	8.2	Q96M96	FYVE, RhoGEF and PH domain-containing protein 4 Homo sapiens GN	FGD4	1	0.8318	0.7516	0.7244	0.6607	0.6792	1.2706	0.884045	0.645024
54.66	50.2	Q14644	Ras GTPase-activating protein 3 Homo sapiens GN	RASA3	44	0.8395	1.4588	0.9727	1.7061	1.8197	2.421	0.550044	0.037431
47.48	47.9	P08648	Integrin alpha-5 Homo sapiens GN	ITGA5	90	0.8395	0.9817	0.929	0.8551	0.6194	0.6427	1.29898	0.069549
45.04	74	P13489	Ribonuclease inhibitor Homo sapiens GN	RNH1	45	0.8395	1	1.0965	0.673	0.6668	0.7586	1.39916	0.0257164
26.95	60.6	Q06323	Proteasome activator complex subunit 1 Homo sapiens GN	PSME1	20	0.8395	1.1803	1.0666	2.0701	1.9055	1.4322	0.570731	0.0230678
23.06	58.7	O15144	Actin-related protein 2/3 complex subunit 2 Homo sapiens GN	ARPC2	24	0.8395	0.9638	1.1695	1.028	0.787	0.6546	1.20376	0.313545
16.44	20.9	Q99829	Copine-1 Homo sapiens GN	CPNE1	10	0.8395	1.0186	0.8241	1.1912	1.5417	1.2942	0.666038	0.020914
17.84	14.4	P20702	Integrin alpha-X Homo sapiens GN	ITGAX	10	0.8395	0.597	0.6486	1.0471	1.0568	1.1588	0.639072	0.00871239
15.05	49.6	P18669	Phosphoglycerate mutase 1 Homo sapiens GN	PGAM1	14	0.8395	1.2359	1.1272	1.1588	0.9908	0.929	1.04028	0.77751
12.77	21	Q8WWI5	Choline transporter-like protein 1 Homo sapiens GN	SLC44A1	13	0.8395	0.7656	0.955	0.7311	0.787	0.7112	1.14839	0.137975
8.66	52	Q9BV40	Vesicle-associated membrane protein 8 Homo sapiens GN	VAMP8	11	0.8395	0.871	1.0375	0.4656	0.3631	0.2333	2.58757	0.00349935
8.47	12.9	Q8WTV0	Scavenger receptor class B member 1 Homo sapiens GN	SCARB1	6	0.8395	1.2823	1.3552	0.8395	0.8872	0.6194	1.48203	0.105716
7.79	16.6	O14936	Peripheral plasma membrane protein CASK Homo sapiens GN	CASK	6	0.8395	0.7244	0.9462	0.9204	1.6293	0.8872	0.730338	0.284753
29.62	57.1	P30499	HLA class I histocompatibility antigen, Cw-1 alpha chain Homo sapiens GN	HLA-C	70	0.8395	0.6026	1.1695	0.4325	0.7656	1.3677	1.01785	0.964151
3.81	13.3	Q8IUW5	RELT-like protein 1 Homo sapiens GN	RELL1	2	0.8395	0.7727	0.8318	0.8241	0.955	0.9462	0.896782	0.118024
3.22	21.2	Q9Y3E5	Peptidyl-tRNA hydrolase 2, mitochondrial Homo sapiens GN	PTRH2	2	0.8395	0.9817	0.7727	1.1376	0.879	0.8395	0.908196	0.47866
3.14	11.9	Q9H2V7	Protein spinster homolog 1 Homo sapiens GN	SPNS1	3	0.8395	0.9638	1.3428	1.1912	0.6855	0.8872	1.13828	0.578519
2.3	7.3	Q8WVT3	Trafficking protein particle complex subunit 12 Homo sapiens GN	TRAPPC12	1	0.8395	1.1482	0.6982	1.1588	1.1912	0.8241	0.846193	0.410547
2.03	13.9	P53801	Pituitary tumor-transforming gene 1 protein-interacting protein Homo sapiens GN	PTTG1IP	2	0.8395	0.9727	0.912	0.7943	0.9462	0.8241	1.06223	0.427803
2.02	4.7	O15554	Intermediate conductance calcium-activated potassium channel protein 4 Homo sapiens GN	KCNN4	1	0.8395	1.1803	0.7727	1.3804	1.0864	0.8091	0.852437	0.48117
1.92	2.9	O43493	Trans-Golgi network integral membrane protein 2 Homo sapiens GN	TGOLN2	1	0.8395	0.9727	1.028	0.879	1.1272	1.0666	0.924304	0.452845
15.84	20.1	P07947	Tyrosine-protein kinase Yes Homo sapiens GN	YES1	10	0.8395	0.7798	0.8091	0.9638	0.863	0.8954	0.892073	0.0463378
118.55	45.3	Q9Y4G6	Talin-2 Homo sapiens GN	TLN2	92	0.8472	0.7798	0.7656	1.1803	1.1695	1.1803	0.677771	0.000117761
43.56	57.3	P23141	Liver carboxylesterase 1 Homo sapiens GN	CES1	32	0.8472	1.1169	0.912	0.929	0.7047	0.7311	1.21621	0.188962
40.85	42.3	O14672	Disintegrin and metalloproteinase domain-containing protein 10 Homo sapiens GN	ADAM10	43	0.8472	0.9376	1.1169	0.6427	0.7727	0.7656	1.33044	0.0554838
22.86	77.5	P30086	Phosphatidylethanolamine-binding protein 1 Homo sapiens GN	PEBP1	24	0.8472	1.1803	0.9036	0.6918	0.6368	0.5598	1.55216	0.0340221
19.04	53.6	P17931	Galectin-3 Homo sapiens GN	LGALS3	20	0.8472	0.9727	0.929	0.8551	0.5861	0.6855	1.29257	0.0750298
13.6	41	O00231	26S proteasome non-ATPase regulatory subunit 11 Homo sapiens GN	PSMD11	7	0.8472	0.5598	0.7311	0.8166	0.7178	0.8395	0.90067	0.438508
13.02	16.7	Q8NDX1	PH and SEC7 domain-containing protein 4 Homo sapiens GN	PSD4	10	0.8472	1.0471	1.0186	1.3183	1.0666	1.1169	0.831829	0.118553
6.02	14.4	Q96I34	Protein phosphatase 1 regulatory subunit 16A Homo sapiens GN	PPP1R16A	4	0.8472	0.8017	0.7943	0.8872	0.7447	0.879	0.973038	0.669455
5.85	12.8	P14598	Neutrophil cytosol factor 1 Homo sapiens GN	NCF1	3	0.8472	0.787	0.871	1.0375	1.0666	1.1588	0.767783	0.00467384
5.77	25	Q92734	Protein TFG Homo sapiens GN	TFG	8	0.8472	0.9376	0.8872	0.8551	0.8872	0.912	1.00667	0.857909
3.77	18.6	O95630	STAM-binding protein Homo sapiens GN	STAMBP	2	0.8472	0.955	0.929	0.9204	1.0471	0.9638	0.931737	0.248007
3.3	13.6	Q9NXW2	DnaJ homolog subfamily B member 12 Homo sapiens GN	DNAJB12	3	0.8472	1	0.912	0.8318	0.879	0.7798	1.10785	0.164799
2.26	8.5	O14939	Phospholipase D2 Homo sapiens GN	PLD2	1	0.8472	0.871	0.8017	0.8318	0.9036	0.8551	0.972747	0.467373
2.24	20.8	Q9BUT1	3-hydroxybutyrate dehydrogenase type 2 Homo sapiens GN	BDH2	1	0.8472	0.8472	0.7727	0.871	0.9817	1	0.86483	0.0532395
2.16	8.1	Q8NEN9	PDZ domain-containing protein 8 Homo sapiens GN	PDZD8	1	0.8472	0.8872	0.7447	0.871	0.8091	0.9376	0.947053	0.458461
4.01	7.2	Q96JB2	Conserved oligomeric Golgi complex subunit 3 Homo sapiens GN	COG3	2	0.8472	1.0965	1.0965	0.7943	0.871	0.8551	1.20624	0.115171
2	4.3	Q96D31	Calcium release-activated calcium channel protein 1 Homo sapiens GN	ORAI1	3	0.8472	1.2823	1.0965	1.0666	1.3062	0.929	0.977043	0.887354
2	10.4	P62995	Transformer-2 protein homolog beta Homo sapiens GN	TRA2B	1	0.8472	0.673	0.9204	0.863	0.9462	1.1066	0.837026	0.19695
12.33	31.4	O00241	Signal-regulatory protein beta-1 Homo sapiens GN	SIRPB1	9	0.8472	0.7727	0.7379	0.9036	0.9036	0.9204	0.864423	0.0196525
37.09	61.8	Q99536	Synaptic vesicle membrane protein VAT-1 homolog Homo sapiens GN	VAT1	45	0.8551	1.2359	1.1376	0.9036	0.7447	1	1.21912	0.228739
29.07	46.4	P04844	Dolichyl-diphosphooligosaccharide--protein glycosyltransferase subunit 2 Homo sapiens GN	RPN2	28	0.8551	1.2706	1.5704	0.4742	0.6138	0.6668	2.10628	0.0396662
20.17	42	Q15223	Nectin-1 Homo sapiens GN	PVRL1	18	0.8551	1.0864	0.912	1.2942	1.3677	1.803	0.639096	0.0362736
16.4	35.2	P14384	Carboxypeptidase M Homo sapiens GN	CPM	15	0.8551	0.787	0.6792	1.2942	1.4997	1.4588	0.545841	0.00135917
16.3	19.5	O00159	Unconventional myosin-Ic Homo sapiens GN	MYO1C	11	0.8551	0.8551	1.0864	1.3677	2.0324	1.7701	0.540908	0.0190726
13.98	30.6	P00387	NADH-cytochrome b5 reductase 3 Homo sapiens GN	CYB5R3	7	0.8551	0.9204	0.7943	0.4487	0.5058	0.787	1.47562	0.0672121
7.22	11.5	Q15027	Arf-GAP with coiled-coil, ANK repeat and PH domain-containing protein 1 Homo sapiens GN	ACAP1	4	0.8551	0.863	0.8318	1.0186	0.9638	0.9908	0.857628	0.00154954
5.8	9	Q9ULX3	RNA-binding protein NOB1 Homo sapiens GN	NOB1	3	0.8551	0.7656	1.2023	0.5058	0.8091	0.8872	1.28196	0.306796
5.52	9.9	Q9UBT7	Alpha-catulin Homo sapiens GN	CTNNAL1	5	0.8551	0.8551	0.879	0.879	0.9462	0.9638	0.928361	0.0694528
4.83	9.6	P28288	ATP-binding cassette sub-family D member 3 Homo sapiens GN	ABCD3	3	0.8551	1.0471	1.6596	1.5704	1.1272	1.5849	0.83171	0.447201
3.97	11	Q7KYR7	Butyrophilin subfamily 2 member A1 Homo sapiens GN	BTN2A1	2	0.8551	0.8551	0.9204	0.879	0.863	0.9036	0.99433	0.849837
3.08	19.6	Q9NRV9	Heme-binding protein 1 Homo sapiens GN	HEBP1	2	0.8551	0.879	0.9727	1.0375	1.3428	1.0965	0.778532	0.0624479
2.6	5.1	P10398	Serine/threonine-protein kinase A-Raf Homo sapiens GN	ARAF	2	0.8551	0.871	0.9908	0.871	1.0471	0.9817	0.936927	0.413687
2.26	20.3	Q8WY22	BRI3-binding protein Homo sapiens GN	BRI3BP	1	0.8551	0.8551	0.8872	0.8551	0.8472	0.8551	1.01564	0.292893
2	7	Q9H993	Protein-glutamate O-methyltransferase Homo sapiens GN	ARMT1	1	0.8551	1.1376	0.955	1.0765	0.955	0.9036	1.00429	0.96764
2	20.8	Q9NP97	Dynein light chain roadblock-type 1 Homo sapiens GN	DYNLRB1	1	0.8551	0.9817	0.8954	0.9638	1	1.0471	0.907436	0.104841
2	16.4	P61457	Pterin-4-alpha-carbinolamine dehydratase Homo sapiens GN	PCBD1	1	0.8551	0.8091	0.9036	1.0965	0.8954	1.0093	0.855591	0.0879544
1.81	13.4	P62081	40S ribosomal protein S7 Homo sapiens GN	RPS7	1	0.8551	0.8318	0.8017	0.7586	0.8017	0.7798	1.06346	0.0671508
1.76	5.4	Q06481	Amyloid-like protein 2 Homo sapiens GN	APLP2	1	0.8551	0.7447	0.8472	0.912	0.9817	0.9376	0.864267	0.0353006
1.67	8.1	Q8N697	Solute carrier family 15 member 4 Homo sapiens GN	SLC15A4	1	0.8551	0.8954	1.0093	0.7943	0.8241	0.9376	1.07973	0.345256
1.63	6.1	Q9BRQ5	Protein orai-3 Homo sapiens GN	ORAI3	1	0.8551	0.871	0.9204	0.912	0.9204	0.8091	1.00189	0.969394
1.44	5.6	Q9H3Q1	Cdc42 effector protein 4 Homo sapiens GN	CDC42EP4	1	0.8551	0.8872	0.9908	1.3932	0.6368	0.871	0.942123	0.817617
127.95	45.5	P49327	Fatty acid synthase Homo sapiens GN	FASN	101	0.863	1.1169	1.1169	1.2246	0.9817	0.8954	0.99842	0.99057
52.4	38.8	P48960	CD97 antigen Homo sapiens GN	CD97	106	0.863	1.2823	1.1803	1.2823	0.871	0.6918	1.16889	0.498849
35.99	53	P60842	Eukaryotic initiation factor 4A-I Homo sapiens GN	EIF4A1	30	0.863	0.871	0.929	0.6252	0.4613	0.492	1.68704	0.00266808
33.92	41.1	P54136	Arginine--tRNA ligase, cytoplasmic Homo sapiens GN	RARS	25	0.863	1.0375	0.8318	1.556	1.2359	1.406	0.650873	0.0122124
24.87	29.8	Q15052	Rho guanine nucleotide exchange factor 6 Homo sapiens GN	ARHGEF6	15	0.863	0.6486	0.879	1.977	1.6293	1.1588	0.501689	0.0333481
21.94	48.9	O60664	Perilipin-3 Homo sapiens GN	PLIN3	16	0.863	0.9908	0.787	1.3428	1.5136	1.4454	0.613883	0.0020266
20.27	12.2	O15118	Niemann-Pick C1 protein Homo sapiens GN	NPC1	14	0.863	1	0.863	1.0186	1.2942	1.1803	0.780396	0.0499734
18.81	9.8	O75882	Attractin Homo sapiens GN	ATRN	10	0.863	0.4966	0.787	0.912	0.8954	1.1695	0.721086	0.124271
13.76	26.6	P00390	Glutathione reductase, mitochondrial Homo sapiens GN	GSR	7	0.863	0.8091	0.6918	0.5152	0.5495	0.6607	1.37006	0.0335706
12.65	20.7	Q8NHP8	Putative phospholipase B-like 2 Homo sapiens GN	PLBD2	10	0.863	0.9638	1.0186	0.5297	0.6026	0.6427	1.60304	0.0031754
11	27.6	P09326	CD48 antigen Homo sapiens GN	CD48	6	0.863	0.7943	0.673	0.8472	0.7727	0.7727	0.973961	0.750042
5.17	17.8	Q9NUU7	ATP-dependent RNA helicase DDX19A Homo sapiens GN	DDX19A	3	0.863	0.871	0.863	1.0093	1	0.9638	0.873499	0.000892057
4.11	64.6	Q08AG7	Mitotic-spindle organizing protein 1 Homo sapiens GN	MZT1	6	0.863	0.929	0.7727	1.0186	0.7798	0.912	0.946244	0.588136
12.35	16.3	O95758	Polypyrimidine tract-binding protein 3 Homo sapiens GN	PTBP3	8	0.863	0.879	0.9462	0.8241	0.8472	0.912	1.04061	0.393855
47.46	82.5	P68032	Actin, alpha cardiac muscle 1 Homo sapiens GN	ACTC1	180	0.863	1.028	0.955	0.8017	1.2823	0.6081	1.05717	0.815623
2.28	12.4	Q9UGI8	Testin Homo sapiens GN	TES	2	0.863	0.7798	0.8318	0.9908	0.7727	1.0186	0.889472	0.276665
2.2	17.3	P61970	Nuclear transport factor 2 Homo sapiens GN	NUTF2	3	0.863	0.9376	0.8091	0.8395	0.912	0.8551	1.00119	0.982096
2.11	25.5	Q9H0R3	Transmembrane protein 222 Homo sapiens GN	TMEM222	2	0.863	1.1803	1.0666	1.1482	0.9036	1.0765	0.994118	0.960984
2.32	13.9	Q4VC31	Coiled-coil domain-containing protein 58 Homo sapiens GN	CCDC58	1	0.863	0.7656	0.8954	0.7047	0.8166	0.8241	1.07615	0.339047
2.16	4.2	O94759	Transient receptor potential cation channel subfamily M member 2 Homo sapiens GN	TRPM2	2	0.863	1.0186	0.8872	1.0471	1.0471	0.8318	0.946275	0.577476
2.02	11.8	Q04323	UBX domain-containing protein 1 Homo sapiens GN	UBXN1	1	0.863	0.955	1.1169	1.3804	1.5136	1.4723	0.672171	0.00474319
1.55	2.2	Q7Z6L1	Tectonin beta-propeller repeat-containing protein 1 Homo sapiens GN	TECPR1	1	0.863	0.7311	0.9638	0.6607	0.631	0.7943	1.22622	0.134535
75.07	83.8	P68363	Tubulin alpha-1B chain Homo sapiens GN	TUBA1B	137	0.871	0.879	1.0093	1.0568	0.9727	0.9638	0.921825	0.220239
31.42	18.9	P16070	CD44 antigen Homo sapiens GN	CD44	58	0.871	0.9462	1.0186	0.8395	0.787	0.8241	1.15719	0.0473429
29.15	86.1	Q15286	Ras-related protein Rab-35 Homo sapiens GN	RAB35	44	0.871	1.0186	1	1	0.929	0.7727	1.06955	0.48564
20.74	38.7	P53634	Dipeptidyl peptidase 1 Homo sapiens GN	CTSC	28	0.871	1.3428	1.1803	0.8091	0.6668	0.8241	1.4757	0.0683566
17.65	26.1	Q13200	26S proteasome non-ATPase regulatory subunit 2 Homo sapiens GN	PSMD2	10	0.871	0.9908	0.7516	1.0965	0.871	0.8954	0.912851	0.449683
17.04	36.9	O14828	Secretory carrier-associated membrane protein 3 Homo sapiens GN	SCAMP3	17	0.871	1.2134	1.1803	0.8872	1.6293	0.9908	0.93083	0.768213
13.54	22.7	Q14156	Protein EFR3 homolog A Homo sapiens GN	EFR3A	9	0.871	1.1912	1.1482	1.0093	1.3183	1.556	0.826656	0.297224
13.13	64.7	P63098	Calcineurin subunit B type 1 Homo sapiens GN	PPP3R1	10	0.871	0.9908	1.0568	1.4454	1.4588	1.1272	0.723967	0.0376844
10.19	15.7	Q15029	116 kDa U5 small nuclear ribonucleoprotein component Homo sapiens GN	EFTUD2	8	0.871	1	1.3183	0.955	1.556	2.1677	0.681664	0.255552
6.88	12.6	Q99661	Kinesin-like protein KIF2C Homo sapiens GN	KIF2C	6	0.871	0.7047	0.7447	0.9817	0.7798	0.597	0.983846	0.922025
6.12	8.7	Q04656	Copper-transporting ATPase 1 Homo sapiens GN	ATP7A	4	0.871	0.879	0.9376	0.9036	0.8166	0.8395	1.04997	0.271434
5.68	30.5	P39687	Acidic leucine-rich nuclear phosphoprotein 32 family member A Homo sapiens GN	ANP32A	5	0.871	0.9817	0.912	1.0093	0.9638	0.863	0.974825	0.682006
6.05	34	P22626	Heterogeneous nuclear ribonucleoproteins A2/B1 Homo sapiens GN	HNRNPA2B1	4	0.871	0.8395	0.8017	0.9462	0.929	0.8551	0.920119	0.101984
5.16	57	Q9H299	SH3 domain-binding glutamic acid-rich-like protein 3 Homo sapiens GN	SH3BGRL3	8	0.871	0.879	1.1272	1.8365	2.0512	2.0324	0.486005	0.000730624
4.67	4.5	Q2PPJ7	Ral GTPase-activating protein subunit alpha-2 Homo sapiens GN	RALGAPA2	3	0.871	0.6668	0.8472	1.1588	0.8318	1.3183	0.720783	0.121391
4.03	23.5	P38117	Electron transfer flavoprotein subunit beta Homo sapiens GN	ETFB	2	0.871	0.871	0.7586	0.7244	0.8241	0.8872	1.02665	0.738369
3.58	40.6	P60468	Protein transport protein Sec61 subunit beta Homo sapiens GN	SEC61B	2	0.871	0.955	1.0186	1.0186	0.929	0.912	0.994755	0.930732
3.43	27.1	Q9UM00	Transmembrane and coiled-coil domain-containing protein 1 Homo sapiens GN	TMCO1	4	0.871	0.8954	0.863	0.9462	0.9638	0.955	0.917766	0.00202836
3.01	16.1	P10620	Microsomal glutathione S-transferase 1 Homo sapiens GN	MGST1	2	0.871	0.879	1	0.879	0.9727	0.9376	0.98591	0.805823
2.92	6.5	Q9H1C4	Protein unc-93 homolog B1 Homo sapiens GN	UNC93B1	2	0.871	1.0471	0.9908	0.7943	1.1066	0.8166	1.07043	0.603124
3.1	14.3	Q8IU85	Calcium/calmodulin-dependent protein kinase type 1D Homo sapiens GN	CAMK1D	3	0.871	0.9204	0.929	1.0471	1.0568	0.8166	0.931484	0.4542
4.18	16	Q9Y608	Leucine-rich repeat flightless-interacting protein 2 Homo sapiens GN	LRRFIP2	4	0.871	0.9036	0.8472	0.9376	1.4454	1.0186	0.770755	0.176053
2.01	6.1	Q9P260	LisH domain and HEAT repeat-containing protein KIAA1468 Homo sapiens GN	KIAA1468	1	0.871	0.8091	0.787	1.1912	0.9638	1.0093	0.779667	0.0346569
2	7	Q969E2	Secretory carrier-associated membrane protein 4 Homo sapiens GN	SCAMP4	1	0.871	0.7727	0.673	0.7656	0.9204	0.8017	0.931262	0.483267
2.01	5.2	Q06265	Exosome complex component RRP45 Homo sapiens GN	EXOSC9	1	0.871	0.8318	1.3305	1	0.9204	0.52	1.24295	0.416652
1.96	9.2	Q9NW15	Anoctamin-10 Homo sapiens GN	ANO10	3	0.871	0.8395	0.8551	1.1695	0.912	0.8872	0.864217	0.212645
1.72	7.1	Q9C0H2	Protein tweety homolog 3 Homo sapiens GN	TTYH3	1	0.871	0.879	0.8318	0.8872	0.8872	0.9204	0.958067	0.108767
1.55	18.3	O76071	Probable cytosolic iron-sulfur protein assembly protein CIAO1 Homo sapiens GN	CIAO1	2	0.871	0.929	0.9204	0.8017	0.9638	0.9462	1.00321	0.960071
43.01	35.4	Q12979	Active breakpoint cluster region-related protein Homo sapiens GN	ABR	32	0.879	1.0765	1.0186	0.7178	0.6252	0.5395	1.57987	0.00956099
27.81	38.1	Q15437	Protein transport protein Sec23B Homo sapiens GN	SEC23B	16	0.879	0.6668	0.8241	0.4529	0.6607	0.7727	1.25637	0.227649
18.27	59.6	P67775	Serine/threonine-protein phosphatase 2A catalytic subunit alpha isoform Homo sapiens GN	PPP2CA	15	0.879	1.0965	1.2942	1.3183	1.1376	1.3183	0.866329	0.278366
16.7	24.6	Q32MZ4	Leucine-rich repeat flightless-interacting protein 1 Homo sapiens GN	LRRFIP1	12	0.879	0.8091	1.0093	0.9638	1	0.929	0.932453	0.35372
16.52	19	Q9NS87	Kinesin-like protein KIF15 Homo sapiens GN	KIF15	11	0.879	1.0093	0.4699	0.7047	0.8954	1.0765	0.881043	0.614733
15.26	45.8	P57088	Transmembrane protein 33 Homo sapiens GN	TMEM33	15	0.879	1.1376	1.0864	0.7798	0.8395	0.7943	1.28563	0.0471398
14.02	68.8	Q9UHV9	Prefoldin subunit 2 Homo sapiens GN	PFDN2	10	0.879	1.0765	1	1.7701	1.7701	1.7061	0.563349	0.000239202
12.1	16.1	Q8IZ83	Aldehyde dehydrogenase family 16 member A1 Homo sapiens GN	ALDH16A1	9	0.879	0.912	0.6982	0.8872	1	1.0965	0.834266	0.140502
11.66	54	P63208	S-phase kinase-associated protein 1 Homo sapiens GN	SKP1	10	0.879	0.9376	1.2359	1.0965	1.1066	0.6982	1.05211	0.786542
11.29	26.6	Q13501	Sequestosome-1 Homo sapiens GN	SQSTM1	6	0.879	0.8954	0.9727	1.0375	0.929	0.9204	0.951574	0.381955
10.1	39.4	P30626	Sorcin Homo sapiens GN	SRI	5	0.879	1.0471	0.955	0.6486	0.6252	0.4446	1.67662	0.00864119
10.24	42.5	P14550	Alcohol dehydrogenase [NADP(+)] Homo sapiens GN	AKR1A1	9	0.879	0.8551	0.8241	1.3677	1.2134	1.1912	0.678154	0.00218087
8.91	15.1	Q8TCT9	Minor histocompatibility antigen H13 Homo sapiens GN	HM13	10	0.879	1.2134	1.4454	1	0.8091	0.929	1.29206	0.199404
9.75	38.3	P61163	Alpha-centractin Homo sapiens GN	ACTR1A	7	0.879	1.0765	0.8166	1.028	1.2134	1.1272	0.822923	0.104206
8.11	25.8	Q8ND76	Cyclin-Y Homo sapiens GN	CCNY	7	0.879	0.9462	0.8017	0.9376	0.8872	0.955	0.944996	0.334014
7.71	31.2	Q7Z4W1	L-xylulose reductase Homo sapiens GN	DCXR	4	0.879	0.8872	0.8241	0.871	0.9376	0.912	0.952106	0.192259
6.33	10.2	Q9BQA1	Methylosome protein 50 Homo sapiens GN	WDR77	3	0.879	0.929	0.9908	0.8954	0.863	0.912	1.04808	0.293112
6	27.7	P55957	BH3-interacting domain death agonist Homo sapiens GN	BID	4	0.879	0.7112	0.929	1.0471	1.1803	1.3552	0.703176	0.0330118
6.17	13.8	P49589	Cysteine--tRNA ligase, cytoplasmic Homo sapiens GN	CARS	5	0.879	0.879	0.7311	0.7798	0.7656	1.2589	0.887601	0.568802
6.16	10.7	Q6DN90	IQ motif and SEC7 domain-containing protein 1 Homo sapiens GN	IQSEC1	5	0.879	0.8318	0.9817	0.871	0.9638	0.9376	0.97118	0.636537
5.61	14.6	P23458	Tyrosine-protein kinase JAK1 Homo sapiens GN	JAK1	5	0.879	0.7112	1.0965	1.1272	1.3305	1.4997	0.678905	0.0523294
5.19	10.7	P17812	CTP synthase 1 Homo sapiens GN	CTPS1	3	0.879	0.6252	0.5445	0.1614	1.406	0.9204	0.823499	0.716856
4.4	17.3	Q9NUE0	Palmitoyltransferase ZDHHC18 Homo sapiens GN	ZDHHC18	4	0.879	0.8472	0.8472	0.787	0.7244	0.863	1.08381	0.184787
4.01	9	Q96M27	Protein PRRC1 Homo sapiens GN	PRRC1	2	0.879	0.9376	0.9908	0.871	0.8318	0.8872	1.08394	0.116118
3.75	7.4	Q9P219	Protein Daple Homo sapiens GN	CCDC88C	4	0.879	0.9036	0.9462	0.912	1.0093	0.8241	0.993954	0.927302
2.83	7.7	Q6UWP7	Lysocardiolipin acyltransferase 1 Homo sapiens GN	LCLAT1	2	0.879	1.0568	1.0765	0.9462	0.9376	0.9638	1.05784	0.434573
2.17	5.7	Q9BZ29	Dedicator of cytokinesis protein 9 Homo sapiens GN	DOCK9	1	0.879	0.8872	0.929	0.912	1.0765	1.0375	0.890681	0.101219
40.17	25.2	Q3V6T2	Girdin Homo sapiens GN	CCDC88A	26	0.8872	0.7047	0.7112	0.8166	0.8551	0.8472	0.914328	0.303114
38.27	34.7	O95466	Formin-like protein 1 Homo sapiens GN	FMNL1	25	0.8872	0.9036	0.8872	1.2706	1.3428	1.3183	0.68113	4.43672e-05
36.88	57.4	P52209	6-phosphogluconate dehydrogenase, decarboxylating Homo sapiens GN	PGD	25	0.8872	0.9036	0.8166	0.9376	0.955	0.8318	0.957055	0.45191
31.6	38.2	P47897	Glutamine--tRNA ligase Homo sapiens GN	QARS	19	0.8872	0.9727	0.8318	1	1.2246	1.2359	0.777836	0.0422498
29.47	42.8	Q16555	Dihydropyrimidinase-related protein 2 Homo sapiens GN	DPYSL2	25	0.8872	0.787	0.7727	1.0375	0.8872	0.8954	0.867664	0.109538
27.65	7.9	O75592	E3 ubiquitin-protein ligase MYCBP2 Homo sapiens GN	MYCBP2	15	0.8872	0.8318	1.3062	0.6668	0.8091	1.1588	1.14821	0.567638
21.14	17.2	P55011	Solute carrier family 12 member 2 Homo sapiens GN	SLC12A2	13	0.8872	0.8395	0.8395	1.028	0.955	1.0375	0.849594	0.00770418
16.55	40.1	Q8IWE4	DCN1-like protein 3 Homo sapiens GN	DCUN1D3	9	0.8872	0.5152	0.6855	0.7943	0.8017	1.1169	0.769619	0.240325
12.19	53.4	P30043	Flavin reductase (NADPH) Homo sapiens GN	BLVRB	9	0.8872	0.7516	0.7656	1.0471	0.9376	1.2023	0.75444	0.0414266
9.8	46.1	P61088	Ubiquitin-conjugating enzyme E2 N Homo sapiens GN	UBE2N	8	0.8872	1	0.9727	0.8166	0.7311	0.5916	1.33684	0.0313035
8.82	8.8	Q68CZ2	Tensin-3 Homo sapiens GN	TNS3	8	0.8872	0.8166	0.9376	0.8872	0.8954	0.9727	0.958661	0.440888
8.85	21.9	Q96JB5	CDK5 regulatory subunit-associated protein 3 Homo sapiens GN	CDK5RAP3	4	0.8872	1.3305	1.4723	1.5996	1.3305	1.3428	0.863582	0.379492
7.77	15.3	Q99755	Phosphatidylinositol 4-phosphate 5-kinase type-1 alpha Homo sapiens GN	PIP5K1A	6	0.8872	1.0093	0.9376	0.955	0.9462	0.9727	0.986151	0.733073
7.76	14	O43815	Striatin Homo sapiens GN	STRN	6	0.8872	0.9376	0.9817	0.912	0.955	1.028	0.96943	0.53481
6.08	4	E9PAV3	Nascent polypeptide-associated complex subunit alpha, muscle-specific form Homo sapiens GN	NACA	7	0.8872	0.8395	1.0093	0.8241	0.8472	0.8551	1.08296	0.245717
11.84	25.5	Q9Y6E0	Serine/threonine-protein kinase 24 Homo sapiens GN	STK24	8	0.8872	1	1	0.9036	0.9727	0.9908	1.00701	0.891334
6.01	71.1	P63220	40S ribosomal protein S21 Homo sapiens GN	RPS21	3	0.8872	0.9204	1.0186	0.8551	0.871	0.7379	1.147	0.104107
4.81	26	Q6FI81	Anamorsin Homo sapiens GN	CIAPIN1	3	0.8872	0.9817	0.9462	0.929	1	0.9908	0.964141	0.380573
4.28	5.3	Q9NQW6	Actin-binding protein anillin Homo sapiens GN	ANLN	4	0.8872	0.9638	1.0666	0.955	0.9817	0.9908	0.996618	0.953402
4.13	7.3	Q8IZY2	ATP-binding cassette sub-family A member 7 Homo sapiens GN	ABCA7	3	0.8872	0.6668	1.1482	0.6026	1.1066	0.929	1.02426	0.921298
3.71	3.2	Q5VW36	Focadhesin Homo sapiens GN	FOCAD	2	0.8872	1.1376	0.6546	0.6427	1.1066	0.5012	1.19058	0.567809
3.1	8.8	Q9BXX0	EMILIN-2 Homo sapiens GN	EMILIN2	2	0.8872	1.0093	0.8872	1.1272	1.1066	0.9638	0.870559	0.103083
2.94	8.3	Q96IJ6	Mannose-1-phosphate guanyltransferase alpha Homo sapiens GN	GMPPA	2	0.8872	0.3404	0.8241	0.7656	0.5105	0.7244	1.02559	0.932727
2.92	11	Q9UDT6	CAP-Gly domain-containing linker protein 2 Homo sapiens GN	CLIP2	2	0.8872	0.8395	0.8551	0.955	0.9462	0.9727	0.898361	0.00373644
2.31	6.8	O95185	Netrin receptor UNC5C Homo sapiens GN	UNC5C	1	0.8872	1.0186	1.028	1.0568	0.912	1	0.988211	0.859827
2.07	9.4	Q9Y6G9	Cytoplasmic dynein 1 light intermediate chain 1 Homo sapiens GN	DYNC1LI1	1	0.8872	0.929	0.8954	0.9817	0.8318	0.8872	1.00404	0.940308
4.25	15.5	P12318	Low affinity immunoglobulin gamma Fc region receptor II-a Homo sapiens GN	FCGR2A	4	0.8872	0.9462	0.863	0.9204	1.0965	1.1482	0.851916	0.0998663
2	25	O95183	Vesicle-associated membrane protein 5 Homo sapiens GN	VAMP5	1	0.8872	0.9036	1.2706	0.3565	1.2134	0.8017	1.29086	0.453585
1.58	6.7	Q8NE00	Transmembrane protein 104 Homo sapiens GN	TMEM104	1	0.8872	0.5546	0.7656	0.5297	0.7178	0.9204	1.01822	0.933782
51.83	42.2	P06737	Glycogen phosphorylase, liver form Homo sapiens GN	PYGL	34	0.8954	1.2359	1.0568	1.1482	0.6668	0.7656	1.23541	0.315669
42.2	61.5	O00186	Syntaxin-binding protein 3 Homo sapiens GN	STXBP3	35	0.8954	1.2589	1.2134	0.3698	0.2655	0.2606	3.75901	0.00233871
19.66	54.5	Q15691	Microtubule-associated protein RP/EB family member 1 Homo sapiens GN	MAPRE1	21	0.8954	0.929	1.0093	1	0.8395	0.8091	1.06989	0.416677
14.56	29	O60711	Leupaxin Homo sapiens GN	LPXN	10	0.8954	1.3305	1.4191	1.3062	1.2474	1.1272	0.990274	0.947466
14.06	23.6	Q9Y6K9	NF-kappa-B essential modulator Homo sapiens GN	IKBKG	10	0.8954	0.8091	0.6252	0.9376	0.9376	1.2134	0.75429	0.106101
13.14	16.1	Q13393	Phospholipase D1 Homo sapiens GN	PLD1	7	0.8954	0.9638	1.028	0.9638	0.7943	1.2246	0.967982	0.819782
12.62	42.7	P20618	Proteasome subunit beta type-1 Homo sapiens GN	PSMB1	15	0.8954	0.6546	0.912	1.1169	1.2246	1.1066	0.714016	0.0227785
12.16	17.1	Q9BPX3	Condensin complex subunit 3 Homo sapiens GN	NCAPG	6	0.8954	1.3932	1.0666	2.0701	1.3932	1.4191	0.687203	0.127391
9.32	23.6	P49768	Presenilin-1 Homo sapiens GN	PSEN1	7	0.8954	0.9204	0.929	0.9036	0.7943	0.912	1.05169	0.315581
9.56	15.6	Q96DX4	RING finger and SPRY domain-containing protein 1 Homo sapiens GN	RSPRY1	7	0.8954	0.912	1.0186	1.0093	0.9462	1.0375	0.944203	0.302706
9.34	52.4	P55008	Allograft inflammatory factor 1 Homo sapiens GN	AIF1	5	0.8954	0.7379	1.1695	1.1588	1.2823	1.0666	0.799042	0.170319
9.24	22	Q14956	Transmembrane glycoprotein NMB Homo sapiens GN	GPNMB	18	0.8954	1.2589	1	0.4875	0.6194	0.3733	2.131	0.012501
9.5	23.8	P40222	Alpha-taxilin Homo sapiens GN	TXLNA	5	0.8954	0.787	0.8241	1	0.9908	1.0093	0.835472	0.00697574
33.22	88.1	Q9H0U4	Ras-related protein Rab-1B Homo sapiens GN	RAB1B	47	0.8954	0.9727	0.9376	0.929	0.8954	0.8872	1.0347	0.290051
5.97	32	Q99426	Tubulin-folding cofactor B Homo sapiens GN	TBCB	3	0.8954	0.8954	0.9462	1.028	0.9817	0.9908	0.912181	0.0164171
5.76	8.4	Q13435	Splicing factor 3B subunit 2 Homo sapiens GN	SF3B2	4	0.8954	0.8017	0.9204	0.912	0.8954	0.9638	0.944537	0.285442
5.75	13.5	Q9UJ83	2-hydroxyacyl-CoA lyase 1 Homo sapiens GN	HACL1	3	0.8954	0.9376	1	1.0471	1.0666	0.9376	0.928457	0.221894
4.9	10.1	Q92536	Y+L amino acid transporter 2 Homo sapiens GN	SLC7A6	4	0.8954	1.0471	0.9727	0.7379	0.8954	0.8472	1.17525	0.0861038
4.45	45.4	P49458	Signal recognition particle 9 kDa protein Homo sapiens GN	SRP9	3	0.8954	0.871	0.879	0.9638	0.8472	0.912	0.971502	0.494916
4.23	11	Q9UIA9	Exportin-7 Homo sapiens GN	XPO7	3	0.8954	0.9204	0.8472	0.9638	0.9817	0.8091	0.966747	0.631286
4.11	24.6	Q14232	Translation initiation factor eIF-2B subunit alpha Homo sapiens GN	EIF2B1	3	0.8954	1.888	1.3677	1.5704	1.4859	1.028	1.01636	0.949822
4.06	20.9	P25445	Tumor necrosis factor receptor superfamily member 6 Homo sapiens GN	FAS	4	0.8954	0.8551	0.9204	0.9036	0.9462	0.8551	0.98743	0.744671
3.82	4.2	Q8NBF6	Late secretory pathway protein AVL9 homolog Homo sapiens GN	AVL9	2	0.8954	1.028	1	0.871	0.9908	1.0965	0.988203	0.886676
3.77	11.8	Q04206	Transcription factor p65 Homo sapiens GN	RELA	2	0.8954	0.929	0.9638	0.929	0.9908	1.0375	0.942819	0.203422
3.24	16	Q9BQB6	Vitamin K epoxide reductase complex subunit 1 Homo sapiens GN	VKORC1	2	0.8954	0.9817	0.9036	0.912	0.9908	0.9817	0.964015	0.403723
2.17	13.4	Q9UM22	Mammalian ependymin-related protein 1 Homo sapiens GN	EPDR1	1	0.8954	0.9376	0.9036	0.8395	0.871	0.912	1.04351	0.197657
16.57	28.5	Q08ET2	Sialic acid-binding Ig-like lectin 14 Homo sapiens GN	SIGLEC14	10	0.8954	0.7586	0.9638	0.7447	0.7516	0.8395	1.12073	0.236748
2.01	12	Q9UHQ4	B-cell receptor-associated protein 29 Homo sapiens GN	BCAP29	1	0.8954	0.929	1.0765	0.871	0.8091	1.028	1.07119	0.494827
1.9	14.4	P15927	Replication protein A 32 kDa subunit Homo sapiens GN	RPA2	1	0.8954	0.912	0.8166	0.8395	0.929	0.929	0.972753	0.590157
1.49	6.9	Q86WV6	Stimulator of interferon genes protein Homo sapiens GN	TMEM173	1	0.8954	0.787	1.2246	0.7447	2.3988	2.4889	0.516121	0.193589
46.18	36.3	Q9UBC2	Epidermal growth factor receptor substrate 15-like 1 Homo sapiens GN	EPS15L1	35	0.9036	0.8551	0.879	0.7943	0.8472	0.6918	1.13046	0.100606
46.2	90.2	P61224	Ras-related protein Rap-1b Homo sapiens GN	RAP1B	90	0.9036	1.3932	1.0666	1.556	1.0965	1.0965	0.897146	0.573907
45	38.2	P22102	Trifunctional purine biosynthetic protein adenosine-3 Homo sapiens GN	GART	35	0.9036	0.9817	0.9204	1.4859	1.5996	1.4723	0.615582	0.000237538
31.4	42.7	Q96B97	SH3 domain-containing kinase-binding protein 1 Homo sapiens GN	SH3KBP1	21	0.9036	1.1803	1.2359	1.4997	1.3428	1.3677	0.788514	0.0594106
27.88	28	P42566	Epidermal growth factor receptor substrate 15 Homo sapiens GN	EPS15	16	0.9036	0.7586	1.0864	0.8241	0.8954	0.9462	1.0311	0.798391
66.16	57.8	P35241	Radixin Homo sapiens GN	RDX	116	0.9036	1.1376	0.9727	1.7219	1.2823	1.803	0.626955	0.0273763
14.06	76.6	Q15819	Ubiquitin-conjugating enzyme E2 variant 2 Homo sapiens GN	UBE2V2	15	0.9036	0.8166	0.929	0.8017	0.871	1.0186	0.984357	0.855852
13.99	54	Q7Z5G4	Golgin subfamily A member 7 Homo sapiens GN	GOLGA7	12	0.9036	1	0.9204	0.7311	0.3873	0.5395	1.70336	0.0200467
14.5	25.7	Q14108	Lysosome membrane protein 2 Homo sapiens GN	SCARB2	9	0.9036	0.871	0.8318	1.0965	1.0375	0.7943	0.890073	0.320871
16.5	15.9	Q15811	Intersectin-1 Homo sapiens GN	ITSN1	13	0.9036	0.7943	0.8472	0.6138	0.7516	0.787	1.18245	0.100533
12.69	46.1	O00584	Ribonuclease T2 Homo sapiens GN	RNASET2	15	0.9036	1.0375	1.1066	0.912	0.6918	0.8318	1.25131	0.0805537
12.04	65.4	Q9Y5Z4	Heme-binding protein 2 Homo sapiens GN	HEBP2	8	0.9036	0.9204	0.8954	0.9727	0.912	0.9727	0.951704	0.0994683
11.97	44.8	Q9UKK9	ADP-sugar pyrophosphatase Homo sapiens GN	NUDT5	8	0.9036	0.7447	0.6982	0.6081	0.7656	0.6668	1.14996	0.257558
11.8	17.4	P98171	Rho GTPase-activating protein 4 Homo sapiens GN	ARHGAP4	6	0.9036	0.8954	0.8551	0.9638	0.9727	0.9638	0.915112	0.00580248
11.28	16.9	O60941	Dystrobrevin beta Homo sapiens GN	DTNB	7	0.9036	0.5754	0.879	0.912	0.7798	0.7656	0.959551	0.788238
11.54	17	P61764	Syntaxin-binding protein 1 Homo sapiens GN	STXBP1	9	0.9036	0.9638	0.9462	0.9462	0.929	0.9036	1.01252	0.621845
8.57	15.4	P00813	Adenosine deaminase Homo sapiens GN	ADA	5	0.9036	1.2246	0.9036	1.5276	1.6444	2.4889	0.535569	0.0525269
7.31	16.5	O15533	Tapasin Homo sapiens GN	TAPBP	5	0.9036	0.6982	0.7447	0.6546	0.597	0.597	1.26934	0.063291
8.03	11	Q96P47	Arf-GAP with GTPase, ANK repeat and PH domain-containing protein 3 Homo sapiens GN	AGAP3	6	0.9036	0.9204	0.9204	1.1066	1.0568	1.1066	0.839266	0.000561896
8.32	17.5	Q86VP1	Tax1-binding protein 1 Homo sapiens GN	TAX1BP1	5	0.9036	0.871	0.9376	0.9908	0.955	0.9204	0.94627	0.140441
3.82	10	O60566	Mitotic checkpoint serine/threonine-protein kinase BUB1 beta Homo sapiens GN	BUB1B	2	0.9036	0.871	0.9462	0.8954	0.9908	0.929	0.966468	0.424524
3.68	5.5	Q14157	Ubiquitin-associated protein 2-like Homo sapiens GN	UBAP2L	5	0.9036	1.0093	0.912	0.955	1.0568	1.0765	0.91471	0.158201
3.61	9.4	Q86W33	Transmembrane protein adipocyte-associated 1 Homo sapiens GN	TPRA1	2	0.9036	1.0765	1.0965	0.9462	0.955	0.8318	1.12572	0.191603
12.43	16.2	Q9UHD9	Ubiquilin-2 Homo sapiens GN	UBQLN2	9	0.9036	0.9727	1.0568	1.1376	1.0375	1	0.923782	0.252662
3.49	17.9	Q8NEV1	Casein kinase II subunit alpha 3 Homo sapiens GN	CSNK2A3	3	0.9036	1.028	0.8954	1.0471	1.028	1.1066	0.888519	0.0733009
3.52	9.2	Q567U6	Coiled-coil domain-containing protein 93 Homo sapiens GN	CCDC93	3	0.9036	0.7244	0.5861	0.5445	0.6792	0.9462	1.02037	0.926285
2.76	12.4	Q06203	Amidophosphoribosyltransferase Homo sapiens GN	PPAT	2	0.9036	0.863	1	0.955	1.028	0.912	0.955648	0.463738
2.52	7.3	Q86TI2	Dipeptidyl peptidase 9 Homo sapiens GN	DPP9	2	0.9036	1.0471	1.0471	0.9727	0.8872	0.8395	1.11054	0.182204
2.52	19.1	Q6P9G4	Transmembrane protein 154 Homo sapiens GN	TMEM154	2	0.9036	0.7798	0.9908	1.4997	1.2942	1.0375	0.697969	0.0586014
2.01	10.7	Q6UWL6	Kin of IRRE-like protein 2 Homo sapiens GN	KIRREL2	2	0.9036	0.871	0.929	0.9908	0.929	0.8872	0.963164	0.373783
2.01	11.6	Q96EK9	Protein KTI12 homolog Homo sapiens GN	KTI12	1	0.9036	0.9376	0.9036	1.0666	0.8954	1.0568	0.909235	0.182208
102.41	36.8	P11717	Cation-independent mannose-6-phosphate receptor Homo sapiens GN	IGF2R	69	0.912	1.0093	0.9638	0.5152	0.4487	0.4207	2.08371	0.000228276
41.95	45.3	P07686	Beta-hexosaminidase subunit beta Homo sapiens GN	HEXB	31	0.912	1.1695	1.1803	0.787	0.8395	0.6427	1.43742	0.0350746
38.97	42.3	Q96QK1	Vacuolar protein sorting-associated protein 35 Homo sapiens GN	VPS35	29	0.912	1.1272	1	0.7447	0.6918	0.787	1.36685	0.0163612
37.72	77.2	P61586	Transforming protein RhoA Homo sapiens GN	RHOA	69	0.912	1.5276	0.8551	1.6293	1.3932	1.3183	0.759008	0.211729
35.03	57	Q9UI08	Ena/VASP-like protein Homo sapiens GN	EVL	29	0.912	1.0471	1.028	0.7586	0.6607	0.6026	1.47737	0.00659438
73.81	52.7	Q10567	AP-1 complex subunit beta-1 Homo sapiens GN	AP1B1	69	0.912	1.6293	1.6904	1.0568	1.4588	0.7311	1.30338	0.371782
27.62	29.1	O43747	AP-1 complex subunit gamma-1 Homo sapiens GN	AP1G1	21	0.912	1.2246	1.3062	0.955	0.9462	0.8166	1.26676	0.132485
23.06	21.8	Q00722	1-phosphatidylinositol 4,5-bisphosphate phosphodiesterase beta-2 Homo sapiens GN	PLCB2	14	0.912	1.1482	0.787	1.1482	1.2706	1.2823	0.769285	0.0673996
21.27	21.1	O95819	Mitogen-activated protein kinase kinase kinase kinase 4 Homo sapiens GN	MAP4K4	16	0.912	0.912	0.9817	0.9727	1	0.8872	0.981048	0.68338
21.44	31.4	Q13217	DnaJ homolog subfamily C member 3 Homo sapiens GN	DNAJC3	12	0.912	1.028	0.955	0.5297	0.7112	0.6252	1.55136	0.00534188
16.02	30.7	P15170	Eukaryotic peptide chain release factor GTP-binding subunit ERF3A Homo sapiens GN	GSPT1	9	0.912	0.9204	1.0666	0.8872	0.8395	0.9638	1.07749	0.324275
13.42	15.1	Q14145	Kelch-like ECH-associated protein 1 Homo sapiens GN	KEAP1	8	0.912	0.5598	0.6486	0.9036	1.1376	1.2134	0.651509	0.0551375
13.04	14.1	Q12768	WASH complex subunit strumpellin Homo sapiens GN	KIAA0196	7	0.912	1	0.9204	1	0.9376	0.9817	0.970233	0.437279
12.94	16.1	P52306	Rap1 GTPase-GDP dissociation stimulator 1 Homo sapiens GN	RAP1GDS1	7	0.912	0.912	0.9462	0.9817	0.9036	1.0093	0.957023	0.285233
12.13	16.7	Q8N1F8	Serine/threonine-protein kinase 11-interacting protein Homo sapiens GN	STK11IP	6	0.912	0.9908	0.879	0.9036	0.955	1.0375	0.960533	0.498083
10.4	34.9	O95721	Synaptosomal-associated protein 29 Homo sapiens GN	SNAP29	8	0.912	0.9462	0.9727	0.9908	0.9376	1	0.966705	0.282746
9.06	11.8	P22681	E3 ubiquitin-protein ligase CBL Homo sapiens GN	CBL	5	0.912	0.8551	1.0375	0.7656	0.9204	0.929	1.0725	0.450436
10.41	29.2	O15173	Membrane-associated progesterone receptor component 2 Homo sapiens GN	PGRMC2	5	0.912	0.8472	1	0.8318	0.912	0.8551	1.06168	0.347803
5.93	20.4	Q13451	Peptidyl-prolyl cis-trans isomerase FKBP5 Homo sapiens GN	FKBP5	5	0.912	0.8954	0.871	1	1.0568	0.9727	0.884106	0.0130713
5.75	4.6	Q99698	Lysosomal-trafficking regulator Homo sapiens GN	LYST	5	0.912	0.9376	1.0093	1.1169	1.1066	0.9727	0.894468	0.109567
5.45	14.3	O00391	Sulfhydryl oxidase 1 Homo sapiens GN	QSOX1	4	0.912	0.7798	0.9638	1.3804	1.2706	1.2023	0.689176	0.00612155
62.8	83.7	Q9BQE3	Tubulin alpha-1C chain Homo sapiens GN	TUBA1C	117	0.912	1.3677	0.879	0.9204	0.4571	0.6918	1.52646	0.153894
5.22	40.7	P46782	40S ribosomal protein S5 Homo sapiens GN	RPS5	7	0.912	2.0137	1.4859	1.2359	0.9036	0.8241	1.48859	0.231235
5.01	15.4	Q13094	Lymphocyte cytosolic protein 2 Homo sapiens GN	LCP2	4	0.912	0.8872	0.912	0.9036	0.8954	0.8954	1.00624	0.555128
4.46	16.5	Q15006	ER membrane protein complex subunit 2 Homo sapiens GN	EMC2	3	0.912	0.9908	0.9817	0.9727	0.863	0.8551	1.07199	0.227918
3.6	23	Q9BT09	Protein canopy homolog 3 Homo sapiens GN	CNPY3	2	0.912	0.929	1.0093	0.9376	0.871	0.8166	1.08575	0.178875
3.45	18.8	O95772	MLN64 N-terminal domain homolog Homo sapiens GN	STARD3NL	3	0.912	0.8551	0.8318	0.929	0.871	1	0.928179	0.204446
3.19	5	Q9Y2H0	Disks large-associated protein 4 Homo sapiens GN	DLGAP4	2	0.912	0.8472	1.0093	1.3183	1.1272	1.0864	0.783856	0.0410381
2.62	11.5	Q8NBM8	Prenylcysteine oxidase-like Homo sapiens GN	PCYOX1L	2	0.912	0.955	0.9204	1.0093	1.0965	1.028	0.889463	0.0175127
2.34	22.4	Q15080	Neutrophil cytosol factor 4 Homo sapiens GN	NCF4	2	0.912	0.7943	0.9638	1.1376	1.1169	1.3804	0.734573	0.0307824
3.26	14.8	P62906	60S ribosomal protein L10a Homo sapiens GN	RPL10A	4	0.912	0.9638	1.028	0.8551	0.8551	0.7311	1.18945	0.0442988
2.23	27.6	P57076	UPF0769 protein C21orf59 Homo sapiens GN	C21orf59	2	0.912	0.912	0.9727	0.9638	0.879	0.8872	1.02443	0.54596
2.03	28.4	P36639	7,8-dihydro-8-oxoguanine triphosphatase Homo sapiens GN	NUDT1	1	0.912	0.9908	0.9376	0.8318	0.9908	0.9638	1.01938	0.757036
5.29	7.4	P43003	Excitatory amino acid transporter 1 Homo sapiens GN	SLC1A3	6	0.912	1.0186	0.9376	0.912	0.955	0.9817	1.00685	0.872506
2.01	3.2	Q71RC2	La-related protein 4 Homo sapiens GN	LARP4	1	0.912	0.955	1.0666	0.3767	1.0666	0.7379	1.34495	0.287278
1.89	28.4	Q86V81	THO complex subunit 4 Homo sapiens GN	ALYREF	2	0.912	0.8318	1.2823	0.9376	0.7112	0.9817	1.15039	0.461543
287.62	68.1	P35579	Myosin-9 Homo sapiens GN	MYH9	504	0.9204	0.9204	0.9638	1	1.0568	1.0093	0.914713	0.0186596
29.07	53.1	P61160	Actin-related protein 2 Homo sapiens GN	ACTR2	33	0.9204	0.8091	0.8017	0.8472	0.8017	0.879	1.00131	0.981449
19.36	26.1	Q99808	Equilibrative nucleoside transporter 1 Homo sapiens GN	SLC29A1	19	0.9204	1.0864	1.0965	0.631	0.6427	0.5808	1.67339	0.00229015
18.29	54.3	Q9NUP9	Protein lin-7 homolog C Homo sapiens GN	LIN7C	12	0.9204	1.0568	0.7798	0.6427	0.6486	0.5248	1.51809	0.0248488
10.48	14.1	Q12906	Interleukin enhancer-binding factor 3 Homo sapiens GN	ILF3	6	0.9204	0.955	0.9204	0.9727	0.912	0.9036	1.00269	0.924053
14.01	21.3	Q8TDW0	Volume-regulated anion channel subunit LRRC8C Homo sapiens GN	LRRC8C	8	0.9204	0.8472	0.5861	0.6138	1.1169	0.8872	0.899079	0.645473
8.43	27.1	P05026	Sodium/potassium-transporting ATPase subunit beta-1 Homo sapiens GN	ATP1B1	8	0.9204	1.2823	1.1169	0.7798	0.6486	0.5598	1.66965	0.022344
8.1	9.9	A2RUS2	DENN domain-containing protein 3 Homo sapiens GN	DENND3	4	0.9204	1.1272	0.9638	1.0568	1.0375	1.1588	0.925702	0.333699
7.24	15.4	Q9BXR0	Queuine tRNA-ribosyltransferase Homo sapiens GN	QTRT1	4	0.9204	1.1066	1.0186	1.1272	1.0471	1.0471	0.945427	0.384333
6.74	13.8	Q9HB07	UPF0160 protein MYG1, mitochondrial Homo sapiens GN	C12orf10	4	0.9204	0.871	0.9817	0.9817	1.0375	1.0666	0.898665	0.0620137
7.62	15.1	Q15233	Non-POU domain-containing octamer-binding protein Homo sapiens GN	NONO	5	0.9204	0.8395	0.879	0.9462	0.929	0.9638	0.929517	0.0585893
4.3	9.4	P98082	Disabled homolog 2 Homo sapiens GN	DAB2	4	0.9204	0.9908	1	0.9638	0.955	1.0093	0.994228	0.861339
4.2	12.6	O96005	Cleft lip and palate transmembrane protein 1 Homo sapiens GN	CLPTM1	2	0.9204	1.0093	1.028	1.0765	1.0093	0.9817	0.964205	0.447709
4.08	8.1	Q9NS93	Transmembrane 7 superfamily member 3 Homo sapiens GN	TM7SF3	3	0.9204	0.8551	1	0.8872	0.879	0.8318	1.06832	0.261685
4.05	10	P25685	DnaJ homolog subfamily B member 1 Homo sapiens GN	DNAJB1	2	0.9204	0.9204	0.9462	0.9376	0.9036	0.9462	0.999856	0.993587
4.54	6.7	Q6Q0C0	E3 ubiquitin-protein ligase TRAF7 Homo sapiens GN	TRAF7	4	0.9204	1.0186	1.1169	1	0.7379	0.8872	1.16411	0.204247
4.01	44.4	Q9UBI6	Guanine nucleotide-binding protein G(I)/G(S)/G(O) subunit gamma-12 Homo sapiens GN	GNG12	2	0.9204	1.1169	1.1272	0.9908	0.955	0.8872	1.11701	0.20878
4	8.7	Q15642	Cdc42-interacting protein 4 Homo sapiens GN	TRIP10	2	0.9204	1.0186	0.8395	0.9376	1.2589	1.0666	0.851491	0.204782
4.03	20.3	Q8N7R7	Cyclin-Y-like protein 1 Homo sapiens GN	CCNYL1	4	0.9204	0.879	0.8472	0.8872	0.879	0.8551	1.00965	0.73545
3.56	6.2	Q92859	Neogenin Homo sapiens GN	NEO1	4	0.9204	0.6194	0.7447	1.1912	1.3062	1.4322	0.581357	0.00797613
3.22	10.5	P14866	Heterogeneous nuclear ribonucleoprotein L Homo sapiens GN	HNRNPL	3	0.9204	1.0375	0.8872	0.4529	0.6607	1.5417	1.07148	0.860155
2.99	27.4	O75935	Dynactin subunit 3 Homo sapiens GN	DCTN3	3	0.9204	0.9727	0.9908	0.929	0.912	0.9036	1.05075	0.106767
2.74	15	P20839	Inosine-5'-monophosphate dehydrogenase 1 Homo sapiens GN	IMPDH1	2	0.9204	0.871	0.929	0.9908	0.9638	0.929	0.943404	0.0991483
5.19	14.1	Q7KZI7	Serine/threonine-protein kinase MARK2 Homo sapiens GN	MARK2	4	0.9204	0.929	1.0375	0.9638	0.9817	0.7943	1.05369	0.525605
2.06	7.2	Q9BQC3	Diphthamide biosynthesis protein 2 Homo sapiens GN	DPH2	1	0.9204	1.0965	0.9638	1.0965	1.1066	0.7112	1.02278	0.88247
4.03	25.3	P62913	60S ribosomal protein L11 Homo sapiens GN	RPL11	4	0.9204	1.0765	0.955	0.7112	0.9817	0.9817	1.10368	0.415388
2.02	9.5	O43739	Cytohesin-3 Homo sapiens GN	CYTH3	1	0.9204	0.7112	0.5808	0.955	1.0765	0.871	0.762239	0.117244
2.03	7.2	Q9HAU5	Regulator of nonsense transcripts 2 Homo sapiens GN	UPF2	2	0.9204	1.0093	0.8241	0.871	1.1066	0.9462	0.941856	0.553284
2.02	5.7	Q494U1	Pleckstrin homology domain-containing family N member 1 Homo sapiens GN	PLEKHN1	1	0.9204	0.6546	0.871	0.6138	0.5058	0.5702	1.44751	0.0448929
2.01	6	Q9UID3	Vacuolar protein sorting-associated protein 51 homolog Homo sapiens GN	VPS51	1	0.9204	0.787	0.8872	1.0375	0.9462	0.7047	0.965109	0.78479
1.85	3.9	Q9H6H4	Receptor expression-enhancing protein 4 Homo sapiens GN	REEP4	1	0.9204	1.0864	1.028	1.0471	1.028	0.863	1.03291	0.693372
165.15	86.8	P26038	Moesin Homo sapiens GN	MSN	905	0.929	0.9462	0.955	0.9817	0.9727	0.9638	0.969844	0.0334791
48.86	39.3	P18433	Receptor-type tyrosine-protein phosphatase alpha Homo sapiens GN	PTPRA	35	0.929	1.4191	1.3677	2.704	2.9376	1.8535	0.495764	0.0258574
30.83	52.6	P50552	Vasodilator-stimulated phosphoprotein Homo sapiens GN	VASP	41	0.929	0.9376	1.0186	0.4055	0.4246	0.2831	2.59181	0.000361418
22.89	27.1	Q8TCG1	Protein CIP2A Homo sapiens GN	KIAA1524	16	0.929	0.9376	0.871	1.0093	1.0864	1.2023	0.830079	0.035507
21.94	25	Q13443	Disintegrin and metalloproteinase domain-containing protein 9 Homo sapiens GN	ADAM9	14	0.929	0.8017	0.787	1.2359	1.1066	0.9727	0.759441	0.0395963
19.36	24.6	Q9H3G5	Probable serine carboxypeptidase CPVL Homo sapiens GN	CPVL	13	0.929	0.7244	1.1169	0.3532	0.5346	0.6194	1.83804	0.0378917
18.81	71	P37235	Hippocalcin-like protein 1 Homo sapiens GN	HPCAL1	13	0.929	1.7865	1.2023	1.3183	1.4322	1.2246	0.985585	0.944951
13.52	18.7	P02545	Prelamin-A/C Homo sapiens GN	LMNA	7	0.929	0.871	0.8551	0.9376	0.8872	0.879	0.981988	0.605285
13	26.5	P00966	Argininosuccinate synthase Homo sapiens GN	ASS1	8	0.929	1.2474	1.1695	0.2377	0.2911	0.2704	4.18656	0.000942481
11.91	27	O43516	WAS/WASL-interacting protein family member 1 Homo sapiens GN	WIPF1	12	0.929	0.6855	0.7798	0.6368	0.7447	0.7379	1.12971	0.310632
11.92	19.5	P62495	Eukaryotic peptide chain release factor subunit 1 Homo sapiens GN	ETF1	6	0.929	0.9908	1.0471	0.9727	0.955	1.0093	1.01018	0.804391
11.48	7.4	P46531	Neurogenic locus notch homolog protein 1 Homo sapiens GN	NOTCH1	7	0.929	0.8472	0.9036	0.9204	0.8954	0.9462	0.970239	0.387365
9.8	22.9	Q9UHD8	Septin-9 Homo sapiens GN	2020-09-09	8	0.929	0.9376	1	0.955	0.9817	0.955	0.99132	0.745731
8.64	24.7	Q9HAC8	Ubiquitin domain-containing protein 1 Homo sapiens GN	UBTD1	4	0.929	1.0093	0.955	0.9036	1.1066	0.929	0.984384	0.833238
8.46	25.6	Q9H6T3	RNA polymerase II-associated protein 3 Homo sapiens GN	RPAP3	5	0.929	0.912	0.9462	0.9727	0.9908	1	0.94051	0.00987887
15.21	56.6	P51159	Ras-related protein Rab-27A Homo sapiens GN	RAB27A	16	0.929	0.929	0.912	1.028	0.955	1	0.928595	0.0320809
8.24	14.8	P33897	ATP-binding cassette sub-family D member 1 Homo sapiens GN	ABCD1	5	0.929	0.9727	0.9376	0.9638	0.9727	1.0375	0.954707	0.169136
8.22	17.6	P22059	Oxysterol-binding protein 1 Homo sapiens GN	OSBP	7	0.929	1.0186	1.028	1.0965	1.0375	0.9638	0.960553	0.458374
7.44	53.3	O60925	Prefoldin subunit 1 Homo sapiens GN	PFDN1	5	0.929	0.9462	0.9462	0.929	0.9908	0.929	0.990382	0.691272
6.14	35.9	Q99598	Translin-associated protein X Homo sapiens GN	TSNAX	5	0.929	0.9036	0.9638	1.0186	0.9727	1.0864	0.908601	0.0660272
5.19	12.7	Q9NWQ8	Phosphoprotein associated with glycosphingolipid-enriched microdomains 1 Homo sapiens GN	PAG1	4	0.929	0.8872	0.8472	0.9462	0.8241	0.8954	0.999137	0.986492
4.41	8.7	Q14114	Low-density lipoprotein receptor-related protein 8 Homo sapiens GN	LRP8	3	0.929	0.912	0.929	0.9204	0.871	0.9204	1.02146	0.327693
18.02	35.9	P09493	Tropomyosin alpha-1 chain Homo sapiens GN	TPM1	24	0.929	0.7656	0.5808	1.888	1.9953	1.977	0.388274	0.000351474
4.01	9	Q9HAB3	Solute carrier family 52, riboflavin transporter, member 2 Homo sapiens GN	SLC52A2	3	0.929	0.8872	1.0093	0.955	1.0864	1.0186	0.923366	0.208495
4.26	11.4	Q96K76	Ubiquitin carboxyl-terminal hydrolase 47 Homo sapiens GN	USP47	4	0.929	1.0765	0.597	0.6982	2.0893	1.0093	0.685446	0.421312
3.91	14.9	P09012	U1 small nuclear ribonucleoprotein A Homo sapiens GN	SNRPA	3	0.929	1.0864	0.9727	0.9462	0.8241	0.863	1.13474	0.116147
3.6	6.1	Q9H3T3	Semaphorin-6B Homo sapiens GN	SEMA6B	3	0.929	0.879	0.9376	1.0864	0.9817	1.0568	0.87862	0.0248919
6.29	22.2	Q13557	Calcium/calmodulin-dependent protein kinase type II subunit delta Homo sapiens GN	CAMK2D	5	0.929	0.8551	0.9638	1.028	0.9908	0.9908	0.913045	0.0640811
3.49	6.4	Q9Y6W5	Wiskott-Aldrich syndrome protein family member 2 Homo sapiens GN	WASF2	2	0.929	0.8395	0.9908	0.9036	1.1588	0.9727	0.90913	0.354929
3.48	8.2	Q96G23	Ceramide synthase 2 Homo sapiens GN	CERS2	3	0.929	0.9908	1.0375	0.879	0.8954	0.9638	1.08002	0.147674
3.4	4.8	O43861	Probable phospholipid-transporting ATPase IIB Homo sapiens GN	ATP9B	2	0.929	0.8017	0.8166	1.0093	0.955	0.8241	0.913535	0.303253
2.93	16.2	P17174	Aspartate aminotransferase, cytoplasmic Homo sapiens GN	GOT1	2	0.929	0.9376	0.955	0.9204	1.028	0.9908	0.959989	0.293758
3.16	10.9	P33991	DNA replication licensing factor MCM4 Homo sapiens GN	MCM4	3	0.929	0.8954	0.9727	0.7516	0.7447	0.5058	1.39708	0.0341698
2.41	26.9	P12724	Eosinophil cationic protein Homo sapiens GN	RNASE3	2	0.929	0.8954	1.1482	0.9036	1.0093	0.9638	1.03334	0.725858
2.18	5.4	Q2NKX8	DNA excision repair protein ERCC-6-like Homo sapiens GN	ERCC6L	1	0.929	1.0471	0.8091	0.8954	0.8872	0.955	1.01739	0.836263
2.03	25	P62829	60S ribosomal protein L23 Homo sapiens GN	RPL23	2	0.929	0.9638	0.9817	0.871	1.1803	1.0864	0.916117	0.398229
2.02	5.7	O15085	Rho guanine nucleotide exchange factor 11 Homo sapiens GN	ARHGEF11	1	0.929	1.2706	1.2706	0.9638	0.9376	1.1803	1.12607	0.399316
2.02	9.3	P40938	Replication factor C subunit 3 Homo sapiens GN	RFC3	1	0.929	1.028	1.0471	0.9727	0.9376	0.8551	1.08632	0.190543
2.08	7.9	Q86VR2	Protein FAM134C Homo sapiens GN	FAM134C	3	0.929	0.9376	1.0093	1	1.0093	0.9908	0.958601	0.186652
2	5.9	Q99733	Nucleosome assembly protein 1-like 4 Homo sapiens GN	NAP1L4	2	0.929	0.9908	1	0.8241	0.9036	0.955	1.08838	0.147738
1.59	5.7	Q9UGH3	Solute carrier family 23 member 2 Homo sapiens GN	SLC23A2	1	0.929	0.955	0.929	0.929	0.9204	0.9036	1.02179	0.155174
541.34	81.5	Q09666	Neuroblast differentiation-associated protein AHNAK Homo sapiens GN	AHNAK	411	0.9376	0.9462	0.9462	1.0186	1	0.9908	0.940387	0.00231142
246.96	70.4	P21333	Filamin-A Homo sapiens GN	FLNA	264	0.9376	0.9204	0.9204	1.0568	1.0375	1.0375	0.887158	0.000165856
39.74	64.1	P61158	Actin-related protein 3 Homo sapiens GN	ACTR3	43	0.9376	1.1169	1.1066	0.9036	0.863	0.7447	1.25875	0.0449457
26.83	84.3	P84095	Rho-related GTP-binding protein RhoG Homo sapiens GN	RHOG	44	0.9376	1.2359	1.0666	0.7516	0.4875	0.5861	1.7752	0.0151638
25.56	33.1	P08582	Melanotransferrin Homo sapiens GN	MFI2	14	0.9376	0.7727	0.6026	1.406	1.0864	1.4859	0.581379	0.023482
27.01	18.3	Q9NZM1	Myoferlin Homo sapiens GN	MYOF	14	0.9376	0.929	1.028	1.1272	1.2359	1.5417	0.741293	0.0582164
12.71	18.4	Q9UPN7	Serine/threonine-protein phosphatase 6 regulatory subunit 1 Homo sapiens GN	PPP6R1	11	0.9376	0.955	0.955	0.9638	1.0375	1.0568	0.931166	0.0723003
12.8	11.9	Q13459	Unconventional myosin-IXb Homo sapiens GN	MYO9B	7	0.9376	0.9727	0.8954	1	0.929	1	0.957904	0.275292
11.72	59.4	P36969	Phospholipid hydroperoxide glutathione peroxidase, mitochondrial Homo sapiens GN	GPX4	10	0.9376	0.7178	0.7311	1.1482	1.0186	1.1803	0.713005	0.02091
10.67	22.7	O14763	Tumor necrosis factor receptor superfamily member 10B Homo sapiens GN	TNFRSF10B	5	0.9376	0.9204	0.8318	0.9204	0.9376	1.0093	0.938095	0.237277
9.05	13.4	Q7Z460	CLIP-associating protein 1 Homo sapiens GN	CLASP1	8	0.9376	0.9204	0.8551	1.0666	0.8872	0.8872	0.954981	0.54691
8.34	10.4	Q9P107	GEM-interacting protein Homo sapiens GN	GMIP	4	0.9376	0.9638	0.9908	0.9462	0.9727	0.9036	1.02469	0.410712
7.49	22.8	Q9H8Y8	Golgi reassembly-stacking protein 2 Homo sapiens GN	GORASP2	6	0.9376	0.8872	0.955	0.8954	0.8551	0.8872	1.05387	0.116973
7.19	80.2	Q9H3K6	BolA-like protein 2 Homo sapiens GN	BOLA2	4	0.9376	1.0186	1.0864	0.6668	0.6546	0.7379	1.47749	0.00285178
6.73	16.7	Q14683	Structural maintenance of chromosomes protein 1A Homo sapiens GN	SMC1A	4	0.9376	0.9204	1.2823	0.6918	1.406	1.0471	0.998537	0.995158
6	19.5	Q9Y2Q3	Glutathione S-transferase kappa 1 Homo sapiens GN	GSTK1	3	0.9376	0.9462	1	0.9727	1.0471	0.9727	0.963676	0.314979
5.6	28.9	Q9BUP3	Oxidoreductase HTATIP2 Homo sapiens GN	HTATIP2	4	0.9376	0.9817	1	0.955	0.9204	1.0093	1.01199	0.735331
7.9	48.9	Q8N5K1	CDGSH iron-sulfur domain-containing protein 2 Homo sapiens GN	CISD2	5	0.9376	1.0375	0.9817	0.8166	0.6607	0.6138	1.41399	0.0130743
5.3	21.2	Q07960	Rho GTPase-activating protein 1 Homo sapiens GN	ARHGAP1	3	0.9376	2.0701	1.0864	2.2699	1.977	2.466	0.609885	0.0846727
4.98	19.9	A6NDG6	Phosphoglycolate phosphatase Homo sapiens GN	PGP	3	0.9376	1.028	0.9462	0.879	1.028	1.0471	0.985681	0.826998
4.6	12.5	O43299	AP-5 complex subunit zeta-1 Homo sapiens GN	AP5Z1	3	0.9376	1.028	0.7943	1.0765	0.929	0.8954	0.951394	0.621112
14.59	23.9	O43390	Heterogeneous nuclear ribonucleoprotein R Homo sapiens GN	HNRNPR	10	0.9376	0.9462	0.9204	0.9727	0.9817	1.0375	0.937264	0.0445063
4.06	8.6	Q05209	Tyrosine-protein phosphatase non-receptor type 12 Homo sapiens GN	PTPN12	3	0.9376	0.9817	0.8872	0.871	0.955	0.8091	1.06504	0.31968
3.96	15.3	O00399	Dynactin subunit 6 Homo sapiens GN	DCTN6	2	0.9376	0.871	0.9638	1.0093	1.0093	0.9462	0.935105	0.138434
3.7	12	Q29974	HLA class II histocompatibility antigen, DRB1-16 beta chain Homo sapiens GN	HLA-DRB1	2	0.9376	0.7516	0.863	0.8551	0.8954	0.8551	0.979506	0.765238
3.29	9.7	Q969X5	Endoplasmic reticulum-Golgi intermediate compartment protein 1 Homo sapiens GN	ERGIC1	2	0.9376	0.8395	1.1272	0.8091	0.912	1.1695	1.00474	0.974905
3.21	10.6	O75175	CCR4-NOT transcription complex subunit 3 Homo sapiens GN	CNOT3	2	0.9376	0.9908	0.929	0.9376	0.8551	0.8954	1.06298	0.139621
2.96	11.9	O60496	Docking protein 2 Homo sapiens GN	DOK2	2	0.9376	0.9376	0.8872	1.0375	0.9462	0.9727	0.93438	0.112577
3.07	15.3	O95864	Fatty acid desaturase 2 Homo sapiens GN	FADS2	3	0.9376	1.028	0.912	0.9638	0.8872	0.929	1.03511	0.477619
2.64	11.6	P13598	Intercellular adhesion molecule 2 Homo sapiens GN	ICAM2	2	0.9376	1.1169	0.8091	1.556	1.6444	1.2023	0.650419	0.0338918
2.24	9	O15228	Dihydroxyacetone phosphate acyltransferase Homo sapiens GN	GNPAT	1	0.9376	0.8472	1	0.7798	0.9204	0.9727	1.04186	0.634927
2.02	7.7	Q96LC7	Sialic acid-binding Ig-like lectin 10 Homo sapiens GN	SIGLEC10	1	0.9376	1.028	0.9817	0.9638	0.9462	0.9462	1.0319	0.3197
2.01	5	P78314	SH3 domain-binding protein 2 Homo sapiens GN	SH3BP2	1	0.9376	0.955	1.0186	0.8091	0.955	0.9638	1.06719	0.335639
2.01	12.6	P41273	Tumor necrosis factor ligand superfamily member 9 Homo sapiens GN	TNFSF9	1	0.9376	0.631	0.9817	0.9908	1.0471	0.8472	0.883955	0.423507
2	8.6	Q86WQ0	Nuclear receptor 2C2-associated protein Homo sapiens GN	NR2C2AP	1	0.9376	0.8166	0.9036	0.8166	0.8551	0.6546	1.1425	0.195704
4.25	22.5	Q7Z7H5	Transmembrane emp24 domain-containing protein 4 Homo sapiens GN	TMED4	7	0.9376	0.787	0.9204	0.8166	0.787	0.7516	1.12305	0.132068
2	8.9	P63172	Dynein light chain Tctex-type 1 Homo sapiens GN	DYNLT1	1	0.9376	1.1912	1.1376	1.3804	1.2942	1.1803	0.847337	0.111861
1.89	32.3	Q0VGL1	Ragulator complex protein LAMTOR4 Homo sapiens GN	LAMTOR4	1	0.9376	1	1.0186	0.8954	0.7244	0.7586	1.24294	0.0288895
87.53	68.4	P05107	Integrin beta-2 Homo sapiens GN	ITGB2	131	0.9462	1.1695	0.9908	0.7516	0.5546	0.5546	1.66944	0.0118285
79.86	31.2	Q8NF50	Dedicator of cytokinesis protein 8 Homo sapiens GN	DOCK8	51	0.9462	1.028	1.0375	0.8166	0.8241	0.7798	1.24425	0.00354883
58.86	34.2	Q92835	Phosphatidylinositol 3,4,5-trisphosphate 5-phosphatase 1 Homo sapiens GN	INPP5D	33	0.9462	1.028	1.0375	0.6668	0.4446	0.6194	1.74006	0.00437391
35.58	17.6	Q7Z5N4	Protein sidekick-1 Homo sapiens GN	SDK1	26	0.9462	0.3532	0.4365	1.9231	1.4322	1.556	0.35345	0.0110779
27.16	67.9	P62136	Serine/threonine-protein phosphatase PP1-alpha catalytic subunit Homo sapiens GN	PPP1CA	26	0.9462	1.028	1.028	0.9638	0.9462	0.9376	1.05429	0.1431
26.93	17.2	P10586	Receptor-type tyrosine-protein phosphatase F Homo sapiens GN	PTPRF	15	0.9462	0.912	1.3552	0.9462	1.1376	1.0666	1.02	0.897423
22.7	22.8	O60841	Eukaryotic translation initiation factor 5B Homo sapiens GN	EIF5B	17	0.9462	0.955	0.9817	1.0186	0.955	1.0093	0.966476	0.21297
21.42	45.8	P21283	V-type proton ATPase subunit C 1 Homo sapiens GN	ATP6V1C1	12	0.9462	0.8318	1.0568	1.0186	0.7516	0.8166	1.09587	0.468595
20.93	36.1	P53041	Serine/threonine-protein phosphatase 5 Homo sapiens GN	PPP5C	13	0.9462	0.9376	0.9727	0.9638	1	0.955	0.978656	0.297526
21.24	39.8	P29401	Transketolase Homo sapiens GN	TKT	15	0.9462	0.8318	1.0568	0.9638	0.8395	0.8091	1.08513	0.408491
20.74	13.1	Q96RT1	Protein LAP2 Homo sapiens GN	ERBB2IP	15	0.9462	0.7047	1.0375	2.0512	1.3305	2.0701	0.493122	0.0248149
17.3	14.4	Q6ZS17	Protein FAM65A Homo sapiens GN	FAM65A	9	0.9462	1.2246	0.4613	1.1169	1.0471	0.9376	0.848627	0.531952
18.14	14.1	Q8N3D4	EH domain-binding protein 1-like protein 1 Homo sapiens GN	EHBP1L1	9	0.9462	0.7656	0.879	0.5395	0.8241	0.8551	1.16771	0.33558
16.62	19.6	P98155	Very low-density lipoprotein receptor Homo sapiens GN	VLDLR	19	0.9462	0.9462	0.9727	0.7727	0.8017	0.7244	1.24635	0.00146054
14.89	29.2	P05455	Lupus La protein Homo sapiens GN	SSB	9	0.9462	1.0093	1.0186	1.0375	0.9727	0.955	1.003	0.93438
14.2	20.1	P22307	Non-specific lipid-transfer protein Homo sapiens GN	SCP2	12	0.9462	1.3932	1.3932	2.1878	1.9588	1.4454	0.667489	0.0796977
13.34	71.2	P25398	40S ribosomal protein S12 Homo sapiens GN	RPS12	20	0.9462	1.2589	1.0375	0.5105	0.5598	0.3698	2.25165	0.00526792
12.31	15.4	P32942	Intercellular adhesion molecule 3 Homo sapiens GN	ICAM3	9	0.9462	0.5861	0.4571	1.888	1.6904	2.1677	0.346217	0.00341031
10.47	60.6	P10768	S-formylglutathione hydrolase Homo sapiens GN	ESD	12	0.9462	1.2246	1.3932	1.1482	1.0375	0.8551	1.17206	0.325772
10.67	25.1	O75781	Paralemmin-1 Homo sapiens GN	PALM	5	0.9462	0.9462	0.9638	0.8472	0.9727	0.9908	1.01619	0.755792
10.43	21	Q00839	Heterogeneous nuclear ribonucleoprotein U Homo sapiens GN	HNRNPU	10	0.9462	1.0864	0.9036	0.955	0.9727	0.8318	1.06403	0.452243
8.17	39.9	P24666	Low molecular weight phosphotyrosine protein phosphatase Homo sapiens GN	ACP1	7	0.9462	0.9376	0.9462	0.955	0.912	0.929	1.01216	0.426869
8.05	18.3	P43490	Nicotinamide phosphoribosyltransferase Homo sapiens GN	NAMPT	5	0.9462	0.6368	0.9036	0.8551	1	1.2942	0.789572	0.243016
6.55	26.3	O43760	Synaptogyrin-2 Homo sapiens GN	SYNGR2	6	0.9462	0.8241	1.1272	0.4487	0.5346	0.7178	1.70331	0.0281868
6.48	28	P26196	Probable ATP-dependent RNA helicase DDX6 Homo sapiens GN	DDX6	3	0.9462	1.2359	1.3932	1.5276	0.929	1.1066	1.0034	0.986285
6.2	13.3	P36957	Dihydrolipoyllysine-residue succinyltransferase component of 2-oxoglutarate dehydrogenase complex, mitochondrial Homo sapiens GN	DLST	4	0.9462	1.0965	1.0864	0.9908	0.9638	0.9462	1.0787	0.204183
6.01	13.5	Q6ZSR9	Uncharacterized protein FLJ45252 Homo sapiens PE	2 SV	4	0.9462	0.9638	0.9817	0.8954	0.9908	0.929	1.02717	0.439798
6	17.8	Q5W0Z9	Probable palmitoyltransferase ZDHHC20 Homo sapiens GN	ZDHHC20	4	0.9462	1.1588	0.9908	0.879	1.0375	0.7798	1.14817	0.250199
5.72	17.7	Q92530	Proteasome inhibitor PI31 subunit Homo sapiens GN	PSMF1	3	0.9462	1.1169	1.0864	0.8091	1.0093	0.9204	1.14996	0.154931
5.26	23	Q9Y383	Putative RNA-binding protein Luc7-like 2 Homo sapiens GN	LUC7L2	3	0.9462	0.8551	1.0965	0.912	0.9817	0.955	1.01724	0.834146
5.18	15.7	Q8N392	Rho GTPase-activating protein 18 Homo sapiens GN	ARHGAP18	3	0.9462	1.0471	1.1912	0.9817	1.2589	1.0965	0.954272	0.660268
4.55	10.4	Q13478	Interleukin-18 receptor 1 Homo sapiens GN	IL18R1	3	0.9462	0.7727	0.8872	0.8954	0.7727	0.9204	1.0068	0.935761
8.29	10.9	O75122	CLIP-associating protein 2 Homo sapiens GN	CLASP2	7	0.9462	0.929	0.9376	0.9908	0.9036	0.9036	1.00529	0.87525
4.29	9.2	Q6ZUJ8	Phosphoinositide 3-kinase adapter protein 1 Homo sapiens GN	PIK3AP1	2	0.9462	1.1695	1.1588	1	0.8318	1.1695	1.09103	0.495613
4.3	20.4	P46108	Adapter molecule crk Homo sapiens GN	CRK	5	0.9462	0.9204	0.955	0.9908	0.863	0.929	1.01394	0.752776
4.03	13.2	Q8TF71	Monocarboxylate transporter 10 Homo sapiens GN	SLC16A10	2	0.9462	1.0666	1.1066	0.9638	0.912	0.9376	1.10877	0.113366
4.02	8.1	Q08357	Sodium-dependent phosphate transporter 2 Homo sapiens GN	SLC20A2	2	0.9462	1.0375	1.1376	0.9376	0.8954	0.6855	1.23935	0.103348
4.01	17.4	Q8NBL1	Protein O-glucosyltransferase 1 Homo sapiens GN	POGLUT1	3	0.9462	0.929	1.0093	0.9638	0.9727	0.912	1.01264	0.717432
4.01	30.7	Q96AH8	Ras-related protein Rab-7b Homo sapiens GN	RAB7B	3	0.9462	0.7516	1.0186	0.8091	0.8472	0.8872	1.06798	0.524952
4	13.9	Q99627	COP9 signalosome complex subunit 8 Homo sapiens GN	COPS8	2	0.9462	0.9204	0.9908	0.9908	1.0186	0.9727	0.958184	0.16522
5.92	17.7	Q15283	Ras GTPase-activating protein 2 Homo sapiens GN	RASA2	7	0.9462	0.9204	0.8241	0.9638	1.0093	1.0568	0.888049	0.069202
3.79	16.5	P13804	Electron transfer flavoprotein subunit alpha, mitochondrial Homo sapiens GN	ETFA	2	0.9462	1.0093	0.7943	0.9908	0.955	0.879	0.973449	0.745306
2.63	21.7	Q01130	Serine/arginine-rich splicing factor 2 Homo sapiens GN	SRSF2	3	0.9462	0.929	1	0.863	0.955	0.879	1.06607	0.169909
2.42	12.4	P00367	Glutamate dehydrogenase 1, mitochondrial Homo sapiens GN	GLUD1	1	0.9462	0.9638	0.8954	0.929	1.0568	0.9036	0.970928	0.616524
2.17	19.6	Q9NXR7	BRCA1-A complex subunit BRE Homo sapiens GN	BRE	1	0.9462	0.9817	1.0568	1.1066	1.028	1	0.952179	0.334899
2.15	4.2	Q9NQT8	Kinesin-like protein KIF13B Homo sapiens GN	KIF13B	1	0.9462	0.6486	0.8318	1.1376	1.028	0.7798	0.823861	0.274826
2.1	13.5	Q9Y316	Protein MEMO1 Homo sapiens GN	MEMO1	2	0.9462	0.9376	1.0864	0.9036	1.1066	0.7178	1.08878	0.544919
7.54	20.9	Q09028	Histone-binding protein RBBP4 Homo sapiens GN	RBBP4	5	0.9462	0.9817	0.8091	0.912	0.871	0.9638	0.996432	0.958556
2	17.8	P11441	Ubiquitin-like protein 4A Homo sapiens GN	UBL4A	1	0.9462	1.1376	1.2134	1.2134	1.2023	1.0864	0.941492	0.486885
1.81	22	P47224	Guanine nucleotide exchange factor MSS4 Homo sapiens GN	RABIF	2	0.9462	0.929	1.0186	0.863	1.4997	1.2359	0.804146	0.276764
64.39	51	P22314	Ubiquitin-like modifier-activating enzyme 1 Homo sapiens GN	UBA1	68	0.955	1.0666	1.1376	0.7244	0.673	0.7311	1.48424	0.00363063
40.37	51.5	Q13740	CD166 antigen Homo sapiens GN	ALCAM	41	0.955	1.4191	1.2246	0.4613	0.3873	0.3404	3.02666	0.00446382
24.63	34.4	Q9Y3L3	SH3 domain-binding protein 1 Homo sapiens GN	SH3BP1	16	0.955	0.9817	0.9462	0.955	0.9376	0.9638	1.00928	0.538839
19.04	32	Q92692	Nectin-2 Homo sapiens GN	PVRL2	13	0.955	1.028	1.0375	1.0375	0.9908	1.0093	0.994371	0.855653
22.13	10.3	Q96N67	Dedicator of cytokinesis protein 7 Homo sapiens GN	DOCK7	13	0.955	1.0093	1.0093	0.9638	0.955	0.9376	1.04103	0.117961
16.8	63.4	Q13636	Ras-related protein Rab-31 Homo sapiens GN	RAB31	15	0.955	1.1588	1.2359	1	0.8551	0.8166	1.25377	0.0881826
14.88	22.6	Q15046	Lysine--tRNA ligase Homo sapiens GN	KARS	8	0.955	0.955	0.929	1	1	0.9817	0.952141	0.0109209
14.2	17.2	Q9P253	Vacuolar protein sorting-associated protein 18 homolog Homo sapiens GN	VPS18	8	0.955	0.9204	0.9036	1.0186	1.0375	1.0186	0.903828	0.00385049
14.09	58.8	P30050	60S ribosomal protein L12 Homo sapiens GN	RPL12	13	0.955	0.9036	1.1588	0.5916	0.7178	0.673	1.52209	0.016122
11.64	18.2	Q14444	Caprin-1 Homo sapiens GN	CAPRIN1	10	0.955	0.9638	0.9727	0.9908	0.9376	0.9638	0.999758	0.989188
11.58	21.7	Q9UHB9	Signal recognition particle subunit SRP68 Homo sapiens GN	SRP68	6	0.955	0.955	0.9638	0.9204	0.9462	0.9727	1.01215	0.496201
11.51	22.1	Q9H0X4	Protein ITFG3 Homo sapiens GN	ITFG3	8	0.955	0.9817	0.9908	1.0765	0.9817	0.9908	0.960151	0.275007
10.98	20.5	Q9BRR6	ADP-dependent glucokinase Homo sapiens GN	ADPGK	6	0.955	1.0186	0.955	0.9817	0.9462	0.9462	1.01896	0.495906
13.2	20.5	Q96SB3	Neurabin-2 Homo sapiens GN	PPP1R9B	8	0.955	0.9462	0.9638	0.929	0.9638	0.929	1.01531	0.318994
9.18	19	P17655	Calpain-2 catalytic subunit Homo sapiens GN	CAPN2	6	0.955	0.955	0.8954	0.9638	0.9908	1	0.949502	0.0930205
9.08	25.7	Q9BZW8	Natural killer cell receptor 2B4 Homo sapiens GN	CD244	7	0.955	1.028	1	0.955	0.929	0.9376	1.0572	0.0759137
8.71	19.9	Q8NCC3	Group XV phospholipase A2 Homo sapiens GN	PLA2G15	5	0.955	1.5136	0.9727	1.1588	0.9376	1.0471	1.09474	0.636035
8.3	39	P49720	Proteasome subunit beta type-3 Homo sapiens GN	PSMB3	12	0.955	0.9727	1.0186	1.0375	1.028	1.0186	0.955319	0.0803314
8.19	15.4	Q9UQ49	Sialidase-3 Homo sapiens GN	NEU3	4	0.955	0.9204	0.9204	0.9817	0.9638	0.9817	0.955111	0.027965
8.22	32.5	P62195	26S protease regulatory subunit 8 Homo sapiens GN	PSMC5	6	0.955	0.9908	0.9462	0.9817	1.0375	1.0375	0.946118	0.0759664
8.1	12.5	P27448	MAP/microtubule affinity-regulating kinase 3 Homo sapiens GN	MARK3	6	0.955	1.0568	0.9204	0.9908	1.0093	0.871	1.02128	0.749847
9.56	23.8	P05141	ADP/ATP translocase 2 Homo sapiens GN	SLC25A5	5	0.955	0.9638	1	0.9908	0.9376	0.955	1.01228	0.601726
22.62	79.2	Q9Y3L5	Ras-related protein Rap-2c Homo sapiens GN	RAP2C	28	0.955	1.4454	0.8395	1.8707	1.7378	1.3552	0.652719	0.0761349
7.46	19.8	P61619	Protein transport protein Sec61 subunit alpha isoform 1 Homo sapiens GN	SEC61A1	5	0.955	0.9462	0.912	0.8551	0.871	0.9036	1.06978	0.0343358
9.43	48.3	P47755	F-actin-capping protein subunit alpha-2 Homo sapiens GN	CAPZA2	8	0.955	0.8472	0.9727	1.0093	1	0.9204	0.947162	0.345653
6.65	18.1	Q8WVM8	Sec1 family domain-containing protein 1 Homo sapiens GN	SCFD1	5	0.955	1.0765	1	0.8395	0.9036	0.871	1.15967	0.025395
6.81	19.9	O15372	Eukaryotic translation initiation factor 3 subunit H Homo sapiens GN	EIF3H	5	0.955	0.9817	0.929	0.8872	0.9376	0.8954	1.05349	0.0901343
20.41	39	P09972	Fructose-bisphosphate aldolase C Homo sapiens GN	ALDOC	67	0.955	0.9727	1.0093	1.1376	0.9908	1.1066	0.907883	0.10441
8.61	13.6	O00148	ATP-dependent RNA helicase DDX39A Homo sapiens GN	DDX39A	6	0.955	1.1169	1.0568	0.9908	1.0471	1.028	1.02048	0.697292
5.87	19.3	Q8NC56	LEM domain-containing protein 2 Homo sapiens GN	LEMD2	4	0.955	1.028	0.9204	1.0375	0.9817	1	0.961645	0.340592
5.83	10.4	Q96BD0	Solute carrier organic anion transporter family member 4A1 Homo sapiens GN	SLCO4A1	4	0.955	0.9638	0.9638	0.9638	1.0186	0.9204	0.993041	0.825212
4.4	13.1	P47712	Cytosolic phospholipase A2 Homo sapiens GN	PLA2G4A	4	0.955	0.929	0.8954	1.0375	1	1	0.915029	0.0156255
5.59	39.5	O60493	Sorting nexin-3 Homo sapiens GN	SNX3	6	0.955	1.2589	0.955	1.2134	0.8954	0.6368	1.15417	0.509581
4.34	13	Q7Z7A4	PX domain-containing protein kinase-like protein Homo sapiens GN	PXK	4	0.955	1.1695	0.8551	1.0765	1.0965	1.2023	0.882766	0.260114
4.3	32.8	Q96FZ7	Charged multivesicular body protein 6 Homo sapiens GN	CHMP6	6	0.955	1.0666	0.929	0.8395	0.7586	0.7311	1.26679	0.0177365
4.01	7.8	Q9BXF6	Rab11 family-interacting protein 5 Homo sapiens GN	RAB11FIP5	2	0.955	0.8241	1.0471	0.8241	0.879	0.9462	1.06677	0.46851
4	10.7	Q9GZU7	Carboxy-terminal domain RNA polymerase II polypeptide A small phosphatase 1 Homo sapiens GN	CTDSP1	3	0.955	1.1695	0.9727	0.863	0.7586	0.7311	1.31644	0.0356331
4	15.6	Q9GZP4	PITH domain-containing protein 1 Homo sapiens GN	PITHD1	2	0.955	0.9908	1.0568	1.2474	1.2023	1.2023	0.82218	0.00291848
3.47	13	P20292	Arachidonate 5-lipoxygenase-activating protein Homo sapiens GN	ALOX5AP	2	0.955	1.0568	0.871	0.9817	1.1803	1.3428	0.822529	0.152199
3.3	6.7	Q13685	Angio-associated migratory cell protein Homo sapiens GN	AAMP	2	0.955	0.9204	0.9376	0.955	1.1272	0.9908	0.915392	0.179941
2.81	10.6	Q9UBW5	Bridging integrator 2 Homo sapiens GN	BIN2	2	0.955	1.0471	1.1169	0.9462	1	1.0666	1.03525	0.577128
6.77	21.7	Q14964	Ras-related protein Rab-39A Homo sapiens GN	RAB39A	8	0.955	1.2942	0.863	0.9036	1.3677	1.2474	0.884474	0.517483
5.62	8.7	Q14571	Inositol 1,4,5-trisphosphate receptor type 2 Homo sapiens GN	ITPR2	3	0.955	0.9908	0.8954	1.0093	1.0765	0.8872	0.955668	0.517688
2.11	3.7	Q6UXD5	Seizure 6-like protein 2 Homo sapiens GN	SEZ6L2	1	0.955	1.028	0.9817	0.9638	0.955	0.929	1.04105	0.176152
2.05	18.2	Q9HBH5	Retinol dehydrogenase 14 Homo sapiens GN	RDH14	1	0.955	1	1.0965	0.8872	0.8472	1.0666	1.08943	0.351925
2.1	7.1	Q9ULE0	Protein WWC3 Homo sapiens GN	WWC3	1	0.955	1	1.0375	0.8551	1.028	1.0186	1.03129	0.645737
1.66	12.6	Q6EEV6	Small ubiquitin-related modifier 4 Homo sapiens GN	SUMO4	1	0.955	1.0765	1.1169	0.8395	0.7943	0.7943	1.29665	0.0092111
1.73	7.9	P19838	Nuclear factor NF-kappa-B p105 subunit Homo sapiens GN	NFKB1	2	0.955	0.9462	0.8954	0.9204	0.912	0.929	1.01275	0.574376
51.52	26.5	Q14008	Cytoskeleton-associated protein 5 Homo sapiens GN	CKAP5	27	0.9638	0.9727	0.9638	1.0093	1	0.9727	0.972602	0.0748611
36.23	31.3	P16615	Sarcoplasmic/endoplasmic reticulum calcium ATPase 2 Homo sapiens GN	ATP2A2	21	0.9638	0.9817	1.028	0.7047	0.6792	0.673	1.44562	0.000141003
29.92	35.4	P04264	Keratin, type II cytoskeletal 1 Homo sapiens GN	KRT1	19	0.9638	0.3873	2.3335	1.2589	1.3062	2.1478	0.781812	0.623455
28.04	43.1	Q13561	Dynactin subunit 2 Homo sapiens GN	DCTN2	19	0.9638	0.8395	0.7447	1.1169	0.9727	0.9036	0.851263	0.171847
27.83	36.4	P55884	Eukaryotic translation initiation factor 3 subunit B Homo sapiens GN	EIF3B	19	0.9638	1.0093	0.9462	0.9727	1	0.9908	0.985085	0.510875
27.17	23.1	O00203	AP-3 complex subunit beta-1 Homo sapiens GN	AP3B1	13	0.9638	0.9376	0.9727	0.929	0.955	0.9908	0.999757	0.99158
21.46	25.6	P07384	Calpain-1 catalytic subunit Homo sapiens GN	CAPN1	13	0.9638	0.929	0.9817	1.0186	1.0093	0.9817	0.95511	0.0771206
18.2	40.8	Q14141	Septin-6 Homo sapiens GN	2020-09-06	14	0.9638	1.0568	0.8472	1.9588	1.0375	1.1272	0.695477	0.234776
17.6	32	O60749	Sorting nexin-2 Homo sapiens GN	SNX2	11	0.9638	1.0666	1.0965	0.7379	0.7516	0.9908	1.26069	0.077863
15.59	30.5	Q16881	Thioredoxin reductase 1, cytoplasmic Homo sapiens GN	TXNRD1	12	0.9638	0.955	1.0186	0.9638	0.955	0.9462	1.02527	0.305075
13.76	13.5	Q13574	Diacylglycerol kinase zeta Homo sapiens GN	DGKZ	7	0.9638	0.9036	0.8954	0.9376	0.9727	0.9727	0.958307	0.177774
12.46	38.2	Q99439	Calponin-2 Homo sapiens GN	CNN2	7	0.9638	1.2246	1.5849	1.2589	1.1588	1.1272	1.06443	0.700851
12.12	30.4	Q9UKS6	Protein kinase C and casein kinase substrate in neurons protein 3 Homo sapiens GN	PACSIN3	6	0.9638	1	0.9727	0.929	0.955	0.9817	1.02471	0.275727
11.93	27.3	Q68D85	Natural cytotoxicity triggering receptor 3 ligand 1 Homo sapiens GN	NCR3LG1	8	0.9638	0.929	0.9727	0.9908	1.0186	1.0471	0.93751	0.0388355
11.68	29.5	Q9BTT0	Acidic leucine-rich nuclear phosphoprotein 32 family member E Homo sapiens GN	ANP32E	7	0.9638	0.9727	0.9376	1.0471	1.028	0.929	0.956726	0.318751
10.84	21.8	Q13043	Serine/threonine-protein kinase 4 Homo sapiens GN	STK4	9	0.9638	0.955	1.028	1.0375	1.1169	1.1066	0.903649	0.036666
10.64	59	Q9NQP4	Prefoldin subunit 4 Homo sapiens GN	PFDN4	12	0.9638	1.0568	0.9727	1	1.0471	1.028	0.973399	0.450407
10.42	33	P28070	Proteasome subunit beta type-4 Homo sapiens GN	PSMB4	6	0.9638	0.8091	0.673	1.0093	1.0568	0.8395	0.841788	0.224687
8.46	6.6	Q12802	A-kinase anchor protein 13 Homo sapiens GN	AKAP13	6	0.9638	0.9638	1	0.929	0.912	0.9908	1.03383	0.299472
8.02	31.3	Q9UBQ0	Vacuolar protein sorting-associated protein 29 Homo sapiens GN	VPS29	4	0.9638	0.879	1.1588	0.7516	0.6486	0.6668	1.45215	0.0246273
8.06	21.4	P31785	Cytokine receptor common subunit gamma Homo sapiens GN	IL2RG	6	0.9638	0.9908	1.0093	0.9462	1	0.9727	1.01542	0.502747
7.86	17.9	Q9BRP4	Proteasomal ATPase-associated factor 1 Homo sapiens GN	PAAF1	4	0.9638	0.9817	0.929	0.9638	1.028	0.955	0.975465	0.433769
10.12	14.2	P11274	Breakpoint cluster region protein Homo sapiens GN	BCR	9	0.9638	0.8551	0.8318	0.9727	0.9817	0.912	0.924749	0.194564
8.1	18.5	Q9UNN5	FAS-associated factor 1 Homo sapiens GN	FAF1	6	0.9638	1.0093	0.9817	0.9817	1.0568	1.0666	0.951596	0.169173
8.43	17.5	Q8IU68	Transmembrane channel-like protein 8 Homo sapiens GN	TMC8	5	0.9638	0.8166	0.7047	0.7586	0.631	0.6194	1.23698	0.143156
6.98	10.4	P49754	Vacuolar protein sorting-associated protein 41 homolog Homo sapiens GN	VPS41	4	0.9638	1.1912	1.1803	1.1588	0.929	1.2474	1.00003	0.999792
6.75	30.8	Q9UMY4	Sorting nexin-12 Homo sapiens GN	SNX12	4	0.9638	1.0765	1.028	1.0471	1.0375	0.9036	1.02681	0.662033
8	11.1	Q9NS86	LanC-like protein 2 Homo sapiens GN	LANCL2	4	0.9638	0.912	1.0093	0.9204	1.0568	1.1066	0.935567	0.347989
6	26	P61966	AP-1 complex subunit sigma-1A Homo sapiens GN	AP1S1	3	0.9638	0.9204	1	0.9817	1.1066	0.929	0.955888	0.48319
5.96	16	P49366	Deoxyhypusine synthase Homo sapiens GN	DHPS	3	0.9638	0.9817	0.9727	1.0375	0.9462	1.028	0.968954	0.349411
6.17	9.8	Q15042	Rab3 GTPase-activating protein catalytic subunit Homo sapiens GN	RAB3GAP1	4	0.9638	0.9817	1.0375	0.9908	1.0666	0.9727	0.984456	0.6879
5.83	38.7	Q9GZY6	Linker for activation of T-cells family member 2 Homo sapiens GN	LAT2	5	0.9638	0.8395	0.9204	0.8318	0.7311	0.8241	1.14106	0.082613
5.51	13.1	Q9BQS8	FYVE and coiled-coil domain-containing protein 1 Homo sapiens GN	FYCO1	6	0.9638	0.9727	0.929	0.9204	0.9462	1.0093	0.996384	0.912356
5.5	15.2	P49915	GMP synthase [glutamine-hydrolyzing] Homo sapiens GN	GMPS	4	0.9638	0.912	1.0471	1.0666	0.863	0.8472	1.05261	0.579502
5.52	7.2	O95197	Reticulon-3 Homo sapiens GN	RTN3	5	0.9638	0.9204	0.955	1	0.955	0.955	0.97567	0.30362
5.62	10.3	Q9UMS4	Pre-mRNA-processing factor 19 Homo sapiens GN	PRPF19	4	0.9638	0.9817	0.9817	1.0666	1.028	0.9817	0.951533	0.120477
4.82	8.9	Q8NHP6	Motile sperm domain-containing protein 2 Homo sapiens GN	MOSPD2	3	0.9638	0.9462	1	1.0471	1.028	1.028	0.937772	0.0195877
4.55	10.9	O14964	Hepatocyte growth factor-regulated tyrosine kinase substrate Homo sapiens GN	HGS	4	0.9638	0.9036	0.4831	0.7516	1.3552	1.1482	0.72212	0.265074
5.02	9.4	Q9HC35	Echinoderm microtubule-associated protein-like 4 Homo sapiens GN	EML4	3	0.9638	0.8954	0.8954	1.0093	1.0375	0.9727	0.91227	0.0403104
4	10.5	Q8NB37	Parkinson disease 7 domain-containing protein 1 Homo sapiens GN	PDDC1	2	0.9638	0.9908	0.9817	1.0864	0.9638	0.9462	0.979943	0.677904
3.93	9.1	Q9UBV2	Protein sel-1 homolog 1 Homo sapiens GN	SEL1L	2	0.9638	0.6982	0.863	0.8872	0.9817	0.8472	0.929642	0.505001
4.02	12	Q14457	Beclin-1 Homo sapiens GN	BECN1	3	0.9638	0.9727	1.0864	1	0.955	0.955	1.0388	0.423122
3.75	14	P50914	60S ribosomal protein L14 Homo sapiens GN	RPL14	2	0.9638	1.3183	0.9638	0.673	0.8166	0.7943	1.42121	0.0640664
3.74	23.1	Q96DE0	U8 snoRNA-decapping enzyme Homo sapiens GN	NUDT16	2	0.9638	1.2823	0.9638	0.929	1.0568	0.8872	1.11726	0.39437
3.16	15.7	Q9H8S9	MOB kinase activator 1A Homo sapiens GN	MOB1A	3	0.9638	0.9036	0.9204	0.9727	1.0568	0.9204	0.945049	0.282894
3.85	58	Q15843	NEDD8 Homo sapiens GN	NEDD8	3	0.9638	0.9376	0.9638	0.9462	0.9727	0.955	0.996973	0.816511
2.81	20.1	Q9Y3B3	Transmembrane emp24 domain-containing protein 7 Homo sapiens GN	TMED7	3	0.9638	1.1912	1.028	0.4487	0.7516	0.6194	1.74919	0.0148195
7.53	33.1	P54725	UV excision repair protein RAD23 homolog A Homo sapiens GN	RAD23A	6	0.9638	0.8872	1.0093	0.9908	1.0375	1.1066	0.912405	0.135117
8.76	18.4	Q92599	Septin-8 Homo sapiens GN	2020-09-08	6	0.9638	0.8872	0.871	0.8551	0.8872	1	0.992597	0.90355
3.4	7.7	P52888	Thimet oligopeptidase Homo sapiens GN	THOP1	2	0.9638	1.028	0.9638	1.0375	0.9817	1.0965	0.948615	0.247565
2.05	20.3	P35268	60S ribosomal protein L22 Homo sapiens GN	RPL22	3	0.9638	0.871	0.9036	0.9376	1.028	1.1272	0.885411	0.125446
2.03	15.1	P36222	Chitinase-3-like protein 1 Homo sapiens GN	CHI3L1	1	0.9638	0.7798	0.7656	0.8954	1.1695	0.929	0.838104	0.206771
2.03	18.8	P55327	Tumor protein D52 Homo sapiens GN	TPD52	1	0.9638	0.8472	0.9036	1.0568	1.028	0.8872	0.913392	0.240369
2.01	17.3	O60762	Dolichol-phosphate mannosyltransferase subunit 1 Homo sapiens GN	DPM1	2	0.9638	1	1.1169	0.929	1.0568	1.0093	1.02858	0.655919
2.02	7.5	Q9BZD4	Kinetochore protein Nuf2 Homo sapiens GN	NUF2	1	0.9638	0.8395	0.9036	0.879	0.631	0.9376	1.10594	0.438635
2.01	11	Q8TEA8	D-tyrosyl-tRNA(Tyr) deacylase 1 Homo sapiens GN	DTD1	1	0.9638	0.7244	0.9036	0.9376	0.9727	1.1376	0.850356	0.183724
1.94	13.4	Q9NUP1	Biogenesis of lysosome-related organelles complex 1 subunit 4 Homo sapiens GN	BLOC1S4	1	0.9638	1.0186	1.0864	0.879	1	1.0965	1.03136	0.688938
1.93	12.2	Q92696	Geranylgeranyl transferase type-2 subunit alpha Homo sapiens GN	RABGGTA	2	0.9638	0.871	0.8017	0.912	1.0666	0.9376	0.904088	0.236661
1.85	10.9	Q8NEW0	Zinc transporter 7 Homo sapiens GN	SLC30A7	1	0.9638	0.8318	0.9908	0.9462	0.8318	1.2474	0.921002	0.582335
3.47	51.5	Q9UK45	U6 snRNA-associated Sm-like protein LSm7 Homo sapiens GN	LSM7	3	0.9638	1.1376	0.9817	1.0666	1.0093	1.2023	0.940486	0.459295
1.53	31.7	P39019	40S ribosomal protein S19 Homo sapiens GN	RPS19	2	0.9638	1.0666	0.9204	0.8017	0.8318	0.863	1.18197	0.0318494
1.55	18.6	P23193	Transcription elongation factor A protein 1 Homo sapiens GN	TCEA1	4	0.9638	0.9204	0.9908	0.955	0.912	0.9817	1.00923	0.776427
327.86	75.8	Q13813	Spectrin alpha chain, non-erythrocytic 1 Homo sapiens GN	SPTAN1	281	0.9727	0.9817	0.9908	0.9817	0.9817	0.9727	1.0031	0.641106
44.05	33.9	O95347	Structural maintenance of chromosomes protein 2 Homo sapiens GN	SMC2	26	0.9727	1.3062	0.9376	0.9727	1.1695	1.028	1.0146	0.91207
37.37	35.5	Q96FS4	Signal-induced proliferation-associated protein 1 Homo sapiens GN	SIPA1	26	0.9727	1.2589	0.9908	0.7516	0.787	0.7244	1.42395	0.0274868
27.38	66.2	P23284	Peptidyl-prolyl cis-trans isomerase B Homo sapiens GN	PPIB	30	0.9727	1.7865	1.2823	0.863	0.3945	0.413	2.41934	0.0488399
25.67	32.9	Q9UPT5	Exocyst complex component 7 Homo sapiens GN	EXOC7	15	0.9727	0.9908	1.0093	0.9908	0.9817	1.0093	0.996982	0.83291
21.41	21.6	O94804	Serine/threonine-protein kinase 10 Homo sapiens GN	STK10	15	0.9727	1.0471	1.1272	1.2706	1.2474	1.0965	0.87066	0.0915561
20.19	39.4	Q99747	Gamma-soluble NSF attachment protein Homo sapiens GN	NAPG	15	0.9727	0.7586	0.9204	0.6546	0.7379	0.631	1.31045	0.0440002
18.2	35.2	P80303	Nucleobindin-2 Homo sapiens GN	NUCB2	11	0.9727	1.2589	1.2246	0.6792	0.6792	0.5916	1.77241	0.0061116
18.12	34.6	Q12907	Vesicular integral-membrane protein VIP36 Homo sapiens GN	LMAN2	14	0.9727	1.3428	1.1376	0.8395	0.7656	0.7311	1.47808	0.0290417
17.77	26.5	P49257	Protein ERGIC-53 Homo sapiens GN	LMAN1	12	0.9727	0.9908	0.929	0.9817	0.929	0.9462	1.01246	0.647254
17.61	34.2	Q15008	26S proteasome non-ATPase regulatory subunit 6 Homo sapiens GN	PSMD6	10	0.9727	1.0666	0.8954	1.6293	1.3932	1.1482	0.703647	0.0490992
17.08	33.3	Q9NTK5	Obg-like ATPase 1 Homo sapiens GN	OLA1	10	0.9727	0.9908	1.0093	1.0093	0.9638	0.9638	1.01222	0.552652
13.11	24.1	P14324	Farnesyl pyrophosphate synthase Homo sapiens GN	FDPS	15	0.9727	0.9817	0.9908	1.0471	0.9817	1	0.972398	0.239223
12.88	34.8	Q9P035	Very-long-chain (3R)-3-hydroxyacyl-CoA dehydratase 3 Homo sapiens GN	HACD3	7	0.9727	0.9817	0.9908	0.9908	0.9727	1	0.993825	0.558565
14.3	22	Q9NV70	Exocyst complex component 1 Homo sapiens GN	EXOC1	10	0.9727	1.028	1.028	1.0568	1.0093	0.9908	0.990775	0.744804
12.95	14.2	Q92499	ATP-dependent RNA helicase DDX1 Homo sapiens GN	DDX1	7	0.9727	1.028	1.0186	0.9817	1.0093	1.0093	1.00633	0.760482
11.53	27.8	P30679	Guanine nucleotide-binding protein subunit alpha-15 Homo sapiens GN	GNA15	6	0.9727	1.0471	1	1.0093	0.9638	1.0568	0.996667	0.927041
13.05	12.4	O75153	Clustered mitochondria protein homolog Homo sapiens GN	CLUH	8	0.9727	1.1272	0.9908	1.1803	1.028	1.1066	0.932366	0.318603
10.17	29.1	Q14088	Ras-related protein Rab-33A Homo sapiens GN	RAB33A	6	0.9727	0.955	0.9462	0.9727	0.955	1.0375	0.969209	0.310943
10.06	15.6	Q8IZP0	Abl interactor 1 Homo sapiens GN	ABI1	6	0.9727	0.9727	0.9727	1.0666	0.9638	0.8954	0.997368	0.96133
12.11	13.1	Q9Y4E8	Ubiquitin carboxyl-terminal hydrolase 15 Homo sapiens GN	USP15	7	0.9727	1.0186	0.871	1.3677	0.955	1.1912	0.814565	0.163055
8.89	26.3	P35052	Glypican-1 Homo sapiens GN	GPC1	6	0.9727	1.0186	1.0186	1.0666	1.028	1.0375	0.960985	0.101261
8.48	13.9	Q4KMQ2	Anoctamin-6 Homo sapiens GN	ANO6	7	0.9727	1.0186	1.0375	1.0186	0.9638	0.9638	1.02804	0.35797
7.62	7	P21709	Ephrin type-A receptor 1 Homo sapiens GN	EPHA1	5	0.9727	0.8472	0.7656	0.3767	0.8318	1.2823	1.03802	0.912004
8.62	12.9	Q8N0X7	Spartin Homo sapiens GN	SPG20	6	0.9727	0.9638	1	1.0568	1	1.0864	0.934239	0.0669644
6.67	11.2	Q9NZ53	Podocalyxin-like protein 2 Homo sapiens GN	PODXL2	4	0.9727	0.9462	0.9638	1.0186	0.9376	0.879	1.01675	0.720397
6.72	22.5	P53990	IST1 homolog Homo sapiens GN	IST1	5	0.9727	0.9908	0.9908	0.955	1	0.912	1.03045	0.327539
6.29	32.5	Q15185	Prostaglandin E synthase 3 Homo sapiens GN	PTGES3	3	0.9727	1.2134	1.1066	1.3552	0.929	1	1.00259	0.985748
6.13	30.2	Q9UJ68	Mitochondrial peptide methionine sulfoxide reductase Homo sapiens GN	MSRA	5	0.9727	0.9036	0.929	0.9638	0.9817	0.9638	0.964253	0.174816
5.91	19.4	Q3SXY8	ADP-ribosylation factor-like protein 13B Homo sapiens GN	ARL13B	3	0.9727	0.9908	0.912	0.8472	0.863	0.955	1.07891	0.164086
5.31	52.4	Q99417	C-Myc-binding protein Homo sapiens GN	MYCBP	4	0.9727	0.9638	0.7311	1.2134	1.3305	1.1803	0.716288	0.0181692
6.74	9.5	P30566	Adenylosuccinate lyase Homo sapiens GN	ADSL	4	0.9727	0.929	0.9638	0.879	0.871	0.912	1.07645	0.0207459
5.01	23	Q8IVD9	NudC domain-containing protein 3 Homo sapiens GN	NUDCD3	4	0.9727	0.871	0.9376	0.912	1.0093	0.912	0.981647	0.714097
4.66	13.9	Q9Y4R8	Telomere length regulation protein TEL2 homolog Homo sapiens GN	TELO2	3	0.9727	0.7379	0.955	0.8472	1.1912	1.0864	0.853047	0.293662
4.44	10.6	O60784	Target of Myb protein 1 Homo sapiens GN	TOM1	3	0.9727	1.0186	0.879	0.7943	1.0568	1.0765	0.980428	0.857558
4.52	26.8	Q9NR31	GTP-binding protein SAR1a Homo sapiens GN	SAR1A	4	0.9727	0.9817	1.0093	1.1066	1.0093	1.0666	0.931249	0.0738334
4.53	5.4	Q9H4A3	Serine/threonine-protein kinase WNK1 Homo sapiens GN	WNK1	4	0.9727	0.9727	0.9817	0.9908	0.9462	0.9462	1.01523	0.389255
14.25	61.1	P84085	ADP-ribosylation factor 5 Homo sapiens GN	ARF5	21	0.9727	0.9727	1.2589	1.2706	1.0186	0.9638	0.985029	0.909592
4.07	3.2	Q7Z7M0	Multiple epidermal growth factor-like domains protein 8 Homo sapiens GN	MEGF8	2	0.9727	0.955	0.8872	0.9376	0.8954	0.9036	1.02861	0.420217
4.02	16.5	Q15257	Serine/threonine-protein phosphatase 2A activator Homo sapiens GN	PPP2R4	3	0.9727	1.1376	1.1169	1.0186	1.0864	1.1376	0.995251	0.938259
4	8.9	Q3KQV9	UDP-N-acetylhexosamine pyrophosphorylase-like protein 1 Homo sapiens GN	UAP1L1	2	0.9727	1.2134	0.9908	1.1066	1.1588	0.9908	0.975646	0.788018
2.99	13.9	O14732	Inositol monophosphatase 2 Homo sapiens GN	IMPA2	2	0.9727	1.0568	0.9638	1.0186	1.1066	1.0765	0.93491	0.151879
2.22	4.8	Q9P1W3	Calcium permeable stress-gated cation channel 1 Homo sapiens GN	TMEM63C	1	0.9727	1.1169	1.1066	0.9036	1.1272	1.0965	1.02203	0.79805
2.1	12	Q9Y6I3	Epsin-1 Homo sapiens GN	EPN1	3	0.9727	1.5849	1.4723	1.2823	1.1169	1.3677	1.06982	0.686705
2.06	6.5	Q12851	Mitogen-activated protein kinase kinase kinase kinase 2 Homo sapiens GN	MAP4K2	1	0.9727	0.9036	0.8872	0.8395	0.9817	1.0093	0.976329	0.723249
2	6	Q9NZC3	Glycerophosphodiester phosphodiesterase 1 Homo sapiens GN	GDE1	1	0.9727	0.9036	0.8318	0.8395	0.6918	0.871	1.12729	0.211483
1.8	12.2	Q9Y3B8	Oligoribonuclease, mitochondrial Homo sapiens GN	REXO2	1	0.9727	0.9638	0.955	1.0093	0.9817	1.6144	0.801991	0.313383
2.01	8.4	Q8NBI6	Xyloside xylosyltransferase 1 Homo sapiens GN	XXYLT1	4	0.9727	0.9036	0.7656	0.7727	0.7943	0.7727	1.12916	0.175679
1.59	5.6	Q9UIG8	Solute carrier organic anion transporter family member 3A1 Homo sapiens GN	SLCO3A1	1	0.9727	0.7178	1	0.7047	1.2942	1.3305	0.808104	0.391413
37.11	28.6	Q86VP6	Cullin-associated NEDD8-dissociated protein 1 Homo sapiens GN	CAND1	20	0.9817	1	1	1.0093	0.9727	0.9908	1.00299	0.819838
36.01	31.8	Q14289	Protein-tyrosine kinase 2-beta Homo sapiens GN	PTK2B	20	0.9817	1.2589	1.0666	1.4859	1.1588	1.3677	0.824245	0.135448
35.05	50.4	P38606	V-type proton ATPase catalytic subunit A Homo sapiens GN	ATP6V1A	29	0.9817	1.0765	1.1066	0.9462	0.9036	0.863	1.16662	0.0279217
22.02	21.9	Q9UQE7	Structural maintenance of chromosomes protein 3 Homo sapiens GN	SMC3	14	0.9817	1.0965	1.0864	1.2706	1.2359	1.3305	0.824759	0.00816588
18.11	36.9	P16671	Platelet glycoprotein 4 Homo sapiens GN	CD36	20	0.9817	0.9462	0.5105	3.6644	3.4041	3.1046	0.239691	0.000311951
17.5	25.4	P43405	Tyrosine-protein kinase SYK Homo sapiens GN	SYK	9	0.9817	0.9462	0.9817	0.9727	0.9204	0.9817	1.01211	0.633024
13.79	25	P27986	Phosphatidylinositol 3-kinase regulatory subunit alpha Homo sapiens GN	PIK3R1	11	0.9817	0.9204	1	0.9908	0.9727	1.0375	0.967044	0.345511
11.92	26.9	P25774	Cathepsin S Homo sapiens GN	CTSS	9	0.9817	0.863	1.028	0.9036	0.5702	0.6486	1.35351	0.0893062
11.45	26.9	P46976	Glycogenin-1 Homo sapiens GN	GYG1	11	0.9817	0.955	1.0093	1	0.9817	0.955	1.00317	0.886612
11.26	23.4	P17706	Tyrosine-protein phosphatase non-receptor type 2 Homo sapiens GN	PTPN2	6	0.9817	1.0375	0.9727	1	1.028	0.9638	1.00003	0.999091
11.85	30.6	Q96A33	Coiled-coil domain-containing protein 47 Homo sapiens GN	CCDC47	9	0.9817	1.0186	1.0471	0.9036	0.9638	0.9638	1.07636	0.059276
11.08	15	Q9Y678	Coatomer subunit gamma-1 Homo sapiens GN	COPG1	8	0.9817	1.1588	1.1066	1.1169	1.1066	1.0471	0.992815	0.897094
10.77	21.5	Q06210	Glutamine--fructose-6-phosphate aminotransferase [isomerizing] 1 Homo sapiens GN	GFPT1	6	0.9817	0.871	0.863	0.7516	0.6427	0.955	1.15596	0.285739
10.06	26.8	P58335	Anthrax toxin receptor 2 Homo sapiens GN	ANTXR2	6	0.9817	1.028	0.9638	1.0568	1.0186	1.0093	0.963951	0.197706
9.43	37.8	O15305	Phosphomannomutase 2 Homo sapiens GN	PMM2	9	0.9817	0.9462	0.912	0.912	0.9908	0.9727	0.98762	0.722934
10.77	17.5	Q15075	Early endosome antigen 1 Homo sapiens GN	EEA1	6	0.9817	1.028	1.0568	0.9817	1.0186	0.9908	1.02521	0.363459
8.53	45	P61086	Ubiquitin-conjugating enzyme E2 K Homo sapiens GN	UBE2K	5	0.9817	0.9908	1.0375	0.9204	1	1.0568	1.01102	0.812547
7.66	27.1	Q9Y3Q8	TSC22 domain family protein 4 Homo sapiens GN	TSC22D4	5	0.9817	0.8472	0.9638	1.0375	1.0093	0.8472	0.964997	0.66672
15.49	22.5	O95757	Heat shock 70 kDa protein 4L Homo sapiens GN	HSPA4L	9	0.9817	0.9817	0.9638	0.9462	0.9908	0.955	1.01217	0.474678
7.24	36.2	Q9Y3D6	Mitochondrial fission 1 protein Homo sapiens GN	FIS1	10	0.9817	0.9908	0.9908	1.0765	0.955	0.9376	0.998047	0.966905
6.04	9.9	Q03518	Antigen peptide transporter 1 Homo sapiens GN	TAP1	3	0.9817	0.8166	1.1803	1.0765	1.1695	1.888	0.720513	0.23696
5.67	21.5	Q99519	Sialidase-1 Homo sapiens GN	NEU1	5	0.9817	0.9638	0.929	0.9638	0.9638	0.9638	0.994155	0.73421
5.34	11.4	P57678	Gem-associated protein 4 Homo sapiens GN	GEMIN4	4	0.9817	0.9204	0.9462	0.9462	1.1588	0.9727	0.925464	0.331203
5.08	14	P45880	Voltage-dependent anion-selective channel protein 2 Homo sapiens GN	VDAC2	3	0.9817	0.8551	0.929	0.8318	0.9204	0.912	1.03814	0.505209
4.67	15.2	Q13530	Serine incorporator 3 Homo sapiens GN	SERINC3	4	0.9817	1.0864	1.0666	1.1066	1.1169	1.0666	0.952767	0.219231
4.4	13.3	P30048	Thioredoxin-dependent peroxide reductase, mitochondrial Homo sapiens GN	PRDX3	4	0.9817	1.0093	0.9908	1.028	0.9638	1.0965	0.965515	0.415976
4.33	6.7	Q9UHW9	Solute carrier family 12 member 6 Homo sapiens GN	SLC12A6	2	0.9817	0.9376	1.0965	1.1272	1.0568	1.0666	0.927767	0.208347
6.18	20.9	Q00534	Cyclin-dependent kinase 6 Homo sapiens GN	CDK6	3	0.9817	1.3677	0.8954	0.3565	0.3133	1.6293	1.41133	0.526902
4.03	6.7	Q9UBB6	Neurochondrin Homo sapiens GN	NCDN	4	0.9817	0.929	1.0093	1	1.0568	1.028	0.946577	0.12815
4.03	30.4	P10153	Non-secretory ribonuclease Homo sapiens GN	RNASE2	8	0.9817	0.8395	1.4588	1.3183	1.3183	1.1912	0.856889	0.395481
6.85	10.3	Q9UBF2	Coatomer subunit gamma-2 Homo sapiens GN	COPG2	4	0.9817	1.0666	1.0186	1.1482	0.8241	1.1482	0.982823	0.879706
4.02	4.4	Q9UMZ2	Synergin gamma Homo sapiens GN	SYNRG	2	0.9817	0.7178	1.1169	0.8017	0.955	1.0375	1.00795	0.959228
3.9	8.3	Q93034	Cullin-5 Homo sapiens GN	CUL5	2	0.9817	0.7379	0.597	0.6855	0.2606	0.4406	1.67058	0.136491
3.51	9.4	O43759	Synaptogyrin-1 Homo sapiens GN	SYNGR1	2	0.9817	0.9817	1.0093	0.8241	1.2023	1.2706	0.901638	0.480655
3.57	24.1	O75351	Vacuolar protein sorting-associated protein 4B Homo sapiens GN	VPS4B	2	0.9817	0.912	0.8954	0.929	0.955	0.8872	1.00646	0.865308
2.03	8.3	Q6IC98	GRAM domain-containing protein 4 Homo sapiens GN	GRAMD4	1	0.9817	0.8472	0.879	0.871	1.0375	0.9462	0.948576	0.480465
2.07	5.1	P39880	Homeobox protein cut-like 1 Homo sapiens GN	CUX1	1	0.9817	0.8551	0.7656	0.879	0.8395	0.8091	1.02959	0.724288
2.01	12.4	Q9UNL2	Translocon-associated protein subunit gamma Homo sapiens GN	SSR3	2	0.9817	1.0186	0.8551	0.7447	0.8872	0.8166	1.16618	0.102825
2.08	10.7	Q9H444	Charged multivesicular body protein 4b Homo sapiens GN	CHMP4B	2	0.9817	0.955	1.0471	1.2134	1.1272	1.2134	0.839561	0.0087075
2.01	8.7	Q9H490	Phosphatidylinositol glycan anchor biosynthesis class U protein Homo sapiens GN	PIGU	1	0.9817	1.1272	1	0.9817	1.0471	0.9204	1.05415	0.414906
2	1.5	Q9ULI3	Protein HEG homolog 1 Homo sapiens GN	HEG1	1	0.9817	0.9908	1.028	0.9908	1.0471	1.028	0.978669	0.373257
2	16.6	Q8WUH1	Protein Churchill Homo sapiens GN	CHURC1	1	0.9817	0.9817	1.0568	1.0666	1.0666	0.9817	0.969598	0.450451
2	5	O60292	Signal-induced proliferation-associated 1-like protein 3 Homo sapiens GN	SIPA1L3	2	0.9817	0.9204	0.912	1.0186	0.9204	0.929	0.981206	0.663583
1.69	7.5	P49961	Ectonucleoside triphosphate diphosphohydrolase 1 Homo sapiens GN	ENTPD1	2	0.9817	1.1272	0.9908	1.0093	0.9638	0.9817	1.04904	0.379045
40.15	31.8	P54760	Ephrin type-B receptor 4 Homo sapiens GN	EPHB4	20	0.9908	1	0.9204	0.5445	0.6081	0.5861	1.67435	0.000236656
41.66	41	Q92598	Heat shock protein 105 kDa Homo sapiens GN	HSPH1	27	0.9908	1.0093	1	1.0568	1	0.9727	0.990295	0.718638
37.52	21.9	O60449	Lymphocyte antigen 75 Homo sapiens GN	LY75	23	0.9908	1.0965	0.863	1.0765	0.9817	0.8551	1.0127	0.90102
35.12	31.6	Q92974	Rho guanine nucleotide exchange factor 2 Homo sapiens GN	ARHGEF2	36	0.9908	1.1803	1.3932	2.1086	1.5136	1.7865	0.658994	0.0414666
29.15	30	Q01813	ATP-dependent 6-phosphofructokinase, platelet type Homo sapiens GN	PFKP	28	0.9908	1.1588	1.1376	1.2942	1.1803	1.3804	0.852733	0.0732868
29.08	61.1	P17980	26S protease regulatory subunit 6A Homo sapiens GN	PSMC3	20	0.9908	0.9727	0.955	0.9462	0.9638	0.9638	1.01555	0.278191
25.28	37.5	Q68EM7	Rho GTPase-activating protein 17 Homo sapiens GN	ARHGAP17	24	0.9908	1	1.0186	1.0093	1	0.9817	1.00615	0.622489
24.24	66.2	O00182	Galectin-9 Homo sapiens GN	LGALS9	64	0.9908	1	0.9817	0.5152	0.5248	0.5546	1.8641	3.8124e-06
22.95	12.3	Q92508	Piezo-type mechanosensitive ion channel component 1 Homo sapiens GN	PIEZO1	16	0.9908	1.0666	1.028	1.0965	1.0186	1.1066	0.957693	0.268443
21.69	63.7	Q9NX57	Ras-related protein Rab-20 Homo sapiens GN	RAB20	20	0.9908	0.9817	1	1.0186	1	1.0093	0.981703	0.0703229
17.71	24.3	Q8TBC3	SH3KBP1-binding protein 1 Homo sapiens GN	SHKBP1	12	0.9908	0.9462	0.7656	1.2706	1.2246	1.406	0.692761	0.0104029
14.01	43	Q96BS2	Calcineurin B homologous protein 3 Homo sapiens GN	TESC	7	0.9908	0.7656	0.9817	1.1376	0.9638	0.6855	0.98249	0.919315
13.14	23.1	Q86VS8	Protein Hook homolog 3 Homo sapiens GN	HOOK3	7	0.9908	1.0093	0.9727	1	1.0186	0.9462	1.0027	0.917369
13.07	14.3	Q9Y6A5	Transforming acidic coiled-coil-containing protein 3 Homo sapiens GN	TACC3	9	0.9908	0.9727	0.9817	0.9908	0.9462	0.9638	1.01531	0.349537
12.11	16	Q5T1M5	FK506-binding protein 15 Homo sapiens GN	FKBP15	6	0.9908	1	1.0186	0.9462	1.0093	1.028	1.00868	0.757074
11.83	18.7	Q96AQ6	Pre-B-cell leukemia transcription factor-interacting protein 1 Homo sapiens GN	PBXIP1	7	0.9908	1.0471	1	0.879	0.863	1.0765	1.07784	0.360197
10.02	25.2	Q9HCU5	Prolactin regulatory element-binding protein Homo sapiens GN	PREB	6	0.9908	0.9727	0.9376	0.9376	0.863	0.9462	1.05617	0.169042
10.16	13.3	Q8TCJ2	Dolichyl-diphosphooligosaccharide--protein glycosyltransferase subunit STT3B Homo sapiens GN	STT3B	6	0.9908	0.9817	1.0186	1.028	1	0.9204	1.01448	0.697713
9.67	30.2	P04632	Calpain small subunit 1 Homo sapiens GN	CAPNS1	6	0.9908	0.9462	0.863	1.2359	1.0965	1.2706	0.77713	0.0146826
18.84	24.7	Q13310	Polyadenylate-binding protein 4 Homo sapiens GN	PABPC4	18	0.9908	0.9376	0.912	0.7798	0.8551	0.9376	1.10414	0.155698
8.62	21.7	O43427	Acidic fibroblast growth factor intracellular-binding protein Homo sapiens GN	FIBP	6	0.9908	1.0186	0.9908	0.9638	0.9908	0.9908	1.01861	0.230241
8.55	10.8	P49321	Nuclear autoantigenic sperm protein Homo sapiens GN	NASP	6	0.9908	0.9462	0.9462	0.929	0.9638	1.0471	0.980714	0.645544
10.04	16.7	Q9Y285	Phenylalanine--tRNA ligase alpha subunit Homo sapiens GN	FARSA	5	0.9908	0.871	0.7311	1.0471	1	1.1803	0.803402	0.0840614
7.89	49.6	O15212	Prefoldin subunit 6 Homo sapiens GN	PFDN6	4	0.9908	0.9908	1.028	1.0965	1.0471	1.0093	0.95455	0.164697
6.84	31	P61758	Prefoldin subunit 3 Homo sapiens GN	VBP1	7	0.9908	0.9204	0.9204	0.9376	1.028	1.0375	0.942892	0.221853
6.82	20.6	P48509	CD151 antigen Homo sapiens GN	CD151	5	0.9908	1.1376	1.2023	1.406	1.6293	1.1912	0.788052	0.101786
6.94	34.9	Q9UHD1	Cysteine and histidine-rich domain-containing protein 1 Homo sapiens GN	CHORDC1	7	0.9908	1.4588	1.4322	1.6293	1.0375	1.3062	0.977045	0.900667
6.27	36.6	P78537	Biogenesis of lysosome-related organelles complex 1 subunit 1 Homo sapiens GN	BLOC1S1	3	0.9908	1.1912	1.2823	1.3932	0.8318	1.1376	1.03024	0.862571
7.27	38.6	Q9BPX5	Actin-related protein 2/3 complex subunit 5-like protein Homo sapiens GN	ARPC5L	4	0.9908	1	0.9817	0.9036	0.9376	0.9727	1.05636	0.062514
6.97	13.5	Q9H2M9	Rab3 GTPase-activating protein non-catalytic subunit Homo sapiens GN	RAB3GAP2	4	0.9908	0.929	0.9908	0.9908	0.9727	0.9638	0.994295	0.813365
5.87	23.5	O60888	Protein CutA Homo sapiens GN	CUTA	6	0.9908	1.0186	0.955	1.028	0.9727	0.955	1.00294	0.924309
14	75.5	Q13404	Ubiquitin-conjugating enzyme E2 variant 1 Homo sapiens GN	UBE2V1	10	0.9908	0.9817	0.9817	1.0186	1.0965	0.9638	0.959499	0.342374
5.17	34.4	Q9NZJ9	Diphosphoinositol polyphosphate phosphohydrolase 2 Homo sapiens GN	NUDT4	4	0.9908	0.9908	1.0471	0.9908	1.0568	1.028	0.984751	0.590704
4.77	6.4	Q9P244	Leucine-rich repeat and fibronectin type III domain-containing protein 1 Homo sapiens GN	LRFN1	3	0.9908	0.8395	0.8241	0.9376	0.9376	1.2134	0.859419	0.244649
4.49	13	Q5JS37	NHL repeat-containing protein 3 Homo sapiens GN	NHLRC3	3	0.9908	0.9727	1.0186	0.9727	0.9727	1.0375	0.999732	0.992124
4.29	24	Q9NPA0	ER membrane protein complex subunit 7 Homo sapiens GN	EMC7	3	0.9908	1.0375	0.9727	0.9908	1.0375	0.9817	0.99701	0.913406
4.39	19.9	Q9ULC4	Malignant T-cell-amplified sequence 1 Homo sapiens GN	MCTS1	3	0.9908	0.912	0.9727	0.879	0.9376	0.8954	1.06029	0.138782
4.14	12.7	Q96F15	GTPase IMAP family member 5 Homo sapiens GN	GIMAP5	6	0.9908	1.0568	1.0186	0.9204	0.9727	0.879	1.10609	0.0417801
4	7.4	Q9NR30	Nucleolar RNA helicase 2 Homo sapiens GN	DDX21	2	0.9908	1.0568	0.8872	1	0.9727	1.0471	0.971852	0.627101
3.81	11	O95376	E3 ubiquitin-protein ligase ARIH2 Homo sapiens GN	ARIH2	2	0.9908	0.9376	0.9462	1.0186	1.1482	1.0093	0.905072	0.103187
3.73	13	Q13671	Ras and Rab interactor 1 Homo sapiens GN	RIN1	4	0.9908	1.1066	1.1803	1.0093	1.0765	1.1695	1.00688	0.922507
4.81	26	Q13277	Syntaxin-3 Homo sapiens GN	STX3	4	0.9908	1.0666	1.0186	1.0093	1.0093	1.0765	0.993829	0.849663
3.67	20.4	P78330	Phosphoserine phosphatase Homo sapiens GN	PSPH	3	0.9908	0.863	1.1066	0.9908	0.7047	1.0186	1.09075	0.539527
3.63	26.9	Q53TN4	Cytochrome b reductase 1 Homo sapiens GN	CYBRD1	4	0.9908	0.929	0.912	0.7656	0.9908	0.871	1.0778	0.381311
3.4	9.4	Q02878	60S ribosomal protein L6 Homo sapiens GN	RPL6	2	0.9908	1.0375	0.9727	1.1272	1.1169	0.9817	0.930312	0.213461
3.35	36.3	Q9NWV4	UPF0587 protein C1orf123 Homo sapiens GN	C1orf123	2	0.9908	1.0093	1.0471	1.1066	1.1376	0.9817	0.944605	0.303099
3.2	21.1	Q9BVT8	Transmembrane and ubiquitin-like domain-containing protein 1 Homo sapiens GN	TMUB1	2	0.9908	0.863	0.8872	0.8241	0.9204	0.871	1.04798	0.433127
3.13	34.7	Q96C90	Protein phosphatase 1 regulatory subunit 14B Homo sapiens GN	PPP1R14B	2	0.9908	1.0765	0.9817	1.0471	0.9036	0.9817	1.03976	0.490907
2.44	12.8	Q9Y5K6	CD2-associated protein Homo sapiens GN	CD2AP	2	0.9908	0.912	0.9727	0.879	1.0186	1.0375	0.979694	0.737892
2.79	11.2	Q9Y371	Endophilin-B1 Homo sapiens GN	SH3GLB1	2	0.9908	1.028	0.912	0.9727	0.9908	0.9204	1.01626	0.717079
2.42	7.3	Q96BI1	Solute carrier family 22 member 18 Homo sapiens GN	SLC22A18	2	0.9908	1.0093	1.0375	0.9727	1.0864	1.0093	0.989962	0.790535
4.23	9.5	Q8NBF2	NHL repeat-containing protein 2 Homo sapiens GN	NHLRC2	2	0.9908	1.028	0.955	0.9462	0.9908	0.929	1.03761	0.268489
2.21	9.6	Q9NRZ7	1-acyl-sn-glycerol-3-phosphate acyltransferase gamma Homo sapiens GN	AGPAT3	1	0.9908	1.0471	0.9376	0.879	0.8551	0.9727	1.09927	0.134398
2.55	3.9	Q6PKG0	La-related protein 1 Homo sapiens GN	LARP1	2	0.9908	1.0093	1.0765	1.2823	1.1376	1.2474	0.838928	0.0178789
2.03	24.1	P63279	SUMO-conjugating enzyme UBC9 Homo sapiens GN	UBE2I	1	0.9908	0.955	0.9462	0.929	0.9462	0.8954	1.04382	0.115841
2	4.7	Q8WWK9	Cytoskeleton-associated protein 2 Homo sapiens GN	CKAP2	1	0.9908	0.8166	0.929	1.0093	0.8017	0.8551	1.02637	0.785342
1.81	8.3	O95425	Supervillin Homo sapiens GN	SVIL	1	0.9908	0.9462	0.9638	0.929	1.1376	1.0666	0.925827	0.283522
1.69	3.8	Q9UPR0	Inactive phospholipase C-like protein 2 Homo sapiens GN	PLCL2	1	0.9908	0.9204	1.028	0.9727	0.7943	0.7798	1.15408	0.133338
1.56	50.5	O00453	Leukocyte-specific transcript 1 protein Homo sapiens GN	LST1	1	0.9908	1.0471	0.8551	0.9638	0.9204	0.8872	1.04388	0.543654
102.44	78	P11021	78 kDa glucose-regulated protein Homo sapiens GN	HSPA5	122	1	1.4723	1.3552	0.6138	0.5445	0.5152	2.28712	0.00774732
93.19	45.9	P23634	Plasma membrane calcium-transporting ATPase 4 Homo sapiens GN	ATP2B4	98	1	1.1482	1.2023	1.0375	0.8318	0.879	1.21912	0.0816927
73.6	74.1	P30101	Protein disulfide-isomerase A3 Homo sapiens GN	PDIA3	82	1	1.2134	1.0965	0.6081	0.5012	0.4529	2.11874	0.00162562
50.22	21.1	O75165	DnaJ homolog subfamily C member 13 Homo sapiens GN	DNAJC13	33	1	0.8954	1.1695	0.7047	0.8472	0.7244	1.34644	0.0452838
43.84	37.9	Q92888	Rho guanine nucleotide exchange factor 1 Homo sapiens GN	ARHGEF1	32	1	0.9908	1.0375	1.028	1.0375	1.028	0.978924	0.211568
33.01	35.6	O00471	Exocyst complex component 5 Homo sapiens GN	EXOC5	24	1	0.9908	1	1.0471	1.028	1.0186	0.966739	0.0184291
25.36	78.1	P61106	Ras-related protein Rab-14 Homo sapiens GN	RAB14	28	1	1.5704	1.556	0.9462	0.9376	1.0375	1.41252	0.10262
18.61	58	Q9NQR4	Omega-amidase NIT2 Homo sapiens GN	NIT2	10	1	0.9908	1	1.0093	1	1	0.993852	0.230205
17.89	41.1	P31350	Ribonucleoside-diphosphate reductase subunit M2 Homo sapiens GN	RRM2	10	1	0.9817	1.028	1.0375	1.0093	1.0568	0.969745	0.179704
15.64	23.3	Q9BY44	Eukaryotic translation initiation factor 2A Homo sapiens GN	EIF2A	9	1	1.2823	1.2246	0.871	0.8318	0.8091	1.39611	0.0196131
14.24	24.6	P52292	Importin subunit alpha-1 Homo sapiens GN	KPNA2	8	1	1.0375	0.9817	0.787	1	0.929	1.11163	0.193486
12.82	21.4	P42785	Lysosomal Pro-X carboxypeptidase Homo sapiens GN	PRCP	11	1	1.2134	0.879	0.7943	0.6026	0.5012	1.62921	0.0377108
11.16	17.9	Q9H0H5	Rac GTPase-activating protein 1 Homo sapiens GN	RACGAP1	7	1	0.9638	1.028	1.0093	1.0471	1.0765	0.954962	0.155299
11.06	18.9	Q96T51	RUN and FYVE domain-containing protein 1 Homo sapiens GN	RUFY1	5	1	0.9376	1.3428	1.5704	1	0.871	0.953217	0.83995
11	37.1	P21796	Voltage-dependent anion-selective channel protein 1 Homo sapiens GN	VDAC1	7	1	1.0568	1	0.9908	1.0093	0.9376	1.04054	0.237977
10.08	19.1	P46781	40S ribosomal protein S9 Homo sapiens GN	RPS9	5	1	1	1	0.955	1	0.9727	1.0247	0.139387
10.18	11.6	Q15393	Splicing factor 3B subunit 3 Homo sapiens GN	SF3B3	7	1	1.0568	1.0375	1.0375	0.9462	1	1.03707	0.304231
10.08	27.9	Q14103	Heterogeneous nuclear ribonucleoprotein D0 Homo sapiens GN	HNRNPD	8	1	1.3932	1.1169	0.9727	0.9638	0.7943	1.28537	0.116813
9.14	9.9	O94966	Ubiquitin carboxyl-terminal hydrolase 19 Homo sapiens GN	USP19	5	1	1.0093	1.0186	0.9817	1.0765	1.0666	0.96899	0.350167
8.96	22.4	P54619	5'-AMP-activated protein kinase subunit gamma-1 Homo sapiens GN	PRKAG1	5	1	0.9204	0.955	0.879	0.871	0.879	1.09372	0.0240006
8.88	29.6	P09651	Heterogeneous nuclear ribonucleoprotein A1 Homo sapiens GN	HNRNPA1	7	1	1.8197	1.1588	1.2589	1.3428	0.5012	1.28219	0.470887
8.88	22	Q96TA1	Niban-like protein 1 Homo sapiens GN	FAM129B	7	1	1	1.028	0.955	0.9376	0.9204	1.07643	0.00632933
8.63	19.8	O43566	Regulator of G-protein signaling 14 Homo sapiens GN	RGS14	8	1	0.8472	1	1.3305	1.0864	0.9908	0.83552	0.174308
8.01	14.7	Q9UBM7	7-dehydrocholesterol reductase Homo sapiens GN	DHCR7	5	1	1.1169	1.0568	0.673	0.6427	0.7727	1.51968	0.002208
8.29	10.6	Q6Y7W6	PERQ amino acid-rich with GYF domain-containing protein 2 Homo sapiens GN	GIGYF2	4	1	0.8551	0.9908	1.1588	0.929	0.9376	0.940669	0.536509
8.42	40.7	Q9Y275	Tumor necrosis factor ligand superfamily member 13B Homo sapiens GN	TNFSF13B	5	1	0.9376	1	0.8954	0.9908	0.955	1.03393	0.407323
7.46	8.8	Q5JRA6	Melanoma inhibitory activity protein 3 Homo sapiens GN	MIA3	6	1	0.9817	1.0568	1.0186	0.9638	0.9817	1.0251	0.422381
6.82	50.9	P35754	Glutaredoxin-1 Homo sapiens GN	GLRX	5	1	0.7379	0.8318	1.2474	1.1482	1.4588	0.666693	0.0230605
6.12	26.6	Q15382	GTP-binding protein Rheb Homo sapiens GN	RHEB	4	1	1.0568	1.0666	1.0186	1.0864	1.0471	0.990895	0.754713
8.59	35.6	P29692	Elongation factor 1-delta Homo sapiens GN	EEF1D	17	1	1.0375	1.028	0.9638	0.9462	0.9462	1.07328	0.00534049
5.37	11.2	Q9H3P7	Golgi resident protein GCP60 Homo sapiens GN	ACBD3	4	1	0.7516	0.9908	1.1376	0.9376	0.955	0.905023	0.406256
5.31	22.4	Q9Y394	Dehydrogenase/reductase SDR family member 7 Homo sapiens GN	DHRS7	3	1	1.1803	1.0666	0.5105	0.8166	0.8872	1.46633	0.0535588
5	16.5	P06396	Gelsolin Homo sapiens GN	GSN	3	1	0.9638	1.0375	1.0864	1	0.9908	0.975335	0.533203
4.39	13.9	Q9Y4P3	Transducin beta-like protein 2 Homo sapiens GN	TBL2	2	1	0.8395	0.9638	0.912	1.0375	0.9638	0.962242	0.578567
4.39	13.8	Q9Y282	Endoplasmic reticulum-Golgi intermediate compartment protein 3 Homo sapiens GN	ERGIC3	4	1	0.9376	1.0186	0.9204	0.9908	1.0375	1.00254	0.955318
4.5	18	Q9HA72	Calcium homeostasis modulator protein 2 Homo sapiens GN	CALHM2	4	1	0.9908	0.9727	0.9376	0.955	1.0471	1.0081	0.831357
4.43	7	Q9HAV4	Exportin-5 Homo sapiens GN	XPO5	4	1	1.0666	1.0186	0.929	1	0.9462	1.07304	0.0743835
6.77	38	P60983	Glia maturation factor beta Homo sapiens GN	GMFB	3	1	0.8395	1	0.863	0.8954	0.9817	1.03628	0.632823
4.02	20.1	Q13148	TAR DNA-binding protein 43 Homo sapiens GN	TARDBP	2	1	0.9638	1.0375	0.8166	0.9204	1.0568	1.07427	0.395476
4.01	24	P62851	40S ribosomal protein S25 Homo sapiens GN	RPS25	2	1	1.1588	0.9817	0.3373	0.5546	0.4571	2.32802	0.0020988
4.01	8.8	P14317	Hematopoietic lineage cell-specific protein Homo sapiens GN	HCLS1	3	1	0.9036	0.9462	0.9204	0.787	0.9036	1.09146	0.189217
4	15.7	A8MVS5	Protein HIDE1 Homo sapiens GN	HIDE1	2	1	0.929	0.9036	1.0471	0.912	0.912	0.986591	0.822155
3.66	31.8	P67809	Nuclease-sensitive element-binding protein 1 Homo sapiens GN	YBX1	8	1	1.0471	1.0864	1.0471	1.0568	0.9817	1.01552	0.666237
15.91	63.2	P15531	Nucleoside diphosphate kinase A Homo sapiens GN	NME1	17	1	1.0765	1.1912	1.0765	1.0471	0.9638	1.0584	0.407554
3.15	10.1	O43252	Bifunctional 3'-phosphoadenosine 5'-phosphosulfate synthase 1 Homo sapiens GN	PAPSS1	3	1	1	0.8954	1.0186	0.9817	1.0666	0.94408	0.251275
2.8	5.5	Q6P1A2	Lysophospholipid acyltransferase 5 Homo sapiens GN	LPCAT3	2	1	0.7727	1.0471	0.912	0.9036	0.955	1.01776	0.858371
3.39	10.6	Q96JJ7	Protein disulfide-isomerase TMX3 Homo sapiens GN	TMX3	3	1	1.0765	0.9204	0.9638	0.912	0.9036	1.07825	0.211848
2.33	5	P50443	Sulfate transporter Homo sapiens GN	SLC26A2	2	1	1.0765	1.2134	1.556	0.929	1.2589	0.878736	0.473675
2.31	15.4	Q8N335	Glycerol-3-phosphate dehydrogenase 1-like protein Homo sapiens GN	GPD1L	2	1	0.9204	1.0093	0.8017	1	0.871	1.09616	0.255392
8.32	14.2	Q9UKE5	TRAF2 and NCK-interacting protein kinase Homo sapiens GN	TNIK	6	1	0.7244	0.9908	1.0186	1.1482	1	0.857395	0.212874
2.15	13	Q9UBV8	Peflin Homo sapiens GN	PEF1	1	1	1.1912	1.2246	1.3305	1.1272	1.2474	0.921918	0.351518
2.03	7.5	Q6YP21	Kynurenine--oxoglutarate transaminase 3 Homo sapiens GN	CCBL2	1	1	0.9638	1.1066	1.0471	1.0568	1.2589	0.913049	0.296556
2.03	11.9	P48729	Casein kinase I isoform alpha Homo sapiens GN	CSNK1A1	1	1	0.8318	0.8395	0.8395	0.9376	1.0186	0.955503	0.61168
2.07	5	Q96SW2	Protein cereblon Homo sapiens GN	CRBN	1	1	1.1803	0.6792	0.7727	0.8017	1.0864	1.07468	0.727908
1.7	7.5	Q8NBJ4	Golgi membrane protein 1 Homo sapiens GN	GOLM1	1	1	1.1169	0.7047	0.9638	1.1482	0.7586	0.98293	0.92655
1.45	8.3	P19525	Interferon-induced, double-stranded RNA-activated protein kinase Homo sapiens GN	EIF2AK2	2	1	1.1482	0.9908	1.0666	0.9376	1.0093	1.04165	0.544188
101.65	94.9	P63261	Actin, cytoplasmic 2 Homo sapiens GN	ACTG1	543	1.0093	1.0864	1.0568	1.1169	1.0765	1.0965	0.958236	0.144547
42.61	34.9	Q9H3U1	Protein unc-45 homolog A Homo sapiens GN	UNC45A	26	1.0093	0.7727	0.929	1.406	1.2134	1.3062	0.690595	0.0104182
37.29	11.5	Q5T4S7	E3 ubiquitin-protein ligase UBR4 Homo sapiens GN	UBR4	25	1.0093	1.0965	1.028	0.9036	1.1169	1.3932	0.918007	0.55283
35.73	43.5	P38646	Stress-70 protein, mitochondrial Homo sapiens GN	HSPA9	22	1.0093	0.9817	1	0.9817	0.9638	1.0471	0.999465	0.984954
24.21	23.7	P53618	Coatomer subunit beta Homo sapiens GN	COPB1	19	1.0093	0.9908	0.9908	1.0375	1.0093	0.9727	0.990528	0.654474
22.93	26	Q70J99	Protein unc-13 homolog D Homo sapiens GN	UNC13D	13	1.0093	0.5395	0.673	1.5704	1.3804	1.2359	0.53068	0.0182772
21.44	38.9	P12081	Histidine--tRNA ligase, cytoplasmic Homo sapiens GN	HARS	13	1.0093	1.1169	0.8017	0.7311	1.028	0.8241	1.13344	0.418295
18.76	14.9	O14980	Exportin-1 Homo sapiens GN	XPO1	10	1.0093	1.803	1.3428	2.2909	2.2699	2.9376	0.554132	0.0247347
18.66	62.7	Q9BUL8	Programmed cell death protein 10 Homo sapiens GN	PDCD10	13	1.0093	1.2134	0.9638	1.2589	0.7798	1.0864	1.01965	0.904236
20.12	60.9	Q13162	Peroxiredoxin-4 Homo sapiens GN	PRDX4	16	1.0093	1.1803	1.1588	0.8395	0.6368	0.5058	1.68932	0.0148031
15.31	26.3	Q9BTU6	Phosphatidylinositol 4-kinase type 2-alpha Homo sapiens GN	PI4K2A	10	1.0093	1.0471	1.028	0.9817	1.028	1.0093	1.02166	0.27656
17.97	30.7	Q96FN4	Copine-2 Homo sapiens GN	CPNE2	11	1.0093	1.0186	0.9204	0.9727	1.028	1.0471	0.967354	0.43685
13.6	43.3	O00743	Serine/threonine-protein phosphatase 6 catalytic subunit Homo sapiens GN	PPP6C	9	1.0093	1.0765	0.8551	1.3677	0.9376	1.1695	0.846351	0.274029
12.74	14.3	Q6ZSZ5	Rho guanine nucleotide exchange factor 18 Homo sapiens GN	ARHGEF18	8	1.0093	1.0186	1.028	1.0375	1.0568	1.0666	0.966782	0.025774
12.72	20.7	P04424	Argininosuccinate lyase Homo sapiens GN	ASL	9	1.0093	0.955	0.9204	0.912	1	1.0093	0.987471	0.7776
14.7	38.3	P10619	Lysosomal protective protein Homo sapiens GN	CTSA	22	1.0093	0.9204	1.0765	0.8551	0.6668	0.9036	1.23941	0.0855528
10.72	62.6	Q9P000	COMM domain-containing protein 9 Homo sapiens GN	COMMD9	10	1.0093	0.9204	0.9638	0.9908	0.8872	0.9817	1.01182	0.801317
10.27	24.8	Q86UN3	Reticulon-4 receptor-like 2 Homo sapiens GN	RTN4RL2	7	1.0093	0.9462	0.9204	0.9727	1.0186	1.028	0.952506	0.203173
8.86	31.8	P55263	Adenosine kinase Homo sapiens GN	ADK	6	1.0093	1.0375	1.0568	1.0864	1.0471	1.0568	0.972824	0.186806
8.74	7.5	O14976	Cyclin-G-associated kinase Homo sapiens GN	GAK	5	1.0093	1.0765	0.9204	1.0375	0.912	0.9908	1.02241	0.72493
7.97	18.7	Q14653	Interferon regulatory factor 3 Homo sapiens GN	IRF3	4	1.0093	0.879	0.8395	0.9462	0.871	0.8166	1.03569	0.648007
66.71	77	P68366	Tubulin alpha-4A chain Homo sapiens GN	TUBA4A	118	1.0093	1	0.8017	1.0471	0.5916	0.8872	1.11287	0.559831
15.96	42.8	O75477	Erlin-1 Homo sapiens GN	ERLIN1	15	1.0093	0.9727	1.2023	0.7798	0.6982	0.6252	1.51403	0.012777
6.5	11.4	O14920	Inhibitor of nuclear factor kappa-B kinase subunit beta Homo sapiens GN	IKBKB	6	1.0093	1.4723	2.1677	2.884	2.466	2.0324	0.629782	0.0941638
6.37	43.5	Q6P589	Tumor necrosis factor alpha-induced protein 8-like protein 2 Homo sapiens GN	TNFAIP8L2	7	1.0093	1.0471	1.0186	1.0093	1	0.955	1.03734	0.14264
6.19	9.2	P01130	Low-density lipoprotein receptor Homo sapiens GN	LDLR	3	1.0093	0.8166	0.9638	0.6368	1.2823	0.955	0.970634	0.892376
6.03	17.3	P10155	60 kDa SS-A/Ro ribonucleoprotein Homo sapiens GN	TROVE2	3	1.0093	1.0375	0.9727	1.1376	1.0965	1.1376	0.895542	0.00721029
6.38	20.7	Q16204	Coiled-coil domain-containing protein 6 Homo sapiens GN	CCDC6	6	1.0093	1	1.028	0.9376	1.0765	1.1376	0.963702	0.557999
5.5	10.8	Q01581	Hydroxymethylglutaryl-CoA synthase, cytoplasmic Homo sapiens GN	HMGCS1	3	1.0093	1.0568	0.8166	0.929	0.9204	0.8954	1.05024	0.568781
5.21	14.3	Q6PJ69	Tripartite motif-containing protein 65 Homo sapiens GN	TRIM65	3	1.0093	0.9638	0.9817	1.0471	1.0568	1.0666	0.931967	0.00749286
5.38	8	O94979	Protein transport protein Sec31A Homo sapiens GN	SEC31A	3	1.0093	0.9376	0.9376	0.879	0.9727	0.879	1.05632	0.262351
5.08	6.5	P40818	Ubiquitin carboxyl-terminal hydrolase 8 Homo sapiens GN	USP8	3	1.0093	0.9638	1	1.0666	1.1272	1.1272	0.895242	0.00909259
4.48	11	Q9UHD2	Serine/threonine-protein kinase TBK1 Homo sapiens GN	TBK1	3	1.0093	1.0093	0.9462	0.9817	0.9817	1.0965	0.968921	0.508062
4.36	18.4	Q9NR45	Sialic acid synthase Homo sapiens GN	NANS	3	1.0093	1.0765	1	1.1588	1.0666	1.1169	0.923256	0.076036
4.06	9.3	Q9NUQ8	ATP-binding cassette sub-family F member 3 Homo sapiens GN	ABCF3	2	1.0093	0.9638	0.9376	0.912	1.0864	1.1482	0.92503	0.346448
4.04	11.6	Q8IV38	Ankyrin repeat and MYND domain-containing protein 2 Homo sapiens GN	ANKMY2	2	1.0093	0.9204	1.028	1.0471	1.0375	0.8954	0.992517	0.906169
4.03	12.8	P19634	Sodium/hydrogen exchanger 1 Homo sapiens GN	SLC9A1	4	1.0093	1.1912	1.0093	1.3305	0.7112	1.1695	0.999564	0.998207
4.03	6.7	P46934	E3 ubiquitin-protein ligase NEDD4 Homo sapiens GN	NEDD4	2	1.0093	0.9908	0.9908	0.9908	1.2823	1.1695	0.868791	0.151515
30.94	24.5	Q96F07	Cytoplasmic FMR1-interacting protein 2 Homo sapiens GN	CYFIP2	18	1.0093	1.0375	1.028	1.0471	0.9817	1.0666	0.993345	0.811637
3.75	4.8	Q9HD45	Transmembrane 9 superfamily member 3 Homo sapiens GN	TM9SF3	2	1.0093	0.8954	0.9817	0.8872	0.912	0.912	1.06462	0.173264
2.66	13.5	Q96EP5	DAZ-associated protein 1 Homo sapiens GN	DAZAP1	3	1.0093	0.929	0.9036	1	0.912	0.9204	1.00335	0.9441
2.34	10.7	Q14677	Clathrin interactor 1 Homo sapiens GN	CLINT1	3	1.0093	1.0864	1.0666	1.028	0.9638	1.0186	1.05046	0.173114
2.19	3.2	Q5T5C0	Syntaxin-binding protein 5 Homo sapiens GN	STXBP5	2	1.0093	0.9036	1.0765	0.7112	1	1.1066	1.0609	0.678986
2.02	14.2	Q8NCB2	CaM kinase-like vesicle-associated protein Homo sapiens GN	CAMKV	1	1.0093	1.0375	1.1376	0.8318	1.1588	1.2706	0.97645	0.861149
101.28	94.9	P60709	Actin, cytoplasmic 1 Homo sapiens GN	ACTB	548	1.0093	1.0864	1.0568	1.1169	1.0765	1.0965	0.958236	0.144547
1.61	11.7	P62424	60S ribosomal protein L7a Homo sapiens GN	RPL7A	1	1.0093	0.9376	1.0965	0.8872	0.7798	1.028	1.12928	0.244989
39.31	55.5	P36871	Phosphoglucomutase-1 Homo sapiens GN	PGM1	27	1.0186	0.9908	0.9462	1.028	0.9908	0.9727	0.987999	0.676538
42.99	54.2	P50991	T-complex protein 1 subunit delta Homo sapiens GN	CCT4	36	1.0186	1.3183	1.3183	0.9036	0.6607	0.8241	1.5304	0.0263602
31.34	38.6	P26639	Threonine--tRNA ligase, cytoplasmic Homo sapiens GN	TARS	24	1.0186	1	1.0186	1	1.0186	1.0093	1.00307	0.724659
32.09	63.1	P08758	Annexin A5 Homo sapiens GN	ANXA5	27	1.0186	1.2359	0.8872	1.2823	1.4588	1.4859	0.743246	0.0394158
25.26	22.4	O95373	Importin-7 Homo sapiens GN	IPO7	17	1.0186	1.0471	0.9727	0.9908	1.0186	1.0093	1.00653	0.790848
22.8	43.2	O00232	26S proteasome non-ATPase regulatory subunit 12 Homo sapiens GN	PSMD12	12	1.0186	1.0093	1.0568	1.0864	1.028	1.0765	0.966718	0.201263
20.11	47.8	O94905	Erlin-2 Homo sapiens GN	ERLIN2	14	1.0186	1.1482	1.556	0.5546	0.631	0.7516	1.92174	0.0256979
17.71	60.1	P07203	Glutathione peroxidase 1 Homo sapiens GN	GPX1	12	1.0186	0.8091	0.787	1.4322	1.0186	1.1588	0.724374	0.0799249
16.14	53.7	Q9Y3F4	Serine-threonine kinase receptor-associated protein Homo sapiens GN	STRAP	9	1.0186	1.0471	1.0186	1.1066	0.879	0.9908	1.03625	0.616753
16.39	16.2	Q9C0C4	Semaphorin-4C Homo sapiens GN	SEMA4C	9	1.0186	1	0.9817	0.9817	0.9638	0.9908	1.0218	0.183468
15.28	46.2	Q9UNK0	Syntaxin-8 Homo sapiens GN	STX8	10	1.0186	1.0186	1.0186	1.0186	0.9727	0.9817	1.02785	0.120795
13.24	15.6	P46977	Dolichyl-diphosphooligosaccharide--protein glycosyltransferase subunit STT3A Homo sapiens GN	STT3A	8	1.0186	1.0568	0.9638	0.7244	0.6026	0.6486	1.53837	0.00135661
23.1	79.2	P10114	Ras-related protein Rap-2a Homo sapiens GN	RAP2A	25	1.0186	1.3804	1.1912	2.208	2.208	1.9231	0.566358	0.00290683
12.17	13.3	O60504	Vinexin Homo sapiens GN	SORBS3	7	1.0186	0.9817	1.028	1.0186	1.0471	1.028	0.97886	0.25524
12.27	27.1	Q9NY33	Dipeptidyl peptidase 3 Homo sapiens GN	DPP3	8	1.0186	0.9727	0.9638	1.028	1.0568	1.0765	0.934774	0.0356685
10.63	25.9	Q96GQ5	RUS1 family protein C16orf58 Homo sapiens GN	C16orf58	7	1.0186	0.955	1.0186	1.0471	1	1.0864	0.954907	0.223886
10.37	12.4	Q6P1N0	Coiled-coil and C2 domain-containing protein 1A Homo sapiens GN	CC2D1A	9	1.0186	0.9727	0.9204	0.863	1.0568	0.9908	1.00038	0.995674
10.25	11.3	Q9Y5L0	Transportin-3 Homo sapiens GN	TNPO3	5	1.0186	0.8872	0.9462	0.9908	0.912	0.9036	1.01625	0.762906
10.15	21.2	O76003	Glutaredoxin-3 Homo sapiens GN	GLRX3	6	1.0186	0.955	0.9638	0.9817	0.955	0.9727	1.00962	0.685055
9.7	9.7	Q6IA86	Elongator complex protein 2 Homo sapiens GN	ELP2	5	1.0186	0.9727	1.0765	1.1376	1.1066	1.1066	0.915543	0.0411334
11.63	43.8	Q96BJ3	Axin interactor, dorsalization-associated protein Homo sapiens GN	AIDA	10	1.0186	0.955	0.9638	1.0375	1.0375	1.0093	0.952372	0.0900843
9.25	31.8	Q9NZL4	Hsp70-binding protein 1 Homo sapiens GN	HSPBP1	7	1.0186	0.879	0.6138	0.9036	2.0137	1.8535	0.526411	0.108877
8.95	32.2	Q9NT62	Ubiquitin-like-conjugating enzyme ATG3 Homo sapiens GN	ATG3	6	1.0186	1.0965	1.0765	1.1695	1.0471	1.1272	0.954483	0.301704
7.41	11.2	Q7Z403	Transmembrane channel-like protein 6 Homo sapiens GN	TMC6	5	1.0186	0.9036	0.929	0.9036	0.8954	0.9462	1.03861	0.408107
6.87	15	Q6NUQ4	Transmembrane protein 214 Homo sapiens GN	TMEM214	4	1.0186	1.1695	1.1588	0.8395	0.8472	0.871	1.30856	0.00604139
6.71	20.5	Q14696	LDLR chaperone MESD Homo sapiens GN	MESDC2	6	1.0186	0.9727	0.9638	0.9638	1	0.9376	1.01851	0.510533
8.17	13.6	P25205	DNA replication licensing factor MCM3 Homo sapiens GN	MCM3	4	1.0186	1.0568	1.1272	1.0568	1.0864	1.0666	0.997757	0.945475
6.62	6	Q14C86	GTPase-activating protein and VPS9 domain-containing protein 1 Homo sapiens GN	GAPVD1	4	1.0186	1.0765	1.0375	1	1.0568	1.0186	1.0186	0.469286
6	19.2	Q9BTY7	Protein HGH1 homolog Homo sapiens GN	HGH1	3	1.0186	1.0375	0.879	1.0666	0.9908	1.1695	0.909573	0.247917
5.89	15.6	O95977	Sphingosine 1-phosphate receptor 4 Homo sapiens GN	S1PR4	3	1.0186	0.9036	0.955	1.0666	1	1.0093	0.935401	0.16671
5.56	12.5	P32249	G-protein coupled receptor 183 Homo sapiens GN	GPR183	3	1.0186	0.929	0.9376	0.7586	0.9817	0.9204	1.08438	0.359763
5.41	13.6	Q14738	Serine/threonine-protein phosphatase 2A 56 kDa regulatory subunit delta isoform Homo sapiens GN	PPP2R5D	3	1.0186	0.9376	0.912	0.9908	0.955	0.9908	0.976708	0.542286
4.34	9.5	O00425	Insulin-like growth factor 2 mRNA-binding protein 3 Homo sapiens GN	IGF2BP3	3	1.0186	0.6668	1.1169	0.4207	0.6081	0.5346	1.79244	0.048449
4.25	13.5	Q86WC4	Osteopetrosis-associated transmembrane protein 1 Homo sapiens GN	OSTM1	5	1.0186	0.9462	1.0765	0.863	1.1803	0.9462	1.01733	0.874025
4.21	27.8	Q9UBE0	SUMO-activating enzyme subunit 1 Homo sapiens GN	SAE1	2	1.0186	1.0765	0.9036	1.0864	0.8954	0.9817	1.01188	0.883325
4.03	14.5	Q9NXR1	Nuclear distribution protein nudE homolog 1 Homo sapiens GN	NDE1	2	1.0186	0.871	0.929	0.8872	1	1.0864	0.947875	0.512119
4.01	7.1	P13674	Prolyl 4-hydroxylase subunit alpha-1 Homo sapiens GN	P4HA1	2	1.0186	1.028	1	1.1376	1.1695	1.0186	0.916078	0.116863
4.01	9.5	O75191	Xylulose kinase Homo sapiens GN	XYLB	2	1.0186	0.9036	0.9638	0.912	0.929	0.9727	1.0257	0.558541
4	6	P83436	Conserved oligomeric Golgi complex subunit 7 Homo sapiens GN	COG7	2	1.0186	1.1588	1.406	1.0765	1.1376	1.2942	1.02141	0.857211
4	18.8	Q9H5X1	MIP18 family protein FAM96A Homo sapiens GN	FAM96A	2	1.0186	1.4723	1.4859	1.406	1.1066	1.8197	0.917942	0.669305
4	14.4	O43169	Cytochrome b5 type B Homo sapiens GN	CYB5B	2	1.0186	0.9204	1.0093	1.1376	1.1588	1.4322	0.790726	0.0598113
25.38	65	P36873	Serine/threonine-protein phosphatase PP1-gamma catalytic subunit Homo sapiens GN	PPP1CC	25	1.0186	1.0471	0.9638	1.0093	0.9638	0.9817	1.02528	0.420982
3.35	11.8	P35475	Alpha-L-iduronidase Homo sapiens GN	IDUA	3	1.0186	0.8872	0.929	0.9727	0.9036	0.912	1.01668	0.744914
2.79	21.8	P69905	Hemoglobin subunit alpha Homo sapiens GN	HBA1	2	1.0186	1.0093	1.0864	1.1803	1.1588	1.2823	0.859971	0.0201014
2.49	3.6	Q9Y6Y0	Influenza virus NS1A-binding protein Homo sapiens GN	IVNS1ABP	2	1.0186	1.0093	0.9638	0.8872	0.8872	1.0765	1.04939	0.512247
15.2	29.3	Q9Y6M4	Casein kinase I isoform gamma-3 Homo sapiens GN	CSNK1G3	9	1.0186	1.1376	0.9036	1.2134	1.1169	1.0186	0.913673	0.334494
2.21	7.2	O00206	Toll-like receptor 4 Homo sapiens GN	TLR4	1	1.0186	1.0568	0.9462	1.028	1.0864	1.2474	0.898804	0.196177
3.14	11.4	Q53EZ4	Centrosomal protein of 55 kDa Homo sapiens GN	CEP55	2	1.0186	0.8395	0.9817	1	1.0765	1.1912	0.869052	0.141058
2.08	4.9	Q93052	Lipoma-preferred partner Homo sapiens GN	LPP	2	1.0186	1	0.8166	0.9376	0.9376	0.8551	1.03842	0.643998
2.39	6.5	O75410	Transforming acidic coiled-coil-containing protein 1 Homo sapiens GN	TACC1	2	1.0186	1.0093	0.9036	0.9376	1.0186	1.0666	0.969796	0.594557
2.01	5.3	O60502	Protein O-GlcNAcase Homo sapiens GN	MGEA5	2	1.0186	0.879	0.9638	0.9036	0.9376	0.9376	1.02973	0.549346
12.52	63.5	P60763	Ras-related C3 botulinum toxin substrate 3 Homo sapiens GN	RAC3	19	1.0186	0.8318	1.0471	1.3183	1.1803	0.9638	0.836847	0.201427
7.91	31.2	P17081	Rho-related GTP-binding protein RhoQ Homo sapiens GN	RHOQ	7	1.0186	1.4322	1.4859	1.3677	1.1803	1.2706	1.03093	0.814638
2	5.2	Q13151	Heterogeneous nuclear ribonucleoprotein A0 Homo sapiens GN	HNRNPA0	1	1.0186	1.5276	1.4859	1.3183	1.3677	1.3062	1.00999	0.939349
29.61	92.9	P07737	Profilin-1 Homo sapiens GN	PFN1	61	1.028	1.3932	1.2589	1.5276	1.4322	1.2246	0.879481	0.293685
39.88	63.5	P30466	HLA class I histocompatibility antigen, B-18 alpha chain Homo sapiens GN	HLA-B	122	1.028	2.0512	1.4454	1.6596	2.421	3.02	0.637214	0.156614
43.51	75.7	P08754	Guanine nucleotide-binding protein G(k) subunit alpha Homo sapiens GN	GNAI3	111	1.028	0.7656	0.9462	1.2823	0.955	0.955	0.858253	0.322769
25.88	25.9	Q2M2I8	AP2-associated protein kinase 1 Homo sapiens GN	AAK1	18	1.028	0.8872	1	0.6792	0.6427	0.5395	1.56613	0.00425115
23.6	19.3	Q14152	Eukaryotic translation initiation factor 3 subunit A Homo sapiens GN	EIF3A	16	1.028	1.0375	0.9908	1.0471	1.0375	1	0.990825	0.665369
24.39	19.9	O94855	Protein transport protein Sec24D Homo sapiens GN	SEC24D	13	1.028	1.028	1.0765	1.0568	1.0568	1	1.00607	0.812704
20.31	30.5	O43776	Asparagine--tRNA ligase, cytoplasmic Homo sapiens GN	NARS	15	1.028	1.0864	1.0471	1.2823	1.2023	1.0093	0.904863	0.251997
17.79	27.6	P35606	Coatomer subunit beta' Homo sapiens GN	COPB2	12	1.028	1.028	1	1.0186	1.0864	0.9727	0.992949	0.843367
20.21	49	P50148	Guanine nucleotide-binding protein G(q) subunit alpha Homo sapiens GN	GNAQ	16	1.028	0.9908	1.028	1.028	1.028	1.0186	0.990958	0.508846
16.08	18.1	P11166	Solute carrier family 2, facilitated glucose transporter member 1 Homo sapiens GN	SLC2A1	13	1.028	1.4588	1.7539	1.7219	1.4322	1.3804	0.935208	0.699497
14.71	19.1	O60763	General vesicular transport factor p115 Homo sapiens GN	USO1	12	1.028	1.5996	1.1066	1.2023	1.4723	1.4191	0.912182	0.575875
14.47	23.2	P09960	Leukotriene A-4 hydrolase Homo sapiens GN	LTA4H	10	1.028	0.9638	0.9908	1.028	1.028	1.0375	0.964151	0.121811
14.06	54.1	P10301	Ras-related protein R-Ras Homo sapiens GN	RRAS	12	1.028	0.871	0.9638	1.0864	0.8872	0.9462	0.980478	0.811544
13.17	21.6	Q13619	Cullin-4A Homo sapiens GN	CUL4A	7	1.028	0.8551	0.8241	1.0568	1.2706	1.0864	0.793017	0.06296
9.58	16	O60684	Importin subunit alpha-7 Homo sapiens GN	KPNA6	5	1.028	1.0666	1	1.2023	1.0375	1.1066	0.924755	0.178702
7.2	9.9	O60266	Adenylate cyclase type 3 Homo sapiens GN	ADCY3	4	1.028	0.9908	1	1.028	0.955	0.9817	1.01825	0.495573
6.14	21.8	Q13630	GDP-L-fucose synthase Homo sapiens GN	TSTA3	3	1.028	0.7943	1.0666	1.4322	1.4454	1.028	0.739681	0.103454
5.41	23.8	Q86VN1	Vacuolar protein-sorting-associated protein 36 Homo sapiens GN	VPS36	4	1.028	0.9638	1.028	0.8241	0.9817	0.9638	1.09034	0.198833
5.03	9.8	P19971	Thymidine phosphorylase Homo sapiens GN	TYMP	3	1.028	0.955	0.8954	0.9908	1.0471	0.9462	0.964579	0.505234
5.25	13.4	P21399	Cytoplasmic aconitate hydratase Homo sapiens GN	ACO1	4	1.028	1.0568	1.0093	1.0186	1.0186	1.0375	1.00631	0.692101
4.93	17.5	Q9BYI3	Hyccin Homo sapiens GN	FAM126A	5	1.028	1.2589	1.1695	1.3305	1.0471	1.1912	0.968505	0.741323
4.84	10.1	Q9UBH6	Xenotropic and polytropic retrovirus receptor 1 Homo sapiens GN	XPR1	3	1.028	1.8535	1.3062	0.6607	0.9204	1.4859	1.36541	0.338218
4.48	17	Q9P2T1	GMP reductase 2 Homo sapiens GN	GMPR2	3	1.028	1.028	1.0965	0.9727	1.0471	1.0765	1.01815	0.651289
4.18	15.5	Q9NZT2	Opioid growth factor receptor Homo sapiens GN	OGFR	4	1.028	0.863	1.0375	0.871	1.0375	0.9638	1.01957	0.813513
4.01	9.2	Q14728	Major facilitator superfamily domain-containing protein 10 Homo sapiens GN	MFSD10	2	1.028	1.0471	1.1803	0.912	0.8954	0.955	1.17847	0.0323821
4.01	12.4	Q15172	Serine/threonine-protein phosphatase 2A 56 kDa regulatory subunit alpha isoform Homo sapiens GN	PPP2R5A	2	1.028	1.1695	0.9817	1.3552	1.0765	1.3552	0.839526	0.135912
4	17.2	P51991	Heterogeneous nuclear ribonucleoprotein A3 Homo sapiens GN	HNRNPA3	3	1.028	1.0093	0.9908	0.9204	0.9817	0.9727	1.05333	0.0801582
4	17.5	P62805	Histone H4 Homo sapiens GN	HIST1H4A	2	1.028	0.8395	1.1482	1.1376	1.1803	0.8954	0.938506	0.629438
3.89	10.9	Q8TAA9	Vang-like protein 1 Homo sapiens GN	VANGL1	3	1.028	0.8954	0.8017	0.787	1.4191	1.1066	0.822622	0.369624
3.78	19.5	O43324	Eukaryotic translation elongation factor 1 epsilon-1 Homo sapiens GN	EEF1E1	2	1.028	1.0568	0.9908	1.0666	0.9908	0.929	1.02987	0.537464
3.74	18.9	Q96AT9	Ribulose-phosphate 3-epimerase Homo sapiens GN	RPE	3	1.028	1.0093	1.0093	1.0186	1.0568	1.0471	0.975693	0.124542
2.29	9.6	P20810	Calpastatin Homo sapiens GN	CAST	2	1.028	0.871	0.9462	1.3804	0.955	1.0093	0.850659	0.303529
2.22	15.4	P62750	60S ribosomal protein L23a Homo sapiens GN	RPL23A	1	1.028	1.0864	1.0864	0.863	0.8472	0.9204	1.21676	0.00300703
2.12	6.2	Q8TCT8	Signal peptide peptidase-like 2A Homo sapiens GN	SPPL2A	3	1.028	1.0186	0.7943	1.0568	0.8872	1.0375	0.952843	0.641889
2.05	15	O00602	Ficolin-1 Homo sapiens GN	FCN1	1	1.028	0.9817	0.9908	1.4454	0.9727	1.1588	0.838855	0.236837
2.02	7.6	P26572	Alpha-1,3-mannosyl-glycoprotein 2-beta-N-acetylglucosaminyltransferase Homo sapiens GN	MGAT1	1	1.028	0.929	1	1.0093	1.028	1.0093	0.97059	0.377468
2.01	6.1	Q9NQG5	Regulation of nuclear pre-mRNA domain-containing protein 1B Homo sapiens GN	RPRD1B	1	1.028	0.871	0.912	1.0965	1.1272	0.7798	0.935908	0.622808
2	7	Q9UBK9	Protein UXT Homo sapiens GN	UXT	1	1.028	1.5849	1.3305	2.2284	1.4588	1.8707	0.709513	0.121476
64.78	17.1	Q7Z6Z7	E3 ubiquitin-protein ligase HUWE1 Homo sapiens GN	HUWE1	58	1.0375	0.929	1.2589	1.1066	1.0375	1.406	0.908538	0.507929
54.44	39.5	P53396	ATP-citrate synthase Homo sapiens GN	ACLY	33	1.0375	1.5136	1.5417	0.6546	0.7586	0.6252	2.00785	0.0153018
48.61	44.3	Q14974	Importin subunit beta-1 Homo sapiens GN	KPNB1	36	1.0375	0.9908	1.0093	1.028	1.0186	1.028	0.987966	0.426107
43.57	59.3	Q13884	Beta-1-syntrophin Homo sapiens GN	SNTB1	31	1.0375	0.9908	0.9908	0.6668	0.7379	0.6668	1.45745	0.000369557
43.25	63.9	P17987	T-complex protein 1 subunit alpha Homo sapiens GN	TCP1	47	1.0375	1.4997	1.2134	1.2246	0.673	1.2023	1.20991	0.389685
38.66	14.5	P21359	Neurofibromin Homo sapiens GN	NF1	21	1.0375	1.1803	0.863	1.1066	0.871	1.0375	1.02179	0.858674
30.27	28.6	Q86YS7	C2 domain-containing protein 5 Homo sapiens GN	C2CD5	17	1.0375	1.0375	1.0375	1.028	0.9908	1.0186	1.02473	0.0884726
24.23	24.7	P13798	Acylamino-acid-releasing enzyme Homo sapiens GN	APEH	20	1.0375	0.7379	1.1376	1.406	2.0324	1.8535	0.550464	0.0232124
17.45	20.1	Q8IYI6	Exocyst complex component 8 Homo sapiens GN	EXOC8	9	1.0375	1.3677	1.3305	1.0093	1.0375	1.5136	1.04924	0.778363
15.35	56.1	P48739	Phosphatidylinositol transfer protein beta isoform Homo sapiens GN	PITPNB	10	1.0375	1.0471	1.0186	1.0568	0.9817	0.9908	1.0244	0.381962
17.21	28.9	Q86YQ8	Copine-8 Homo sapiens GN	CPNE8	12	1.0375	0.9908	1.1695	1.028	1.3428	1.2474	0.88381	0.262212
14	15.6	Q13444	Disintegrin and metalloproteinase domain-containing protein 15 Homo sapiens GN	ADAM15	9	1.0375	0.929	0.8954	0.5861	0.5598	0.5445	1.69303	0.000935134
13.62	21.4	Q8N1F7	Nuclear pore complex protein Nup93 Homo sapiens GN	NUP93	10	1.0375	0.879	0.5754	1.0186	0.9462	0.912	0.866206	0.408742
12.61	68.6	P61604	10 kDa heat shock protein, mitochondrial Homo sapiens GN	HSPE1	8	1.0375	1.4723	1.4588	0.9204	0.912	0.8395	1.48531	0.0407254
12.53	29.5	Q8NHH9	Atlastin-2 Homo sapiens GN	ATL2	11	1.0375	0.8318	0.8472	0.8954	0.879	0.912	1.0112	0.88793
10.79	11.2	P09874	Poly [ADP-ribose] polymerase 1 Homo sapiens GN	PARP1	7	1.0375	1.0186	1.0375	0.955	0.9817	1.0375	1.04015	0.188108
10.51	22.6	Q15311	RalA-binding protein 1 Homo sapiens GN	RALBP1	7	1.0375	1.1482	1.1066	0.8091	0.8241	0.8551	1.32311	0.00156492
10.01	23.8	Q7L2H7	Eukaryotic translation initiation factor 3 subunit M Homo sapiens GN	EIF3M	9	1.0375	1.2023	1.0666	0.9376	1.0666	1.1803	1.03828	0.66324
9.45	37.7	Q9H773	dCTP pyrophosphatase 1 Homo sapiens GN	DCTPP1	6	1.0375	0.9462	0.9908	1.0375	1.0864	1.028	0.943716	0.138048
8.01	26.4	Q9H2J4	Phosducin-like protein 3 Homo sapiens GN	PDCL3	4	1.0375	1.0568	0.9817	0.9908	1.0471	1.0666	0.99082	0.781281
8	33.7	Q9Y3C6	Peptidyl-prolyl cis-trans isomerase-like 1 Homo sapiens GN	PPIL1	4	1.0375	1.0864	1.0666	1.0375	1.0965	1.0965	0.987618	0.611807
8	18.3	P46926	Glucosamine-6-phosphate isomerase 1 Homo sapiens GN	GNPDA1	4	1.0375	0.9638	0.955	1.0186	1.0765	0.9376	0.974808	0.624017
8.06	13.6	Q13683	Integrin alpha-7 Homo sapiens GN	ITGA7	6	1.0375	1.0375	0.9204	1.0093	0.871	1.0765	1.01305	0.866847
7.71	10.5	O00522	Krev interaction trapped protein 1 Homo sapiens GN	KRIT1	6	1.0375	1.0093	0.8954	0.6982	0.7311	0.6081	1.4441	0.00608749
8.4	12	Q13616	Cullin-1 Homo sapiens GN	CUL1	8	1.0375	0.9638	1.0186	1.028	1.0093	1	0.994271	0.817844
7.44	22.9	Q13137	Calcium-binding and coiled-coil domain-containing protein 2 Homo sapiens GN	CALCOCO2	6	1.0375	1.0375	0.9908	1.0666	1	1.0965	0.969239	0.374682
6.98	38	Q9BTV4	Transmembrane protein 43 Homo sapiens GN	TMEM43	7	1.0375	0.9908	1.1588	0.7798	0.8395	0.929	1.25068	0.0324313
8.06	11.5	Q9ULH1	Arf-GAP with SH3 domain, ANK repeat and PH domain-containing protein 1 Homo sapiens GN	ASAP1	6	1.0375	0.9727	0.787	1.3062	0.8241	1.0471	0.880342	0.468064
6.47	40.4	Q9UJQ1	Lysosome-associated membrane glycoprotein 5 Homo sapiens GN	LAMP5	7	1.0375	0.9462	0.9204	0.879	0.863	0.9376	1.08378	0.150438
6.12	15	Q9BWS9	Chitinase domain-containing protein 1 Homo sapiens GN	CHID1	3	1.0375	1.0765	1.0765	1.0093	1.0471	0.9908	1.04703	0.0858969
6.03	14.7	Q6P9B6	TLD domain-containing protein 1 Homo sapiens GN	TLDC1	3	1.0375	1.0375	1.0568	0.9036	1	0.9727	1.08883	0.0442568
5.16	41.6	P61803	Dolichyl-diphosphooligosaccharide--protein glycosyltransferase subunit DAD1 Homo sapiens GN	DAD1	6	1.0375	1.3305	1.406	0.7586	1.1376	1.3062	1.17849	0.388445
4.78	10.6	O15371	Eukaryotic translation initiation factor 3 subunit D Homo sapiens GN	EIF3D	3	1.0375	1.0965	1.1066	0.9376	1.0765	1.0965	1.04179	0.470429
4.89	18.5	O43264	Centromere/kinetochore protein zw10 homolog Homo sapiens GN	ZW10	4	1.0375	1.028	0.955	0.9817	1	1.0093	1.00986	0.736854
4.49	10.4	Q9Y450	HBS1-like protein Homo sapiens GN	HBS1L	3	1.0375	1	1	1.0093	1.1695	0.8872	0.990705	0.914071
4.3	9.7	Q96Q05	Trafficking protein particle complex subunit 9 Homo sapiens GN	TRAPPC9	4	1.0375	1.0666	0.9462	1.0965	0.9638	1.0375	0.984667	0.779252
3.83	11.3	Q99543	DnaJ homolog subfamily C member 2 Homo sapiens GN	DNAJC2	2	1.0375	1.0375	1.0765	0.9204	1.1066	0.9036	1.07538	0.329216
3.25	12.5	Q86UL3	Glycerol-3-phosphate acyltransferase 4 Homo sapiens GN	AGPAT6	2	1.0375	0.9376	1.0965	1.0375	1.0186	1.3183	0.910266	0.400649
3.24	16.4	Q6RW13	Type-1 angiotensin II receptor-associated protein Homo sapiens GN	AGTRAP	2	1.0375	0.9727	0.929	0.955	0.9908	1.0568	0.978885	0.651674
3.83	21	P28065	Proteasome subunit beta type-9 Homo sapiens GN	PSMB9	3	1.0375	1.0666	1.2359	1.1169	1.028	1.1695	1.00772	0.914182
2.43	14.1	P61923	Coatomer subunit zeta-1 Homo sapiens GN	COPZ1	2	1.0375	1.0864	0.9376	1.0471	0.912	0.9817	1.04104	0.530361
2.42	6.3	Q15813	Tubulin-specific chaperone E Homo sapiens GN	TBCE	2	1.0375	0.8472	0.9462	0.912	0.9376	0.8395	1.05273	0.49035
2.06	10.1	O75822	Eukaryotic translation initiation factor 3 subunit J Homo sapiens GN	EIF3J	1	1.0375	0.9204	0.9727	0.929	1.028	0.9036	1.02447	0.670239
2.09	6.3	Q9BXS9	Solute carrier family 26 member 6 Homo sapiens GN	SLC26A6	2	1.0375	0.9376	1.5276	1.8707	1.3305	1.1912	0.797446	0.343096
2.02	6.1	Q9Y2I8	WD repeat-containing protein 37 Homo sapiens GN	WDR37	1	1.0375	0.9727	1.1695	1.3677	1.1803	0.6607	0.990962	0.966947
2.02	7.7	Q9H4L5	Oxysterol-binding protein-related protein 3 Homo sapiens GN	OSBPL3	2	1.0375	0.8395	0.9462	1.1066	1.1695	1.2246	0.806467	0.0275079
2.01	12.6	Q96CS2	HAUS augmin-like complex subunit 1 Homo sapiens GN	HAUS1	1	1.0375	1.0375	1.3428	1.406	1.4588	1.5704	0.770608	0.0395988
2.02	27.3	Q14011	Cold-inducible RNA-binding protein Homo sapiens GN	CIRBP	2	1.0375	1.028	1.0375	0.9908	1.0093	0.879	1.07777	0.141534
2.17	13.1	Q9H257	Caspase recruitment domain-containing protein 9 Homo sapiens GN	CARD9	3	1.0375	1.1482	1.0375	1	1.0965	1.1066	1.00628	0.900189
1.96	12.6	Q5J8M3	ER membrane protein complex subunit 4 Homo sapiens GN	EMC4	2	1.0375	1.0765	0.8395	1.2706	1.2474	1.1169	0.81254	0.0604773
38.11	16.7	P42356	Phosphatidylinositol 4-kinase alpha Homo sapiens GN	PI4KA	21	1.0471	0.955	0.9908	1.0375	1.0186	1.1695	0.927858	0.227832
37.5	70	Q14344	Guanine nucleotide-binding protein subunit alpha-13 Homo sapiens GN	GNA13	43	1.0471	1.2589	1.2474	0.955	0.7516	0.7311	1.45769	0.0199468
34.33	21.3	Q9ULH0	Kinase D-interacting substrate of 220 kDa Homo sapiens GN	KIDINS220	22	1.0471	1.0666	1.0965	0.6252	0.7311	0.7447	1.52794	0.00079208
22.42	30.5	F8WBI6	Golgin subfamily A member 8N Homo sapiens GN	GOLGA8N	15	1.0471	1.6904	1.6444	1.9231	1.1588	1.3062	0.998587	0.995042
19.37	55.4	P10644	cAMP-dependent protein kinase type I-alpha regulatory subunit Homo sapiens GN	PRKAR1A	17	1.0471	1.4322	1.4997	0.5861	0.8091	0.4325	2.17705	0.0158684
17.69	32.4	P18031	Tyrosine-protein phosphatase non-receptor type 1 Homo sapiens GN	PTPN1	11	1.0471	1.2474	1.2589	1.0864	0.787	0.7379	1.36078	0.0713525
17.13	37.8	Q9Y2Z0	Protein SGT1 homolog Homo sapiens GN	SUGT1	12	1.0471	0.863	0.7447	0.9376	1	0.9638	0.915007	0.411894
16.85	25.9	Q9BQL6	Fermitin family homolog 1 Homo sapiens GN	FERMT1	8	1.0471	1.0765	0.7447	0.5702	0.6138	0.871	1.39577	0.128083
18.29	23.3	Q9BZQ8	Protein Niban Homo sapiens GN	FAM129A	15	1.0471	0.9638	0.9817	1	1.0471	0.9036	1.0142	0.790753
15.9	36.7	Q7Z3B1	Neuronal growth regulator 1 Homo sapiens GN	NEGR1	12	1.0471	0.7311	0.7798	1.6749	1.4588	1.3677	0.568268	0.00842736
14.54	29.3	P43353	Aldehyde dehydrogenase family 3 member B1 Homo sapiens GN	ALDH3B1	10	1.0471	1.0471	0.929	1	0.863	0.955	1.07282	0.291566
13.69	18.7	P57737	Coronin-7 Homo sapiens GN	CORO7	11	1.0471	1.0375	1.0568	1.1272	1.0375	0.9908	0.995532	0.91301
16.83	18.2	P52789	Hexokinase-2 Homo sapiens GN	HK2	9	1.0471	1	0.9817	0.9727	1.028	1.0765	0.984271	0.675237
10.53	21.7	Q96AE4	Far upstream element-binding protein 1 Homo sapiens GN	FUBP1	6	1.0471	0.929	1.0186	0.787	0.863	0.7798	1.23249	0.013287
9.92	37	P46109	Crk-like protein Homo sapiens GN	CRKL	6	1.0471	0.6982	0.8241	0.7447	0.5248	1.1376	1.06743	0.806025
9.71	14.4	Q86V48	Leucine zipper protein 1 Homo sapiens GN	LUZP1	6	1.0471	1.1482	1.028	1.7061	1.6596	1.9953	0.60125	0.00307097
8.02	10.5	Q9UEY8	Gamma-adducin Homo sapiens GN	ADD3	5	1.0471	0.7516	0.7586	1.2589	1.1588	1	0.748252	0.0803073
8.06	10.5	O95479	GDH/6PGL endoplasmic bifunctional protein Homo sapiens GN	H6PD	5	1.0471	0.9638	1.0568	0.9376	1.0093	1	1.04099	0.339039
7.85	24.3	O43752	Syntaxin-6 Homo sapiens GN	STX6	6	1.0471	0.9462	0.955	1.2589	1.0471	1.0666	0.874192	0.131981
7.43	27.4	Q96DT0	Galectin-12 Homo sapiens GN	LGALS12	5	1.0471	1.0864	1.028	0.9817	1.1272	1.0765	0.992497	0.870846
6.12	7.3	Q9BTW9	Tubulin-specific chaperone D Homo sapiens GN	TBCD	3	1.0471	0.8954	0.929	0.9817	1.0375	1.0666	0.930553	0.243837
5.93	12.9	Q9UQB8	Brain-specific angiogenesis inhibitor 1-associated protein 2 Homo sapiens GN	BAIAP2	3	1.0471	1.0375	0.9727	1.0375	1.0471	1.1169	0.954959	0.232976
4.37	11.1	Q15057	Arf-GAP with coiled-coil, ANK repeat and PH domain-containing protein 2 Homo sapiens GN	ACAP2	2	1.0471	1.0765	1.0568	0.9462	1.028	1.0093	1.066	0.0664992
4	10.1	P06730	Eukaryotic translation initiation factor 4E Homo sapiens GN	EIF4E	2	1.0471	1.0568	1.4588	0.8017	0.7727	0.6252	1.6197	0.0359756
3.51	9.4	P31751	RAC-beta serine/threonine-protein kinase Homo sapiens GN	AKT2	2	1.0471	1.0965	0.9817	1.2706	1.2823	1.3305	0.804784	0.00264607
3.52	27.3	Q13445	Transmembrane emp24 domain-containing protein 1 Homo sapiens GN	TMED1	3	1.0471	1.2706	1.3932	0.929	1.0471	0.5808	1.45133	0.0899849
3.27	8	Q8NEB9	Phosphatidylinositol 3-kinase catalytic subunit type 3 Homo sapiens GN	PIK3C3	2	1.0471	1.0375	1	0.8954	1.0568	0.9817	1.05137	0.361418
3.07	10.4	P36776	Lon protease homolog, mitochondrial Homo sapiens GN	LONP1	2	1.0471	0.929	1.0186	1.1588	1.3183	1	0.861264	0.178031
2.19	16.6	P42574	Caspase-3 Homo sapiens GN	CASP3	1	1.0471	0.8395	0.8954	0.9204	0.8954	1.0864	0.958583	0.666413
6.16	11.1	O75145	Liprin-alpha-3 Homo sapiens GN	PPFIA3	3	1.0471	0.9462	1.2134	1.1376	0.9817	1.028	1.01887	0.837672
2.02	10	P05783	Keratin, type I cytoskeletal 18 Homo sapiens GN	KRT18	1	1.0471	1.2823	1.0965	1.2823	1.3305	1.2706	0.882191	0.108046
4.01	6.9	Q8IWB1	Inositol 1,4,5-trisphosphate receptor-interacting protein Homo sapiens GN	ITPRIP	2	1.0471	1.028	1.1272	0.8395	0.9908	0.9908	1.13512	0.0971026
4	20.4	P56377	AP-1 complex subunit sigma-2 Homo sapiens GN	AP1S2	2	1.0471	1.0375	1.0568	1.0471	1.0375	0.9462	1.03649	0.321734
2	6.5	Q2TAA5	GDP-Man:Man(3)GlcNAc(2)-PP-Dol alpha-1,2-mannosyltransferase Homo sapiens GN	ALG11	1	1.0471	1.0765	1.0186	0.912	0.7447	1.0765	1.14964	0.233504
2	6.9	O15194	CTD small phosphatase-like protein Homo sapiens GN	CTDSPL	1	1.0471	1.0965	0.929	0.6982	0.8395	0.7516	1.34216	0.0155362
85.21	39.3	O75923	Dysferlin Homo sapiens GN	DYSF	48	1.0568	1.028	1.0765	1.1376	1	0.929	1.03088	0.641779
54.28	80.4	P07437	Tubulin beta chain Homo sapiens GN	TUBB	100	1.0568	1.2359	1.0965	1.3428	0.8241	0.5808	1.23347	0.40733
31.56	48.8	Q16851	UTP--glucose-1-phosphate uridylyltransferase Homo sapiens GN	UGP2	18	1.0568	0.9462	0.7244	1.4723	1.2134	0.8472	0.772	0.262385
28.45	20.8	Q8TF62	Probable phospholipid-transporting ATPase IM Homo sapiens GN	ATP8B4	20	1.0568	1	1.0965	1.6444	1.8197	1.7539	0.604312	0.000294559
20.88	32.2	Q9Y6E2	Basic leucine zipper and W2 domain-containing protein 2 Homo sapiens GN	BZW2	14	1.0568	1.1482	1.406	0.6982	0.9462	0.8472	1.44927	0.0424583
17.82	26.2	O95352	Ubiquitin-like modifier-activating enzyme ATG7 Homo sapiens GN	ATG7	11	1.0568	1.0568	1	1.0093	0.9638	1.0375	1.03421	0.296563
17.54	16.9	Q9ULF5	Zinc transporter ZIP10 Homo sapiens GN	SLC39A10	11	1.0568	1.7865	1.8707	1.9953	2.3988	1.7061	0.772762	0.230872
12.82	54.1	Q9BVG4	Protein PBDC1 Homo sapiens GN	PBDC1	8	1.0568	1.2589	1.6144	1.1588	0.9817	0.8395	1.31883	0.16618
11.21	13.2	P50416	Carnitine O-palmitoyltransferase 1, liver isoform Homo sapiens GN	CPT1A	6	1.0568	1	1.0471	0.9727	0.9727	0.955	1.07016	0.0214811
10.04	22.8	P34896	Serine hydroxymethyltransferase, cytosolic Homo sapiens GN	SHMT1	5	1.0568	0.9727	0.9817	1.0186	0.9462	1.0471	0.999768	0.995642
8.89	19.8	Q96JC1	Vam6/Vps39-like protein Homo sapiens GN	VPS39	5	1.0568	1.0093	1.1272	1.0375	1.0765	1.0965	0.994643	0.888481
7.67	29.3	Q9NVZ3	Adaptin ear-binding coat-associated protein 2 Homo sapiens GN	NECAP2	6	1.0568	1.1272	1.4588	0.7798	1.5136	0.9908	1.10919	0.658593
7.57	17.4	Q7L5N1	COP9 signalosome complex subunit 6 Homo sapiens GN	COPS6	5	1.0568	1.0186	0.929	1.0765	0.9462	0.9817	1	1
7.29	28.7	Q9BRF8	Serine/threonine-protein phosphatase CPPED1 Homo sapiens GN	CPPED1	4	1.0568	0.8472	0.8872	0.492	0.871	1.1803	1.09747	0.712934
7.09	49.1	Q12974	Protein tyrosine phosphatase type IVA 2 Homo sapiens GN	PTP4A2	5	1.0568	1.028	1.0375	0.9462	0.879	0.9204	1.1372	0.00416096
6.85	18	Q16537	Serine/threonine-protein phosphatase 2A 56 kDa regulatory subunit epsilon isoform Homo sapiens GN	PPP2R5E	4	1.0568	1.0186	1.0471	1.0765	1.0568	1.1066	0.963764	0.101469
11	7.5	Q14669	E3 ubiquitin-protein ligase TRIP12 Homo sapiens GN	TRIP12	6	1.0568	1.0765	0.9462	0.7798	0.9908	1.1803	1.04358	0.744181
6.02	16.6	O15126	Secretory carrier-associated membrane protein 1 Homo sapiens GN	SCAMP1	4	1.0568	0.9204	0.929	0.6252	0.5702	0.6081	1.61142	0.0014433
6.89	30.7	P53999	Activated RNA polymerase II transcriptional coactivator p15 Homo sapiens GN	SUB1	5	1.0568	1	0.9638	0.9727	1.0471	1.0568	0.981798	0.648359
5.54	22.1	O43586	Proline-serine-threonine phosphatase-interacting protein 1 Homo sapiens GN	PSTPIP1	5	1.0568	1.0471	1.0093	1.028	1.1272	0.9908	0.989574	0.812721
5.54	12.3	P27694	Replication protein A 70 kDa DNA-binding subunit Homo sapiens GN	RPA1	4	1.0568	0.9376	1.028	0.8954	0.8872	0.9638	1.1005	0.101076
5.11	24.9	Q9UNF1	Melanoma-associated antigen D2 Homo sapiens GN	MAGED2	7	1.0568	0.929	0.8091	1.3062	1.1169	0.8472	0.854631	0.353662
4.88	9	Q13263	Transcription intermediary factor 1-beta Homo sapiens GN	TRIM28	3	1.0568	1.1169	1.0864	1.0666	1.1272	1.0375	1.00891	0.776487
4.29	16.5	Q8WV92	MIT domain-containing protein 1 Homo sapiens GN	MITD1	2	1.0568	0.3664	1.4588	1.4997	1.6293	2.0893	0.552287	0.10028
6.03	11.7	Q9BRR9	Rho GTPase-activating protein 9 Homo sapiens GN	ARHGAP9	4	1.0568	0.955	1.0471	0.8241	0.955	0.9817	1.10798	0.164695
4	7.8	Q96EE3	Nucleoporin SEH1 Homo sapiens GN	SEH1L	2	1.0568	1.0666	0.9908	1.0666	1.028	0.929	1.02996	0.55859
4	12.1	Q9NXN4	Ganglioside-induced differentiation-associated protein 2 Homo sapiens GN	GDAP2	2	1.0568	1.0666	1.0471	1.0186	1.0471	0.8551	1.08549	0.238201
4	17.2	P04233	HLA class II histocompatibility antigen gamma chain Homo sapiens GN	CD74	2	1.0568	0.8954	1.0375	0.9376	0.9462	0.879	1.08213	0.241757
6.18	8	Q02156	Protein kinase C epsilon type Homo sapiens GN	PRKCE	3	1.0568	1.0471	0.8954	0.863	1.2246	1.0471	0.956806	0.718729
5.16	14.5	Q15904	V-type proton ATPase subunit S1 Homo sapiens GN	ATP6AP1	4	1.0568	1	1.2706	1.1482	1.028	0.955	1.06266	0.548025
2.72	11.2	Q96IG2	F-box/LRR-repeat protein 20 Homo sapiens GN	FBXL20	2	1.0568	1.2823	1.1695	1.1482	1.0864	1.1482	1.03719	0.572324
2.09	7.9	Q8IWA5	Choline transporter-like protein 2 Homo sapiens GN	SLC44A2	3	1.0568	0.9908	0.929	1.1695	1.2589	1.0568	0.854069	0.0702916
6.36	22.3	P36507	Dual specificity mitogen-activated protein kinase kinase 2 Homo sapiens GN	MAP2K2	4	1.0568	0.9462	0.8472	1.0864	0.9727	0.863	0.975394	0.799837
2.05	3.7	Q14511	Enhancer of filamentation 1 Homo sapiens GN	NEDD9	1	1.0568	0.9462	0.8551	1.028	1.1695	0.8472	0.938713	0.601977
2	3.2	O43379	WD repeat-containing protein 62 Homo sapiens GN	WDR62	1	1.0568	1.0568	0.955	1.0666	1.0666	1.2359	0.910807	0.20287
2	8.4	P30740	Leukocyte elastase inhibitor Homo sapiens GN	SERPINB1	1	1.0568	0.879	0.9376	1.028	0.7943	0.9376	1.04112	0.682111
1.8	4.3	Q8N131	Porimin Homo sapiens GN	TMEM123	1	1.0568	0.7943	1	0.7943	0.8318	0.9817	1.0933	0.455124
1.58	9.6	Q86VP1	REVERSED Tax1-binding protein 1 Homo sapiens GN	TAX1BP1	1	1.0568	0.879	0.9817	1.1912	0.9727	1.1588	0.878051	0.188837
1.5	10.8	P39748	Flap endonuclease 1 Homo sapiens GN	FEN1	1	1.0568	0.9462	0.9817	0.8472	0.8872	0.9727	1.10255	0.1339
47.57	58.6	P13667	Protein disulfide-isomerase A4 Homo sapiens GN	PDIA4	36	1.0666	1.2246	1.1066	0.6368	0.7244	0.5916	1.73996	0.00142551
28.19	27.5	Q16512	Serine/threonine-protein kinase N1 Homo sapiens GN	PKN1	20	1.0666	0.8017	0.8954	2.2284	1.4997	1.6904	0.510049	0.0187496
24.11	35	Q9Y5S1	Transient receptor potential cation channel subfamily V member 2 Homo sapiens GN	TRPV2	14	1.0666	1.1272	0.955	1.2134	1.3428	1.0093	0.88313	0.273021
23.01	53.9	P23396	40S ribosomal protein S3 Homo sapiens GN	RPS3	14	1.0666	1.2023	1.2706	0.5297	0.492	0.5058	2.31718	0.000387797
16.83	16	Q08378	Golgin subfamily A member 3 Homo sapiens GN	GOLGA3	11	1.0666	0.9908	1	1.0375	1.1066	1.0666	0.952253	0.176466
14.38	14.9	P42704	Leucine-rich PPR motif-containing protein, mitochondrial Homo sapiens GN	LRPPRC	8	1.0666	1.0093	0.9727	0.9727	1	1.0666	1.00306	0.940528
10.56	60.3	P63027	Vesicle-associated membrane protein 2 Homo sapiens GN	VAMP2	15	1.0666	0.6607	0.7586	0.673	0.5346	0.5248	1.43495	0.12836
10	58.4	P52758	Ribonuclease UK114 Homo sapiens GN	HRSP12	5	1.0666	1.028	1.028	1.0186	1.028	1.0186	1.01873	0.222018
9.49	18.5	Q9UHY1	Nuclear receptor-binding protein Homo sapiens GN	NRBP1	5	1.0666	1.0666	1.2823	1	1.1695	0.5808	1.24186	0.306171
9.85	7.9	Q93008	Probable ubiquitin carboxyl-terminal hydrolase FAF-X Homo sapiens GN	USP9X	5	1.0666	1.0375	1.0186	1.0666	0.9817	1.0186	1.01819	0.546464
8.85	14.8	Q8N1G4	Leucine-rich repeat-containing protein 47 Homo sapiens GN	LRRC47	5	1.0666	0.7311	0.7798	1.2706	0.8241	0.9036	0.859654	0.462519
8.61	44.4	P53680	AP-2 complex subunit sigma Homo sapiens GN	AP2S1	7	1.0666	1.2823	1.3677	0.6918	0.4875	0.52	2.18714	0.00359463
13.1	39.9	Q96AX2	Ras-related protein Rab-37 Homo sapiens GN	RAB37	12	1.0666	0.9817	1.0471	0.9036	0.9036	0.9204	1.13484	0.0095507
8.32	18	Q03169	Tumor necrosis factor alpha-induced protein 2 Homo sapiens GN	TNFAIP2	5	1.0666	0.8954	1.2706	1.2023	1.0666	1.1482	0.946007	0.622309
8.92	12.5	Q96PY5	Formin-like protein 2 Homo sapiens GN	FMNL2	6	1.0666	1.0471	1.0568	1.1376	1.1272	0.9638	0.982005	0.749283
8.11	13.9	Q9NRM0	Solute carrier family 2, facilitated glucose transporter member 9 Homo sapiens GN	SLC2A9	4	1.0666	1.0765	0.9204	0.929	0.9638	1.0186	1.05224	0.42255
8.96	77.9	P50151	Guanine nucleotide-binding protein G(I)/G(S)/G(O) subunit gamma-10 Homo sapiens GN	GNG10	11	1.0666	1.0765	1.0568	1.2706	1.0765	1.3552	0.864301	0.112834
6.23	25.5	P78406	mRNA export factor Homo sapiens GN	RAE1	4	1.0666	1.028	0.9638	1.028	1.0568	1.0568	0.973517	0.428086
5.62	30.7	Q9Y3D0	Mitotic spindle-associated MMXD complex subunit MIP18 Homo sapiens GN	FAM96B	4	1.0666	0.9638	0.9638	0.912	0.9462	0.9908	1.05097	0.304908
5.23	13.1	P42166	Lamina-associated polypeptide 2, isoform alpha Homo sapiens GN	TMPO	3	1.0666	0.9376	0.9638	0.9638	1.0471	1.0186	0.9797	0.681066
4.29	20.5	P31942	Heterogeneous nuclear ribonucleoprotein H3 Homo sapiens GN	HNRNPH3	3	1.0666	1.2823	1.1376	1.0471	0.9638	1.3804	1.02807	0.83437
4.04	9.2	Q96JH7	Deubiquitinating protein VCIP135 Homo sapiens GN	VCPIP1	3	1.0666	1.0765	1.0093	1.1272	0.9638	1.028	1.01071	0.840757
4.01	19.6	Q9BY32	Inosine triphosphate pyrophosphatase Homo sapiens GN	ITPA	3	1.0666	1.1588	1.0666	1.0186	1.1066	1.1169	1.01539	0.723363
3.86	24.2	P51858	Hepatoma-derived growth factor Homo sapiens GN	HDGF	3	1.0666	0.7311	1.0864	0.7047	0.7656	0.4656	1.4898	0.0983051
3.63	16.8	P40429	60S ribosomal protein L13a Homo sapiens GN	RPL13A	3	1.0666	1.0765	1.028	0.912	0.8472	0.8472	1.21666	0.00198288
3.52	9.9	Q9HB09	Bcl-2-like protein 12 Homo sapiens GN	BCL2L12	2	1.0666	1.1482	1.0093	0.9376	0.9036	0.9817	1.14212	0.044381
3.1	11.9	P51811	Membrane transport protein XK Homo sapiens GN	XK	3	1.0666	0.929	1.2023	1.0471	0.6607	0.9817	1.18903	0.301913
2.58	7.6	Q8TBZ3	WD repeat-containing protein 20 Homo sapiens GN	WDR20	2	1.0666	1.5276	1.3428	1.8707	1.5136	2.0701	0.721803	0.074411
2.47	9.3	Q01433	AMP deaminase 2 Homo sapiens GN	AMPD2	1	1.0666	0.955	1.0765	1.028	1.0568	1.028	0.995278	0.908684
2.01	6.4	Q9NRL3	Striatin-4 Homo sapiens GN	STRN4	1	1.0666	1.3677	0.9036	1.0666	1.4997	0.8954	0.964237	0.863653
2.01	9.7	Q9GZZ9	Ubiquitin-like modifier-activating enzyme 5 Homo sapiens GN	UBA5	1	1.0666	1.1169	0.8241	1.0765	1.0965	0.929	0.969568	0.778718
2	4	Q9UPZ3	Hermansky-Pudlak syndrome 5 protein Homo sapiens GN	HPS5	1	1.0666	0.9817	0.5346	0.5105	0.6792	1.2359	1.06485	0.857736
2.1	8.9	Q9NUD5	Zinc finger CCHC domain-containing protein 3 Homo sapiens GN	ZCCHC3	1	1.0666	0.9638	0.9727	0.8241	1.0666	1.0568	1.01886	0.839555
1.97	6.7	O43852	Calumenin Homo sapiens GN	CALU	1	1.0666	1.0765	1	1	0.8872	0.9638	1.10246	0.0765175
72.41	33.6	O15439	Multidrug resistance-associated protein 4 Homo sapiens GN	ABCC4	49	1.0765	1.0471	1.2134	0.6668	0.5808	0.5495	1.85688	0.00116836
52.65	19.6	Q92616	Translational activator GCN1 Homo sapiens GN	GCN1L1	29	1.0765	0.9908	0.6668	1.0765	1.0093	0.9817	0.891312	0.433917
50.23	36.3	Q16531	DNA damage-binding protein 1 Homo sapiens GN	DDB1	29	1.0765	0.955	0.8241	1.0471	1.2359	1.4322	0.768626	0.0973831
49.49	38.5	Q92900	Regulator of nonsense transcripts 1 Homo sapiens GN	UPF1	29	1.0765	1.0186	0.955	0.6546	0.9727	0.7112	1.3043	0.0848488
35.55	26.8	P41252	Isoleucine--tRNA ligase, cytoplasmic Homo sapiens GN	IARS	21	1.0765	1.0864	1.0093	1.0666	1.0568	1.0765	0.991343	0.72935
19.75	62.1	P30040	Endoplasmic reticulum resident protein 29 Homo sapiens GN	ERP29	12	1.0765	1.803	1.3428	0.8091	0.7447	0.6546	1.91193	0.0363863
19.24	33.6	Q05655	Protein kinase C delta type Homo sapiens GN	PRKCD	16	1.0765	1.4997	1.406	1.2942	0.9908	1.1066	1.17414	0.275089
15.5	29.4	P78368	Casein kinase I isoform gamma-2 Homo sapiens GN	CSNK1G2	9	1.0765	1.4454	1.1588	1.6904	1.1695	0.8091	1.00319	0.989523
14.24	34.3	P11908	Ribose-phosphate pyrophosphokinase 2 Homo sapiens GN	PRPS2	14	1.0765	1.0568	0.9727	0.9204	0.9727	0.955	1.09055	0.0717848
9.73	24.1	Q9UNH7	Sorting nexin-6 Homo sapiens GN	SNX6	6	1.0765	1.0568	1.0666	0.9462	0.9727	0.8872	1.14034	0.00714047
8.6	25.8	O00487	26S proteasome non-ATPase regulatory subunit 14 Homo sapiens GN	PSMD14	6	1.0765	1.2942	1.3932	1.2706	1.2023	1.1272	1.0455	0.6218
18.15	36.6	P16298	Serine/threonine-protein phosphatase 2B catalytic subunit beta isoform Homo sapiens GN	PPP3CB	15	1.0765	0.9036	0.8872	0.5598	0.8395	1.1272	1.13489	0.55084
6.9	15.3	Q15392	Delta(24)-sterol reductase Homo sapiens GN	DHCR24	5	1.0765	1.0471	1.0186	0.9638	0.9376	0.9817	1.08987	0.0148326
6.63	13.9	P15374	Ubiquitin carboxyl-terminal hydrolase isozyme L3 Homo sapiens GN	UCHL3	5	1.0765	1.0568	0.9727	0.9638	1.0568	1.0765	1.00287	0.952824
6	6	Q9P2D3	HEAT repeat-containing protein 5B Homo sapiens GN	HEATR5B	3	1.0765	1.1912	0.955	1	1.1803	1.3428	0.914734	0.451721
5.9	14.2	Q9BZR6	Reticulon-4 receptor Homo sapiens GN	RTN4R	3	1.0765	0.7112	0.8318	0.929	1.1169	0.9036	0.888117	0.43454
5.39	16	O14929	Histone acetyltransferase type B catalytic subunit Homo sapiens GN	HAT1	3	1.0765	1.1588	0.9638	0.8954	1.1169	0.9462	1.08132	0.411952
5.4	9.2	P52333	Tyrosine-protein kinase JAK3 Homo sapiens GN	JAK3	3	1.0765	0.9204	0.9908	0.8872	0.9727	0.9638	1.05808	0.357892
5.19	13	Q9NZD8	Maspardin Homo sapiens GN	SPG21	3	1.0765	1.0666	1.0093	1.028	0.929	1.0471	1.04937	0.306159
4.04	23.6	Q96GG9	DCN1-like protein 1 Homo sapiens GN	DCUN1D1	2	1.0765	2.729	1.7539	2.1878	0.9727	0.7244	1.43103	0.444784
4.03	17.4	Q9UNI6	Dual specificity protein phosphatase 12 Homo sapiens GN	DUSP12	2	1.0765	0.9462	0.929	0.9817	0.912	0.871	1.06764	0.333171
4	12.7	Q9HCN8	Stromal cell-derived factor 2-like protein 1 Homo sapiens GN	SDF2L1	3	1.0765	1.1803	1.1066	0.5495	1.1272	1.2706	1.14118	0.566884
3.86	11.2	Q96KB5	Lymphokine-activated killer T-cell-originated protein kinase Homo sapiens GN	PBK	2	1.0765	0.9638	0.8872	0.879	1.0093	1.0568	0.994024	0.94253
2.29	4.4	Q8TD26	Chromodomain-helicase-DNA-binding protein 6 Homo sapiens GN	CHD6	2	1.0765	1.0965	1.0568	0.9462	1.0186	1.0765	1.06198	0.185957
2.25	13.1	Q9NUQ3	Gamma-taxilin Homo sapiens GN	TXLNG	1	1.0765	0.9204	0.929	0.9727	1.1066	1.1169	0.915431	0.260072
3.53	10	O95319	CUGBP Elav-like family member 2 Homo sapiens GN	CELF2	2	1.0765	1.0471	0.9638	0.955	0.8472	0.955	1.11976	0.089347
2.02	7.3	O14618	Copper chaperone for superoxide dismutase Homo sapiens GN	CCS	1	1.0765	1.0965	0.9204	1.1803	1.1482	1.1803	0.881612	0.0710014
2.02	4.9	Q5THR3	REVERSED EF-hand calcium-binding domain-containing protein 6 Homo sapiens GN	EFCAB6	1	1.0765	0.8318	0.7727	0.6194	0.7656	0.8241	1.21362	0.229918
2.05	7.4	Q96BR5	Cytochrome c oxidase assembly factor 7 Homo sapiens GN	COA7	1	1.0765	0.9908	0.9817	1.406	1.4859	1.3305	0.722101	0.0019393
2.02	6.3	Q9UBP0	Spastin Homo sapiens GN	SPAST	1	1.0765	0.912	1.0093	1.0568	1	0.8954	1.01545	0.832117
36.37	74.1	P63244	Guanine nucleotide-binding protein subunit beta-2-like 1 Homo sapiens GN	GNB2L1	34	1.0864	1.0375	1.1066	0.4169	0.5012	0.2884	2.67758	0.00049176
25.43	15	Q12913	Receptor-type tyrosine-protein phosphatase eta Homo sapiens GN	PTPRJ	15	1.0864	0.9817	0.8318	1.2474	1	1.1912	0.843337	0.163005
20.5	35.3	Q7L5N7	Lysophosphatidylcholine acyltransferase 2 Homo sapiens GN	LPCAT2	14	1.0864	1.1695	1	0.6026	0.5754	0.6918	1.74131	0.00155473
15.81	7.1	P42858	Huntingtin Homo sapiens GN	HTT	8	1.0864	1.0186	1.0471	1.0765	1.0568	1.0471	0.991102	0.683135
15.02	59.3	P55145	Mesencephalic astrocyte-derived neurotrophic factor Homo sapiens GN	MANF	11	1.0864	1.3932	1.2942	0.5916	0.6855	0.6252	1.98381	0.00272679
14.95	12.3	O14617	AP-3 complex subunit delta-1 Homo sapiens GN	AP3D1	9	1.0864	1.3932	0.9204	1.2474	1.3932	1.1482	0.897382	0.452
13.46	28.6	Q9BTT6	Leucine-rich repeat-containing protein 1 Homo sapiens GN	LRRC1	7	1.0864	1.3428	1.3305	1	0.9036	0.8241	1.37834	0.0244771
11.85	38.4	P28062	Proteasome subunit beta type-8 Homo sapiens GN	PSMB8	7	1.0864	0.871	0.7047	1.1803	0.9908	1.3677	0.752261	0.132583
11.68	20.7	Q8WZA9	Immunity-related GTPase family Q protein Homo sapiens GN	IRGQ	7	1.0864	0.929	0.9462	0.9376	0.9727	1.0471	1.00142	0.982322
8.58	10.3	Q7Z2W4	Zinc finger CCCH-type antiviral protein 1 Homo sapiens GN	ZC3HAV1	5	1.0864	0.8872	0.7379	0.6427	0.5808	0.4246	1.64523	0.0418124
7.33	11.6	Q9Y487	V-type proton ATPase 116 kDa subunit a isoform 2 Homo sapiens GN	ATP6V0A2	4	1.0864	1	1.028	1.0093	1.1066	1.0471	0.984635	0.692389
7.31	17.1	Q9C0E8	Protein lunapark Homo sapiens GN	LNP	5	1.0864	1.4997	1.1272	1.2942	0.7244	0.8551	1.29217	0.266238
6	25.5	Q6UWD8	Transmembrane protein C16orf54 Homo sapiens GN	C16orf54	3	1.0864	1.0186	0.8241	0.7379	0.9727	0.929	1.10968	0.416781
4.25	7.7	Q6WKZ4	Rab11 family-interacting protein 1 Homo sapiens GN	RAB11FIP1	3	1.0864	1	1.0864	1.0093	0.9462	1.0471	1.05668	0.240336
4.21	7.6	P51795	H(+)/Cl(-) exchange transporter 5 Homo sapiens GN	CLCN5	2	1.0864	0.8166	0.8472	0.955	0.6546	1.0765	1.02386	0.894762
8.75	23	P31323	cAMP-dependent protein kinase type II-beta regulatory subunit Homo sapiens GN	PRKAR2B	8	1.0864	0.955	1.0471	1.0666	1.0093	1.0666	0.982816	0.699422
4.16	7.1	Q8TC07	TBC1 domain family member 15 Homo sapiens GN	TBC1D15	4	1.0864	1.1272	1.0666	1.1588	0.955	1.0568	1.03457	0.584322
4.77	29.4	P36404	ADP-ribosylation factor-like protein 2 Homo sapiens GN	ARL2	4	1.0864	0.8954	1.028	0.9817	1.0568	0.9638	1.0025	0.970381
4	9.7	Q9Y336	Sialic acid-binding Ig-like lectin 9 Homo sapiens GN	SIGLEC9	2	1.0864	0.9817	0.929	0.955	1.0765	1.1912	0.929997	0.413084
4	4.6	Q9NXE4	Sphingomyelin phosphodiesterase 4 Homo sapiens GN	SMPD4	2	1.0864	0.9204	1.1169	1.0471	0.8551	0.7178	1.19225	0.212647
4	25.3	O60831	PRA1 family protein 2 Homo sapiens GN	PRAF2	2	1.0864	1.4454	1.3428	1.1588	1.0765	1.0864	1.16645	0.168744
3.58	11.3	Q96IV0	Peptide-N(4)-(N-acetyl-beta-glucosaminyl)asparagine amidase Homo sapiens GN	NGLY1	3	1.0864	0.8017	1.1272	0.7244	0.871	0.871	1.22255	0.182076
2.3	25.9	Q9GZQ3	COMM domain-containing protein 5 Homo sapiens GN	COMMD5	2	1.0864	1.0093	1.1066	1.0093	1.0568	1.0568	1.02543	0.475038
2.3	3.7	Q9Y520	Protein PRRC2C Homo sapiens GN	PRRC2C	3	1.0864	1.1482	1.0765	0.6918	0.9638	0.2443	1.74278	0.0896169
2.01	14.5	A6NI79	Coiled-coil domain-containing protein 69 Homo sapiens GN	CCDC69	2	1.0864	0.9462	0.871	1.0568	0.9817	1	0.955603	0.539149
1.99	16.9	Q96BW5	Phosphotriesterase-related protein Homo sapiens GN	PTER	4	1.0864	0.9462	0.863	0.9462	1.1066	0.9376	0.968299	0.729707
3.58	12.3	Q00341	Vigilin Homo sapiens GN	HDLBP	5	1.0864	1.0666	1.0666	1.0568	0.9727	1.1169	1.02326	0.595264
1.62	3.5	Q9UHN6	Transmembrane protein 2 Homo sapiens GN	TMEM2	1	1.0864	1.1803	1.5417	1.2823	1.4997	1.2474	0.945153	0.668494
85.28	36	Q9UIW2	Plexin-A1 Homo sapiens GN	PLXNA1	60	1.0965	1.1803	1.2359	0.9376	0.787	1.2589	1.17738	0.290484
69.71	55	P46459	Vesicle-fusing ATPase Homo sapiens GN	NSF	56	1.0965	1.4322	1.3677	0.5445	0.5495	0.4831	2.47061	0.00181557
53.04	56.4	P34932	Heat shock 70 kDa protein 4 Homo sapiens GN	HSPA4	30	1.0965	1.1376	0.8395	0.7112	0.871	0.8091	1.28533	0.0945317
41.33	49.3	P04040	Catalase Homo sapiens GN	CAT	32	1.0965	1.1695	1.3062	1.2246	1	1.3552	0.997877	0.984243
32.88	63	Q9Y617	Phosphoserine aminotransferase Homo sapiens GN	PSAT1	23	1.0965	1.3183	1.2589	0.6486	0.912	0.7656	1.57927	0.0112691
22.36	52.1	Q96AG4	Leucine-rich repeat-containing protein 59 Homo sapiens GN	LRRC59	13	1.0965	2.0512	1.9409	0.3404	0.2188	0.227	6.4724	0.00919649
15.39	23.7	Q9Y6M5	Zinc transporter 1 Homo sapiens GN	SLC30A1	10	1.0965	0.7586	0.7244	0.5649	0.7656	0.955	1.12864	0.58157
15.02	15.3	O43592	Exportin-T Homo sapiens GN	XPOT	10	1.0965	0.6546	1.2942	1.3062	1.3804	1.0666	0.811388	0.326968
13.97	42.1	Q13126	S-methyl-5'-thioadenosine phosphorylase Homo sapiens GN	MTAP	10	1.0965	1.2823	1.2823	1.3062	1.3677	1.2823	0.925408	0.215716
15.84	19	Q96CW5	Gamma-tubulin complex component 3 Homo sapiens GN	TUBGCP3	10	1.0965	1.0375	0.9817	1.0471	1.0765	1.0186	0.991566	0.823602
14.2	20.6	Q9ULC5	Long-chain-fatty-acid--CoA ligase 5 Homo sapiens GN	ACSL5	8	1.0965	1.1376	1.0965	1.0471	1.0093	1.028	1.07982	0.00940852
13.7	34.7	P20645	Cation-dependent mannose-6-phosphate receptor Homo sapiens GN	M6PR	9	1.0965	0.787	1.0093	0.7586	0.912	0.863	1.14177	0.308219
10.3	37.1	Q9UK41	Vacuolar protein sorting-associated protein 28 homolog Homo sapiens GN	VPS28	6	1.0965	1	1.0375	1	1.0471	1.0666	1.00652	0.853422
8.45	50.8	Q99653	Calcineurin B homologous protein 1 Homo sapiens GN	CHP1	6	1.0965	1.7865	1.0666	2.3121	0.7656	1.5276	0.857621	0.687235
8.59	19.2	O75312	Zinc finger protein ZPR1 Homo sapiens GN	ZPR1	6	1.0965	1.0568	1.1482	1.1169	1.0666	1.0965	1.00655	0.824216
8.35	28	O94903	Proline synthase co-transcribed bacterial homolog protein Homo sapiens GN	PROSC	6	1.0965	1.4997	0.9376	0.7112	0.863	0.5598	1.65595	0.0688509
7.74	9.2	Q14005	Pro-interleukin-16 Homo sapiens GN	IL16	6	1.0965	0.879	0.7516	1.4997	1.1169	1.1588	0.722334	0.0908725
7.36	17.4	Q9H9A6	Leucine-rich repeat-containing protein 40 Homo sapiens GN	LRRC40	5	1.0965	1.0186	0.9204	0.955	1.1376	1.0375	0.969777	0.689485
6.85	14.4	Q86UE4	Protein LYRIC Homo sapiens GN	MTDH	5	1.0965	1.1588	1.7378	0.9638	0.8241	1.1912	1.34037	0.216438
7.6	51.4	Q6QNY1	Biogenesis of lysosome-related organelles complex 1 subunit 2 Homo sapiens GN	BLOC1S2	5	1.0965	0.8318	1.0375	0.8395	0.5808	0.9204	1.26706	0.184498
6.7	6.5	A2RRP1	Neuroblastoma-amplified sequence Homo sapiens GN	NBAS	4	1.0965	1.1803	1.1376	0.8551	1.1482	1.1272	1.09069	0.386471
6.94	17.5	Q99720	Sigma non-opioid intracellular receptor 1 Homo sapiens GN	SIGMAR1	5	1.0965	1.0965	1.028	1.0375	0.9817	1.0186	1.06031	0.0955011
6.19	13.3	P17181	Interferon alpha/beta receptor 1 Homo sapiens GN	IFNAR1	4	1.0965	0.9817	0.7943	1.3552	1.0765	1.028	0.830274	0.219921
5.35	16.5	Q9P0V9	Septin-10 Homo sapiens GN	2020-09-10	4	1.0965	1.1376	1.0471	0.9638	0.8551	0.9376	1.19035	0.0140037
4.95	40.8	P61077	Ubiquitin-conjugating enzyme E2 D3 Homo sapiens GN	UBE2D3	5	1.0965	0.9376	1.1695	0.8472	0.6252	0.7311	1.45387	0.0237039
4.84	11.7	O95834	Echinoderm microtubule-associated protein-like 2 Homo sapiens GN	EML2	3	1.0965	0.9462	0.9817	0.863	1.2134	1.2359	0.913082	0.498132
6.08	15.5	P48735	Isocitrate dehydrogenase [NADP], mitochondrial Homo sapiens GN	IDH2	3	1.0965	1.2246	1.1169	1.0568	1.1912	1.0375	1.04642	0.462175
3.77	7.9	Q15459	Splicing factor 3A subunit 1 Homo sapiens GN	SF3A1	2	1.0965	1.0375	1.0965	1.0568	1.1169	1.0666	0.996976	0.909801
3.77	13.3	O75390	Citrate synthase, mitochondrial Homo sapiens GN	CS	4	1.0965	1.0186	1.0186	1.1482	1.0765	1.1169	0.937784	0.105453
3.06	11	P16885	1-phosphatidylinositol 4,5-bisphosphate phosphodiesterase gamma-2 Homo sapiens GN	PLCG2	5	1.0965	1.6293	1.1588	2.0137	1.5704	0.9036	0.86561	0.609987
2.62	4.5	Q96RF0	Sorting nexin-18 Homo sapiens GN	SNX18	2	1.0965	1.0765	1.2023	1.0568	1.1376	0.9908	1.05968	0.333518
4.37	15	P54687	Branched-chain-amino-acid aminotransferase, cytosolic Homo sapiens GN	BCAT1	3	1.0965	0.9204	1.028	0.9036	0.9638	0.9376	1.08553	0.213677
2.18	5.5	Q9Y6R4	Mitogen-activated protein kinase kinase kinase 4 Homo sapiens GN	MAP3K4	2	1.0965	1.0864	1.0471	1.0864	1.2359	1.2359	0.907762	0.103495
3.66	15.8	Q9H0B6	Kinesin light chain 2 Homo sapiens GN	KLC2	3	1.0965	0.863	0.871	1.0093	0.863	0.9817	0.991766	0.93389
2.06	11.4	P35637	RNA-binding protein FUS Homo sapiens GN	FUS	1	1.0965	1.0765	0.9908	1.0093	0.9908	0.879	1.09889	0.142249
2	6.5	P21810	Biglycan Homo sapiens GN	BGN	1	1.0965	1.0568	1.1695	1.0864	1.2023	1.0864	0.984504	0.748797
2	5.5	Q8N6M0	OTU domain-containing protein 6B Homo sapiens GN	OTUD6B	1	1.0965	0.871	1.0375	0.8091	1.0471	1.0666	1.02812	0.81021
2	11.1	Q9BV19	Uncharacterized protein C1orf50 Homo sapiens GN	C1orf50	1	1.0965	0.9036	1.2246	1.4588	1.2589	1.5136	0.762106	0.0504355
10.16	18.5	Q13153	Serine/threonine-protein kinase PAK 1 Homo sapiens GN	PAK1	6	1.0965	1.2474	1.028	1.2023	1.2474	1.0765	0.956242	0.567019
1.78	20.7	Q969Q5	Ras-related protein Rab-24 Homo sapiens GN	RAB24	1	1.0965	0.9376	0.9376	0.871	0.8091	0.5702	1.32058	0.085671
1.59	5.9	Q86VX9	Vacuolar fusion protein MON1 homolog A Homo sapiens GN	MON1A	1	1.0965	1.2823	1.1376	1.0471	1.028	1.556	0.968412	0.843754
5.06	13.1	P35813	Protein phosphatase 1A Homo sapiens GN	PPM1A	4	1.0965	1	0.9036	1.1272	0.9638	1.0186	0.964786	0.645643
82.12	50.1	P20701	Integrin alpha-L Homo sapiens GN	ITGAL	109	1.1066	1.4859	1.5136	0.6368	0.5105	0.4571	2.55927	0.0041667
36.06	40.1	O60568	Procollagen-lysine,2-oxoglutarate 5-dioxygenase 3 Homo sapiens GN	PLOD3	25	1.1066	1.1588	1.1803	0.5916	0.6026	0.7244	1.79594	0.000442065
26.07	71.2	P61019	Ras-related protein Rab-2A Homo sapiens GN	RAB2A	24	1.1066	1.5996	1.5704	1.3428	0.929	0.9727	1.31811	0.171379
23.2	34.5	Q13418	Integrin-linked protein kinase Homo sapiens GN	ILK	19	1.1066	1.4191	1.4454	1.5136	1.028	1.4997	0.982629	0.909422
22.48	53.5	O75563	Src kinase-associated phosphoprotein 2 Homo sapiens GN	SKAP2	13	1.1066	1.1695	1.2359	1.0375	0.8954	0.955	1.21611	0.0200872
20.48	53.5	P78417	Glutathione S-transferase omega-1 Homo sapiens GN	GSTO1	12	1.1066	1.4322	1.4588	2.5586	1.8535	1.803	0.643208	0.0514286
20.29	35.6	Q9UHL4	Dipeptidyl peptidase 2 Homo sapiens GN	DPP7	16	1.1066	1.028	1.1376	1.0568	1.2589	1.3183	0.90044	0.231676
18.69	59.7	Q99828	Calcium and integrin-binding protein 1 Homo sapiens GN	CIB1	13	1.1066	1.1912	1.1695	1.1803	0.9204	1.1066	1.08107	0.346955
16.35	52.5	Q5QGZ9	C-type lectin domain family 12 member A Homo sapiens GN	CLEC12A	20	1.1066	1.2589	0.871	1.6749	1.4322	1.7061	0.672422	0.0209176
12.92	25.4	Q16401	26S proteasome non-ATPase regulatory subunit 5 Homo sapiens GN	PSMD5	6	1.1066	0.3311	0.9462	1.0186	1.3428	0.9908	0.711145	0.285386
12.23	18.9	O60645	Exocyst complex component 3 Homo sapiens GN	EXOC3	7	1.1066	1.2823	1.0568	0.863	0.8395	0.7798	1.38811	0.0115572
11.88	30.1	Q658P3	Metalloreductase STEAP3 Homo sapiens GN	STEAP3	10	1.1066	1	1.028	0.5105	0.5105	0.7586	1.76141	0.00700496
16.05	17.9	P11216	Glycogen phosphorylase, brain form Homo sapiens GN	PYGB	13	1.1066	0.7379	1.3428	0.9908	0.8091	1.556	0.94976	0.853582
9.59	12.3	Q9NSV4	Protein diaphanous homolog 3 Homo sapiens GN	DIAPH3	5	1.1066	1.0471	1.0864	0.9908	0.9908	1.0186	1.07996	0.0155531
6.33	17.9	Q8IYS1	Peptidase M20 domain-containing protein 2 Homo sapiens GN	PM20D2	3	1.1066	0.9727	0.8472	0.7379	0.9908	0.9204	1.10471	0.433246
7.95	34.6	O95372	Acyl-protein thioesterase 2 Homo sapiens GN	LYPLA2	6	1.1066	0.9727	1.0765	0.9462	1.0186	1.0186	1.05779	0.290279
4.78	18.5	P53367	Arfaptin-1 Homo sapiens GN	ARFIP1	5	1.1066	0.6855	0.6081	1.7701	0.8241	1.9055	0.533413	0.134453
4.64	20.1	Q8NCG7	Sn1-specific diacylglycerol lipase beta Homo sapiens GN	DAGLB	4	1.1066	1.1066	1.4191	0.871	1.0666	0.929	1.26711	0.0990053
4.01	24	P52434	DNA-directed RNA polymerases I, II, and III subunit RPABC3 Homo sapiens GN	POLR2H	2	1.1066	0.8318	1	1.1066	0.912	1.0965	0.943276	0.594494
4.07	9.7	O75533	Splicing factor 3B subunit 1 Homo sapiens GN	SF3B1	3	1.1066	1.2474	0.9727	1.1376	1.0965	0.9908	1.03157	0.726904
3.44	21	O75503	Ceroid-lipofuscinosis neuronal protein 5 Homo sapiens GN	CLN5	2	1.1066	1.0471	1.028	0.9462	1	0.912	1.11318	0.0364993
3.43	17.7	Q01459	Di-N-acetylchitobiase Homo sapiens GN	CTBS	3	1.1066	0.955	1.1695	0.7311	0.8241	0.879	1.32738	0.0259691
3.28	18	Q9Y3C8	Ubiquitin-fold modifier-conjugating enzyme 1 Homo sapiens GN	UFC1	2	1.1066	1.1482	1.0186	1.0093	1.0375	0.9376	1.09684	0.117468
3.12	35.3	O15116	U6 snRNA-associated Sm-like protein LSm1 Homo sapiens GN	LSM1	3	1.1066	1.0666	1.1482	0.879	1.0666	1.4191	0.987131	0.932484
2.44	26.1	Q14847	LIM and SH3 domain protein 1 Homo sapiens GN	LASP1	7	1.1066	1.0568	1.0666	1	0.9817	1.1272	1.03895	0.449657
2.25	21.7	Q6UW68	Transmembrane protein 205 Homo sapiens GN	TMEM205	2	1.1066	1.5849	1.2359	0.6252	1.406	1.4322	1.13397	0.634249
2.03	22.5	Q8TCZ2	CD99 antigen-like protein 2 Homo sapiens GN	CD99L2	3	1.1066	0.9817	0.7586	1.3552	1.1912	1.028	0.796469	0.155672
2.01	7.2	P00505	Aspartate aminotransferase, mitochondrial Homo sapiens GN	GOT2	1	1.1066	1.1588	1.2823	0.6427	0.8017	1.0965	1.39624	0.0784805
2.01	11.6	A6NIH7	Protein unc-119 homolog B Homo sapiens GN	UNC119B	1	1.1066	1.0864	0.7586	0.7047	1.028	0.8091	1.16122	0.407187
2	4.9	Q9H1E5	Thioredoxin-related transmembrane protein 4 Homo sapiens GN	TMX4	1	1.1066	0.9908	0.863	0.9727	1.028	1.1066	0.952724	0.575226
1.96	8.5	P08559	Pyruvate dehydrogenase E1 component subunit alpha, somatic form, mitochondrial Homo sapiens GN	PDHA1	1	1.1066	0.912	1.0471	1.3062	1.5276	0.7047	0.866384	0.566362
1.9	15.3	Q9BQY4	Rhox homeobox family member 2 Homo sapiens GN	RHOXF2	2	1.1066	1.0765	1.0864	0.787	1.0568	0.863	1.20788	0.0810351
75.89	18.9	P78527	DNA-dependent protein kinase catalytic subunit Homo sapiens GN	PRKDC	42	1.1169	1.2589	1.6144	1.3305	1.3305	1.2474	1.02093	0.865067
71.55	58.7	P14625	Endoplasmin Homo sapiens GN	HSP90B1	61	1.1169	1.3932	1.4454	0.3802	0.4786	0.4055	3.12861	0.00107232
55.59	41.1	Q01970	1-phosphatidylinositol 4,5-bisphosphate phosphodiesterase beta-3 Homo sapiens GN	PLCB3	41	1.1169	1.3183	1.1376	0.6546	0.7178	0.7112	1.71472	0.00177407
26.39	18.5	O15067	Phosphoribosylformylglycinamidine synthase Homo sapiens GN	PFAS	15	1.1169	1.0186	0.879	0.8091	0.6982	0.787	1.31391	0.0354523
20.17	19.7	Q93033	Immunoglobulin superfamily member 2 Homo sapiens GN	CD101	10	1.1169	0.7727	1.0186	0.6792	1.028	0.9727	1.08519	0.636368
15.75	34.2	P62333	26S protease regulatory subunit 10B Homo sapiens GN	PSMC6	9	1.1169	1.2942	1.0568	1.2134	1.1695	1.0864	0.999596	0.995647
14.1	15	Q9UGP8	Translocation protein SEC63 homolog Homo sapiens GN	SEC63	7	1.1169	1.0568	1.1066	0.7656	0.6792	0.7112	1.52147	0.000279212
13.82	17.2	P51828	Adenylate cyclase type 7 Homo sapiens GN	ADCY7	8	1.1169	1.0471	0.9638	0.7586	0.787	0.8954	1.28136	0.019675
13.91	19.4	P30825	High affinity cationic amino acid transporter 1 Homo sapiens GN	SLC7A1	14	1.1169	1.888	1.3932	2.1478	1.5276	2.0701	0.765486	0.20651
10.01	15.7	A1L0T0	Acetolactate synthase-like protein Homo sapiens GN	ILVBL	5	1.1169	1.2474	1.3183	1.0568	1.1695	1.2706	1.0531	0.508651
9.96	38.9	O15498	Synaptobrevin homolog YKT6 Homo sapiens GN	YKT6	6	1.1169	1.0965	1.0765	0.9817	1.0375	1	1.08966	0.0109923
9.94	32.8	Q9BVK6	Transmembrane emp24 domain-containing protein 9 Homo sapiens GN	TMED9	9	1.1169	1.1803	1.3305	0.5346	0.8166	0.6486	1.81403	0.00633553
8.75	32.4	Q9UBS4	DnaJ homolog subfamily B member 11 Homo sapiens GN	DNAJB11	6	1.1169	1.5276	1.2589	0.9817	0.9376	0.8017	1.43455	0.0405454
7.51	21	P15509	Granulocyte-macrophage colony-stimulating factor receptor subunit alpha Homo sapiens GN	CSF2RA	5	1.1169	0.9908	1.1482	1.0864	0.9817	1.0965	1.02885	0.641414
6.76	14	O00429	Dynamin-1-like protein Homo sapiens GN	DNM1L	5	1.1169	1.0666	1.0093	1.0666	1.0375	1.0375	1.0163	0.627887
6.74	25.3	Q86T03	Type 1 phosphatidylinositol 4,5-bisphosphate 4-phosphatase Homo sapiens GN	TMEM55B	4	1.1169	1.0765	1.0568	0.9817	1.0471	0.9638	1.08608	0.0498031
7.27	15.3	P35527	Keratin, type I cytoskeletal 9 Homo sapiens GN	KRT9	4	1.1169	1	1.4997	1.2823	1.2246	1.6293	0.874377	0.428599
4.71	20.5	O15260	Surfeit locus protein 4 Homo sapiens GN	SURF4	7	1.1169	1.2246	1.2023	0.7798	0.9908	1.1482	1.21413	0.135478
4.39	5.9	Q969P0	Immunoglobulin superfamily member 8 Homo sapiens GN	IGSF8	3	1.1169	1.1803	1.1803	0.9376	0.9204	1.0765	1.18504	0.0281037
4.13	10.7	Q9UGV2	Protein NDRG3 Homo sapiens GN	NDRG3	4	1.1169	0.955	0.8472	0.9908	1.1376	0.7943	0.998768	0.992892
4.09	9.1	Q9H5N1	Rab GTPase-binding effector protein 2 Homo sapiens GN	RABEP2	2	1.1169	1.0093	1.0666	1	1.2134	1.0666	0.973415	0.700406
4.09	21.3	P43686	26S protease regulatory subunit 6B Homo sapiens GN	PSMC4	5	1.1169	1.1066	1.0568	1.0965	1.0471	1.1588	0.993308	0.852934
3.54	13.1	Q9H0U3	Magnesium transporter protein 1 Homo sapiens GN	MAGT1	4	1.1169	0.9204	1.1376	0.912	1.1169	1.1066	1.01257	0.897882
3.08	3.9	Q15334	Lethal(2) giant larvae protein homolog 1 Homo sapiens GN	LLGL1	2	1.1169	1.0965	1.0864	1.0093	1.1376	1.0471	1.03312	0.418155
3.35	14.5	Q8NBM4	Ubiquitin-associated domain-containing protein 2 Homo sapiens GN	UBAC2	2	1.1169	0.871	0.8166	1.0186	0.7244	0.7586	1.12108	0.483882
4.06	7.6	Q14678	KN motif and ankyrin repeat domain-containing protein 1 Homo sapiens GN	KANK1	2	1.1169	0.955	1.1169	1.0765	1.1376	1.1272	0.954359	0.424172
2.02	6.5	Q9BX40	Protein LSM14 homolog B Homo sapiens GN	LSM14B	1	1.1169	1.0568	1.0186	1	1.0965	1.0765	1.00608	0.882995
2.02	2.8	Q562E7	WD repeat-containing protein 81 Homo sapiens GN	WDR81	1	1.1169	0.863	0.7943	0.8551	0.7586	0.8872	1.10928	0.436342
2	5.5	P48507	Glutamate--cysteine ligase regulatory subunit Homo sapiens GN	GCLM	1	1.1169	0.9817	1.0965	0.9908	0.9204	0.9908	1.101	0.112502
2	13.7	O14907	Tax1-binding protein 3 Homo sapiens GN	TAX1BP3	1	1.1169	0.8318	0.8318	0.871	1.0765	0.879	0.983725	0.901555
1.89	9	O14561	Acyl carrier protein, mitochondrial Homo sapiens GN	NDUFAB1	1	1.1169	1.4454	0.8395	1.1912	0.879	1.3183	1.00393	0.984777
1.69	5.6	Q8TBA6	Golgin subfamily A member 5 Homo sapiens GN	GOLGA5	1	1.1169	1.1695	0.9638	1.3552	1.1066	1.5996	0.800266	0.156252
11.68	23.2	P57721	Poly(rC)-binding protein 3 Homo sapiens GN	PCBP3	14	1.1169	1.1588	1.0186	0.955	0.9817	1.0186	1.11471	0.0677835
1.72	9.4	Q7Z6M1	Rab9 effector protein with kelch motifs Homo sapiens GN	RABEPK	2	1.1169	1.0471	1.1272	1.2023	1.1695	1.0666	0.957189	0.364471
27.81	12.6	Q92673	Sortilin-related receptor Homo sapiens GN	SORL1	14	1.1272	0.9204	0.929	0.8166	0.879	1.028	1.09289	0.411961
22.94	27.1	Q7LDG7	RAS guanyl-releasing protein 2 Homo sapiens GN	RASGRP2	15	1.1272	1.1376	1.1912	0.5346	0.5702	0.5861	2.04388	1.9323e-05
24.61	60	P08567	Pleckstrin Homo sapiens GN	PLEK	48	1.1272	1.556	1.1169	2.0324	1.6749	1.7865	0.691707	0.0344514
20.51	16.5	Q13136	Liprin-alpha-1 Homo sapiens GN	PPFIA1	11	1.1272	0.879	0.7727	0.7516	1.0186	0.955	1.0197	0.898946
14.38	33.8	P19623	Spermidine synthase Homo sapiens GN	SRM	10	1.1272	1.1066	0.9462	1.4723	1.3305	1.4859	0.741483	0.00817756
14.37	42.1	Q15019	Septin-2 Homo sapiens GN	2020-09-02	18	1.1272	0.7447	0.9638	0.912	0.5808	1.1066	1.09091	0.698701
12.38	21.8	P60228	Eukaryotic translation initiation factor 3 subunit E Homo sapiens GN	EIF3E	7	1.1272	1.0093	1.2359	1.4322	1.2023	1.2359	0.871331	0.162395
11.88	17.8	Q6UWE0	E3 ubiquitin-protein ligase LRSAM1 Homo sapiens GN	LRSAM1	9	1.1272	1.0375	1.0093	1	1.0375	1.0765	1.01927	0.657646
10.18	21.2	Q9Y646	Carboxypeptidase Q Homo sapiens GN	CPQ	6	1.1272	1.0568	1.0471	0.8318	1.2023	1.2474	0.984641	0.906318
9.85	21	O94919	Endonuclease domain-containing 1 protein Homo sapiens GN	ENDOD1	7	1.1272	1.5276	1.1588	0.3532	0.2655	0.7311	2.82531	0.0129089
8.74	19	P13473	Lysosome-associated membrane glycoprotein 2 Homo sapiens GN	LAMP2	13	1.1272	0.8472	0.4966	1.977	1.6444	1.9588	0.442816	0.00810598
10.82	49.1	P20338	Ras-related protein Rab-4A Homo sapiens GN	RAB4A	10	1.1272	1.4859	0.9908	1.1169	1.2023	1.2134	1.02018	0.882375
7.24	15.4	Q9NZ08	Endoplasmic reticulum aminopeptidase 1 Homo sapiens GN	ERAP1	4	1.1272	1.0965	1.1272	0.9908	0.9908	0.9908	1.12734	0.000248674
6.94	22.2	Q8N149	Leukocyte immunoglobulin-like receptor subfamily A member 2 Homo sapiens GN	LILRA2	6	1.1272	0.4699	0.9204	1.2942	1.6293	1.803	0.532635	0.0396549
6.18	4.6	O43157	Plexin-B1 Homo sapiens GN	PLXNB1	3	1.1272	0.9638	1	0.929	1.1066	1.1272	0.977299	0.779933
6.25	19.6	P11172	Uridine 5'-monophosphate synthase Homo sapiens GN	UMPS	3	1.1272	0.9638	1.0186	0.9817	0.929	1.0375	1.05475	0.401151
6	8.1	P29353	SHC-transforming protein 1 Homo sapiens GN	SHC1	3	1.1272	0.9817	1.0965	0.929	0.9727	1.0471	1.08702	0.20214
6.15	14.1	Q13492	Phosphatidylinositol-binding clathrin assembly protein Homo sapiens GN	PICALM	4	1.1272	0.7447	0.9036	2.5351	3.1623	2.8054	0.326422	0.000854769
6.37	18.1	P25705	ATP synthase subunit alpha, mitochondrial Homo sapiens GN	ATP5A1	5	1.1272	1	0.9908	1	1.1169	1.0375	0.988461	0.838786
13.59	23.7	Q9HCP0	Casein kinase I isoform gamma-1 Homo sapiens GN	CSNK1G1	9	1.1272	1.3552	1.3677	1.1588	1.3183	0.7943	1.1769	0.328934
5.37	16.1	Q14BN4	Sarcolemmal membrane-associated protein Homo sapiens GN	SLMAP	3	1.1272	1.0864	1.0186	1.0666	1.0965	1	1.02185	0.617588
4.26	15.4	Q0PNE2	Elongator complex protein 6 Homo sapiens GN	ELP6	2	1.1272	1.0765	0.9638	1.0765	1.1272	1.028	0.980134	0.722454
3.71	12.5	O95793	Double-stranded RNA-binding protein Staufen homolog 1 Homo sapiens GN	STAU1	4	1.1272	0.9817	1.0093	1.0864	1.0471	0.9462	1.0125	0.843921
3.17	6.8	Q13568	Interferon regulatory factor 5 Homo sapiens GN	IRF5	2	1.1272	0.9462	1.0864	1.1588	1.1695	1.1272	0.914426	0.154687
3.13	5.5	O60701	UDP-glucose 6-dehydrogenase Homo sapiens GN	UGDH	2	1.1272	1.028	0.9638	0.9908	1	1.0568	1.02343	0.669861
2.04	5.3	Q04864	Proto-oncogene c-Rel Homo sapiens GN	REL	1	1.1272	1.0186	1.1912	1.2134	1.0093	1	1.03547	0.680472
2.05	5.8	Q58A45	PAB-dependent poly(A)-specific ribonuclease subunit PAN3 Homo sapiens GN	PAN3	1	1.1272	0.9036	0.8872	1.0375	1.1588	1	0.912931	0.365856
2	11.4	Q02543	60S ribosomal protein L18a Homo sapiens GN	RPL18A	1	1.1272	1.2359	1.2134	0.9727	1.2134	1.0186	1.11602	0.200203
2	15.4	P27635	60S ribosomal protein L10 Homo sapiens GN	RPL10	1	1.1272	1.0568	1.1376	1.2474	1.0186	1.1376	0.975908	0.719005
2	12.9	Q9BTM9	Ubiquitin-related modifier 1 Homo sapiens GN	URM1	1	1.1272	1.1376	1.0965	1.0186	1.0471	1.0965	1.06296	0.0623817
2	10.1	P61165	Transmembrane protein 258 Homo sapiens GN	TMEM258	2	1.1272	0.5861	0.7943	0.7798	0.5546	0.787	1.18205	0.502944
66.48	51.5	Q9BSJ8	Extended synaptotagmin-1 Homo sapiens GN	ESYT1	62	1.1376	1.4588	1.3062	0.5445	0.4613	0.4487	2.68312	0.00111489
55.37	43.8	O00410	Importin-5 Homo sapiens GN	IPO5	49	1.1376	1.2942	1.2706	1.406	1.1376	1.4723	0.921935	0.408705
45.21	33.1	Q9UBG0	C-type mannose receptor 2 Homo sapiens GN	MRC2	53	1.1376	1.4723	1.6144	1.0186	1.1272	1.0471	1.32303	0.0767677
44.56	66.2	P49368	T-complex protein 1 subunit gamma Homo sapiens GN	CCT3	40	1.1376	1.4322	1.028	0.8872	0.7112	0.7943	1.50366	0.0373861
17.02	55.6	Q13637	Ras-related protein Rab-32 Homo sapiens GN	RAB32	12	1.1376	1.1169	1.1376	0.8318	0.9036	1	1.24007	0.0112648
16.7	24	O15389	Sialic acid-binding Ig-like lectin 5 Homo sapiens GN	SIGLEC5	11	1.1376	1.0765	1.2706	1.0568	1.3062	1.0093	1.03333	0.74714
16.65	41.8	P48637	Glutathione synthetase Homo sapiens GN	GSS	11	1.1376	0.6918	0.7311	1.1066	0.9036	1.2706	0.78045	0.247987
15.54	25.5	O75844	CAAX prenyl protease 1 homolog Homo sapiens GN	ZMPSTE24	8	1.1376	1.1066	1.2474	1.1169	0.7798	0.9036	1.24687	0.0982856
13.99	17.7	Q96P70	Importin-9 Homo sapiens GN	IPO9	8	1.1376	1.0666	1	1.0471	0.9817	1.028	1.04822	0.328797
13.64	61.3	P59998	Actin-related protein 2/3 complex subunit 4 Homo sapiens GN	ARPC4	9	1.1376	1.2246	1.3062	0.7943	0.7586	0.929	1.47806	0.00512636
11.62	14.3	Q9NQC3	Reticulon-4 Homo sapiens GN	RTN4	19	1.1376	0.8551	1.2706	0.673	0.6792	0.5649	1.70221	0.024769
11.75	22.2	Q96DM3	Uncharacterized protein C18orf8 Homo sapiens GN	C18orf8	8	1.1376	1.977	1.7865	1.7061	0.8318	2.2491	1.02384	0.941232
11.64	16.5	Q14258	E3 ubiquitin/ISG15 ligase TRIM25 Homo sapiens GN	TRIM25	7	1.1376	0.9204	1.4191	0.6252	1.1695	0.879	1.30048	0.277945
9.77	55.6	P62826	GTP-binding nuclear protein Ran Homo sapiens GN	RAN	10	1.1376	1.2359	1.0093	0.9376	0.6607	0.7943	1.41386	0.0331698
8.1	29.2	Q15738	Sterol-4-alpha-carboxylate 3-dehydrogenase, decarboxylating Homo sapiens GN	NSDHL	6	1.1376	1.0375	1.028	0.8551	1.2359	1.5417	0.881741	0.516862
19.22	27.7	P31150	Rab GDP dissociation inhibitor alpha Homo sapiens GN	GDI1	16	1.1376	0.5058	0.8017	0.9727	0.8241	1.1066	0.842151	0.487358
6	6.6	Q13586	Stromal interaction molecule 1 Homo sapiens GN	STIM1	3	1.1376	1.7539	1.5417	1.0765	0.5395	1.1912	1.57922	0.115359
4.02	12.9	O14595	Carboxy-terminal domain RNA polymerase II polypeptide A small phosphatase 2 Homo sapiens GN	CTDSP2	3	1.1376	0.9376	1.0375	0.955	1.0471	0.912	1.06815	0.398773
3.04	9.7	Q9NRG9	Aladin Homo sapiens GN	AAAS	2	1.1376	1.0375	1.1066	1.2359	1.1376	1.2134	0.914913	0.0723448
2.74	5	Q6P2E9	Enhancer of mRNA-decapping protein 4 Homo sapiens GN	EDC4	2	1.1376	1.0864	1.1482	1.2823	1.1803	1.2942	0.897626	0.0349657
2.44	19.4	P46060	Ran GTPase-activating protein 1 Homo sapiens GN	RANGAP1	2	1.1376	1.2589	1.1272	1.0965	1.1066	1.1169	1.06136	0.186853
2.07	5.1	O15355	Protein phosphatase 1G Homo sapiens GN	PPM1G	1	1.1376	0.871	1.2246	1	1.1272	1.0568	1.01545	0.891202
1.78	10.9	P20700	Lamin-B1 Homo sapiens GN	LMNB1	1	1.1376	1.0765	1.2942	1.2359	1.0375	1.2246	1.00294	0.971814
1.75	4.6	Q6ZSS7	Major facilitator superfamily domain-containing protein 6 Homo sapiens GN	MFSD6	1	1.1376	0.8241	1.2023	1.0666	1.0568	1.2246	0.945042	0.65884
10.95	25.6	P27361	Mitogen-activated protein kinase 3 Homo sapiens GN	MAPK3	8	1.1376	1.7219	1.1169	1.4859	1.8197	1.3552	0.853158	0.398799
1.66	20.4	O75330	Hyaluronan mediated motility receptor Homo sapiens GN	HMMR	3	1.1376	0.9908	0.9204	1.1695	1.2589	1.1803	0.844847	0.0558242
95.43	65.2	P63010	AP-2 complex subunit beta Homo sapiens GN	AP2B1	104	1.1482	1.4322	1.5417	0.9817	0.6026	0.4285	2.04794	0.0249589
43.15	53	O43865	Adenosylhomocysteinase 2 Homo sapiens GN	AHCYL1	37	1.1482	1.0568	1.0471	0.5808	0.5058	0.492	2.06012	0.000192898
35.45	49.1	P14314	Glucosidase 2 subunit beta Homo sapiens GN	PRKCSH	27	1.1482	1.0765	1.2246	0.3908	0.5058	0.3873	2.68658	0.000236943
30.91	60.2	Q8NBS9	Thioredoxin domain-containing protein 5 Homo sapiens GN	TXNDC5	34	1.1482	1.4859	1.3677	0.631	0.6252	0.5598	2.20363	0.0019973
21.78	21.5	Q27J81	Inverted formin-2 Homo sapiens GN	INF2	12	1.1482	0.8091	1.2246	2.4434	1.9953	1.6904	0.519146	0.0178486
16.14	40.4	O75436	Vacuolar protein sorting-associated protein 26A Homo sapiens GN	VPS26A	11	1.1482	1.2706	1.2706	1.1169	0.871	1.0765	1.20396	0.0733994
14.77	26.7	Q96CW1	AP-2 complex subunit mu Homo sapiens GN	AP2M1	11	1.1482	1.1066	1.3677	0.5649	1.028	0.7656	1.53593	0.0546735
7.62	20.7	P67812	Signal peptidase complex catalytic subunit SEC11A Homo sapiens GN	SEC11A	6	1.1482	1.1695	1.0965	0.9908	0.9036	0.9204	1.21295	0.00437126
7.55	25.8	Q9H3M7	Thioredoxin-interacting protein Homo sapiens GN	TXNIP	4	1.1482	0.8091	1.0965	0.5105	0.8318	0.6026	1.57016	0.0602073
7.42	35.1	O95816	BAG family molecular chaperone regulator 2 Homo sapiens GN	BAG2	7	1.1482	0.9036	0.6855	0.7943	0.6194	0.5248	1.41207	0.161406
6.71	29.3	O14972	Down syndrome critical region protein 3 Homo sapiens GN	DSCR3	5	1.1482	1.0186	0.955	1.0765	0.9638	0.9908	1.02992	0.6717
6.45	22.4	P49591	Serine--tRNA ligase, cytoplasmic Homo sapiens GN	SARS	4	1.1482	1.1912	1.1695	0.8395	0.879	0.9638	1.30817	0.00205943
7.11	22	Q8N8S7	Protein enabled homolog Homo sapiens GN	ENAH	4	1.1482	0.787	0.2858	0.6855	0.5861	1.0666	0.949876	0.899266
4.9	12.2	P23219	Prostaglandin G/H synthase 1 Homo sapiens GN	PTGS1	3	1.1482	1.1169	1.0568	1	0.9908	0.9376	1.13437	0.0166861
4.04	25.6	Q13907	Isopentenyl-diphosphate Delta-isomerase 1 Homo sapiens GN	IDI1	2	1.1482	1.0568	0.955	1	0.879	0.9817	1.10462	0.212457
3.79	30.2	Q9H9H4	Vacuolar protein sorting-associated protein 37B Homo sapiens GN	VPS37B	3	1.1482	0.7586	0.7586	0.6546	0.8395	0.9036	1.11165	0.583434
8	22.9	P38919	Eukaryotic initiation factor 4A-III Homo sapiens GN	EIF4A3	6	1.1482	1.1169	0.9817	0.8166	0.929	1.0186	1.17459	0.106927
2.8	18.5	P01034	Cystatin-C Homo sapiens GN	CST3	2	1.1482	0.9908	1.0471	0.955	1	0.9036	1.11457	0.112389
2.19	9	O75886	Signal transducing adapter molecule 2 Homo sapiens GN	STAM2	2	1.1482	0.929	0.912	1.1482	0.9462	1.0568	0.948591	0.603416
2.01	4.1	Q96AA3	Protein RFT1 homolog Homo sapiens GN	RFT1	1	1.1482	1.2134	1.3305	0.5598	0.1486	0.6855	2.64876	0.0109189
4	8.5	Q8TB03	Uncharacterized protein CXorf38 Homo sapiens GN	CXorf38	2	1.1482	1.4191	1.2359	1.3804	1.2474	1.2474	0.98142	0.80562
3.69	15.7	Q14558	Phosphoribosyl pyrophosphate synthase-associated protein 1 Homo sapiens GN	PRPSAP1	2	1.1482	1.0471	1.0965	1.1695	1.2942	1.4588	0.83921	0.0768451
2	4.5	O94822	E3 ubiquitin-protein ligase listerin Homo sapiens GN	LTN1	3	1.1482	1.0765	0.9908	0.9727	1.0186	1.0864	1.04477	0.459776
2	3.6	Q8IYB5	Stromal membrane-associated protein 1 Homo sapiens GN	SMAP1	1	1.1482	1.0965	1.2246	1.0864	1.803	1.9588	0.715585	0.165345
1.74	4.9	Q92956	Tumor necrosis factor receptor superfamily member 14 Homo sapiens GN	TNFRSF14	1	1.1482	0.9376	1.0965	0.9036	1.0093	0.863	1.1464	0.153012
29.65	47.6	P11413	Glucose-6-phosphate 1-dehydrogenase Homo sapiens GN	G6PD	19	1.1588	0.9638	0.8472	1.6144	1.5276	1.6293	0.62243	0.00336548
19.04	56.5	Q9NVJ2	ADP-ribosylation factor-like protein 8B Homo sapiens GN	ARL8B	18	1.1588	1.6293	1.2589	1.0186	0.7656	0.8954	1.5103	0.0470098
24.82	31.4	P17858	ATP-dependent 6-phosphofructokinase, liver type Homo sapiens GN	PFKL	23	1.1588	0.9817	0.879	1.9055	2.0324	1.9231	0.515185	0.000478107
10.06	30.4	Q9Y320	Thioredoxin-related transmembrane protein 2 Homo sapiens GN	TMX2	7	1.1588	1.2706	1.1066	1.2023	1.028	1.0471	1.0789	0.305333
16.86	24.3	Q13596	Sorting nexin-1 Homo sapiens GN	SNX1	10	1.1588	0.7656	0.5012	1.7061	1.3428	1.3804	0.547626	0.0402237
6.46	19.4	P06132	Uroporphyrinogen decarboxylase Homo sapiens GN	UROD	4	1.1588	0.871	1.2942	1.5417	1	1.1066	0.911109	0.629766
6.03	17	Q02083	N-acylethanolamine-hydrolyzing acid amidase Homo sapiens GN	NAAA	3	1.1588	1.0965	1.2823	1.0965	0.9036	1.1912	1.10851	0.315601
6	16.2	O75144	ICOS ligand Homo sapiens GN	ICOSLG	3	1.1588	1.1588	1.556	1.2474	1.556	1.7865	0.84394	0.308326
18.38	63	P15153	Ras-related C3 botulinum toxin substrate 2 Homo sapiens GN	RAC2	20	1.1588	1.1695	0.9727	1.0864	0.631	0.673	1.38094	0.128416
2.14	4.3	Q9HCN3	Transmembrane protein 8A Homo sapiens GN	TMEM8A	1	1.1588	1.3305	1.1376	1.1482	1.3062	1.1482	1.00675	0.924829
2.41	2.9	Q63HN8	E3 ubiquitin-protein ligase RNF213 Homo sapiens GN	RNF213	2	1.1588	1.2246	1.2942	1.2246	1.0864	1.1066	1.07608	0.210594
2.01	11	Q6P1M0	Long-chain fatty acid transport protein 4 Homo sapiens GN	SLC27A4	1	1.1588	0.9908	1.2474	0.9638	1.1803	1.0186	1.07408	0.476073
2	17.2	Q96NT0	Coiled-coil domain-containing protein 115 Homo sapiens GN	CCDC115	1	1.1588	1.1272	1.2359	1.1169	0.9462	1.0965	1.11467	0.126658
1.62	15.2	Q9Y6H1	Coiled-coil-helix-coiled-coil-helix domain-containing protein 2 Homo sapiens GN	CHCHD2	1	1.1588	0.9462	1.0471	1.0666	0.9204	1.028	1.04547	0.577099
1.56	4.3	Q5VU97	VWFA and cache domain-containing protein 1 Homo sapiens GN	CACHD1	2	1.1588	0.7178	0.631	1.3305	1.028	1.1376	0.717256	0.15082
32.13	20.9	Q15058	Kinesin-like protein KIF14 Homo sapiens GN	KIF14	17	1.1695	1.0186	0.9376	1.7219	2.1878	1.8365	0.543959	0.00496677
30.94	81.2	P62937	Peptidyl-prolyl cis-trans isomerase A Homo sapiens GN	PPIA	80	1.1695	1.5704	1.7701	1.0864	0.7943	0.6194	1.80393	0.0397849
27.39	42.9	Q9H223	EH domain-containing protein 4 Homo sapiens GN	EHD4	20	1.1695	1.2134	1.2134	0.9036	0.955	1.1169	1.20864	0.0348671
14.14	10.9	P46379	Large proline-rich protein BAG6 Homo sapiens GN	BAG6	8	1.1695	1.1272	1.028	1.1169	1.2359	1.0965	0.963877	0.529463
13.91	19.6	O43847	Nardilysin Homo sapiens GN	NRD1	6	1.1695	1.0965	0.9204	1.1695	0.871	1.4191	0.921031	0.629959
11.76	28.6	Q9BS26	Endoplasmic reticulum resident protein 44 Homo sapiens GN	ERP44	6	1.1695	1.3183	1.406	0.4487	0.3597	0.7447	2.50711	0.00448825
10.33	20.9	Q13496	Myotubularin Homo sapiens GN	MTM1	6	1.1695	1.3804	1.2023	1.7539	1.8365	2.0137	0.669546	0.00360529
8.01	24.4	Q9UNN8	Endothelial protein C receptor Homo sapiens GN	PROCR	7	1.1695	0.929	0.52	1.2134	1.2823	1.3677	0.677771	0.100143
8	24.5	Q8IUR0	Trafficking protein particle complex subunit 5 Homo sapiens GN	TRAPPC5	4	1.1695	0.9376	1.1066	1.4859	1.5276	2.2284	0.613079	0.0542219
7.48	28.8	O60547	GDP-mannose 4,6 dehydratase Homo sapiens GN	GMDS	4	1.1695	0.8472	0.9817	0.6607	0.8872	0.7112	1.32725	0.100767
7.02	33.1	P26885	Peptidyl-prolyl cis-trans isomerase FKBP2 Homo sapiens GN	FKBP2	4	1.1695	0.7311	0.871	0.6982	0.6368	0.7379	1.33706	0.153833
5.1	46.3	P62166	Neuronal calcium sensor 1 Homo sapiens GN	NCS1	5	1.1695	1.1169	0.9204	1.1272	0.9036	0.9817	1.0645	0.553228
5.36	32.2	Q9NX08	COMM domain-containing protein 8 Homo sapiens GN	COMMD8	4	1.1695	1.0666	1.0471	1.028	1.0471	1.0965	1.03519	0.436825
4.65	8.8	O76082	Solute carrier family 22 member 5 Homo sapiens GN	SLC22A5	4	1.1695	1.1912	1.0864	1.0666	1.0666	1.0864	1.07066	0.0806639
4.02	12.6	Q9H9T3	Elongator complex protein 3 Homo sapiens GN	ELP3	2	1.1695	1.1376	1.1376	1.028	1.2023	1.1803	1.01	0.848594
4.35	9	Q9BQ67	Glutamate-rich WD repeat-containing protein 1 Homo sapiens GN	GRWD1	4	1.1695	1.2706	1.0186	0.9727	0.787	0.9727	1.26581	0.065003
3.61	7.9	P40763	Signal transducer and activator of transcription 3 Homo sapiens GN	STAT3	2	1.1695	0.871	1.2706	1.1695	1.4191	1.3932	0.831559	0.194895
3.65	4.7	Q9NZ52	ADP-ribosylation factor-binding protein GGA3 Homo sapiens GN	GGA3	3	1.1695	1.0093	0.9638	1.7378	1.406	0.2884	0.915623	0.838108
2.56	11.4	O75787	Renin receptor Homo sapiens GN	ATP6AP2	2	1.1695	0.929	0.912	0.9638	1.2246	0.9817	0.949655	0.676137
2.14	4	P48553	Trafficking protein particle complex subunit 10 Homo sapiens GN	TRAPPC10	1	1.1695	1.1376	1.1588	1.1588	1.1912	1.2706	0.957272	0.2094
2.01	6.5	O94927	HAUS augmin-like complex subunit 5 Homo sapiens GN	HAUS5	1	1.1695	1.5849	1.6293	2.1878	1.5996	1.6596	0.804792	0.209744
2	8.7	Q9Y296	Trafficking protein particle complex subunit 4 Homo sapiens GN	TRAPPC4	1	1.1695	1.9231	1.4997	2.1878	1.3428	2.7797	0.727747	0.290477
2	5.5	Q9NRH3	Tubulin gamma-2 chain Homo sapiens GN	TUBG2	1	1.1695	0.9727	0.9462	0.8395	1.4191	0.8954	0.979201	0.917203
1.54	14.1	P50749	Ras association domain-containing protein 2 Homo sapiens GN	RASSF2	2	1.1695	1.0965	1	1.3183	0.929	1.0093	1.00289	0.981703
26.17	42.9	O94819	Kelch repeat and BTB domain-containing protein 11 Homo sapiens GN	KBTBD11	14	1.1803	1.2706	1.1803	0.8551	1.1803	0.879	1.24595	0.0932418
16.2	42.9	Q9Y5K5	Ubiquitin carboxyl-terminal hydrolase isozyme L5 Homo sapiens GN	UCHL5	12	1.1803	1.6444	1.7701	2.5823	1.7219	1.2589	0.825942	0.491982
18.78	36.5	Q7L1Q6	Basic leucine zipper and W2 domain-containing protein 1 Homo sapiens GN	BZW1	13	1.1803	1.406	1.0568	1.0765	0.9462	0.9376	1.23065	0.111186
12.22	15.6	Q86W92	Liprin-beta-1 Homo sapiens GN	PPFIBP1	10	1.1803	1.0666	1.0471	1.2823	1.1482	1.1912	0.909518	0.129487
10.76	27.7	P53582	Methionine aminopeptidase 1 Homo sapiens GN	METAP1	6	1.1803	1.1272	1.1169	1.028	0.7047	1.1695	1.17993	0.278545
12.11	13.6	O75146	Huntingtin-interacting protein 1-related protein Homo sapiens GN	HIP1R	6	1.1803	0.7244	0.8318	1.3552	1.5849	1.0186	0.691262	0.130241
8.27	56.3	Q15369	Transcription elongation factor B polypeptide 1 Homo sapiens GN	TCEB1	8	1.1803	1.2023	1.0864	0.9462	1.0864	1.0568	1.12287	0.0849018
6.03	11.9	Q15750	TGF-beta-activated kinase 1 and MAP3K7-binding protein 1 Homo sapiens GN	TAB1	5	1.1803	0.9204	0.9727	1.0666	1.2359	1.1272	0.896113	0.273083
5.99	15.1	Q5H9R7	Serine/threonine-protein phosphatase 6 regulatory subunit 3 Homo sapiens GN	PPP6R3	5	1.1803	1.0471	1.1169	1.0765	1	1.1169	1.04725	0.384216
[truncated: 750 more rows]
