# Supplementary material for: iTRAQ-based proteomic study on monocyte cell model discovered an association of LAMP2 downregulation with HIV-1 latency
Source: Proteome Sci. 2024 May 15;22:6. doi: 10.1186/s12953-024-00230-3 (PMC11095035; doi:10.1186/s12953-024-00230-3)
Supplement: Supplementary file 10 — Supplementary Material 10 [file 12953_2024_230_MOESM10_ESM.xlsx]

## Sheet: second_updown--U1-U937 differen
Table S4 All differential proteins identified in the replicate 2
Total	% Cov	Accession #	Name	Gene name	Peptides(95%)	114:121	115:121	116:121	117:121	118:121	119:121	Fold change	Pvalue	threshold
12.81	61.8	P24534	Elongation factor 1-beta Homo sapiens GN	EEF1B2	15	0.6194	0.9817	1.0568	0.4446	0.4875	0.3664	2.0469	0.0315038	up
9.59	38.6	Q9P0L0	Vesicle-associated membrane protein-associated protein A Homo sapiens GN	VAPA	11	0.6607	1.028	0.8318	0.4207	0.4055	0.3311	2.17791	0.0143352	up
9.51	18.1	Q15043	Zinc transporter ZIP14 Homo sapiens GN	SLC39A14	28	0.7379	0.8241	0.8551	0.3373	0.4207	0.3499	2.1817	0.000561183	up
46.28	71	P68104	Elongation factor 1-alpha 1 Homo sapiens GN	EEF1A1	81	0.7447	1.1482	0.9817	0.5861	0.3499	0.3373	2.2576	0.0199358	up
15.68	34.2	P07858	Cathepsin B Homo sapiens GN	CTSB	13	0.7447	1.0864	0.863	0.302	0.3342	0.3311	2.78518	0.00463552	up
12.86	51	P06748	Nucleophosmin Homo sapiens GN	NPM1	12	0.8017	0.9204	0.9204	0.52	0.4571	0.3373	2.01042	0.00266098	up
40.67	43.8	P10809	60 kDa heat shock protein, mitochondrial Homo sapiens GN	HSPD1	24	0.8091	1.2359	0.9727	0.3597	0.3597	0.5495	2.3782	0.0139299	up
29	33.3	P13591	Neural cell adhesion molecule 1 Homo sapiens GN	NCAM1	19	0.8241	1.1588	1.1588	0.3733	0.4207	0.4613	2.50275	0.00534507	up
29.31	65.4	P00338	L-lactate dehydrogenase A chain Homo sapiens GN	LDHA	44	0.8241	1.0186	1.1588	0.6252	0.2754	0.3802	2.34346	0.015609	up
8.66	52	Q9BV40	Vesicle-associated membrane protein 8 Homo sapiens GN	VAMP8	11	0.8395	0.871	1.0375	0.4656	0.3631	0.2333	2.58757	0.00349935	up
29.07	46.4	P04844	Dolichyl-diphosphooligosaccharide--protein glycosyltransferase subunit 2 Homo sapiens GN	RPN2	28	0.8551	1.2706	1.5704	0.4742	0.6138	0.6668	2.10628	0.0396662	up
42.2	61.5	O00186	Syntaxin-binding protein 3 Homo sapiens GN	STXBP3	35	0.8954	1.2589	1.2134	0.3698	0.2655	0.2606	3.75901	0.00233871	up
9.24	22	Q14956	Transmembrane glycoprotein NMB Homo sapiens GN	GPNMB	18	0.8954	1.2589	1	0.4875	0.6194	0.3733	2.131	0.012501	up
102.41	36.8	P11717	Cation-independent mannose-6-phosphate receptor Homo sapiens GN	IGF2R	69	0.912	1.0093	0.9638	0.5152	0.4487	0.4207	2.08371	0.000228276	up
30.83	52.6	P50552	Vasodilator-stimulated phosphoprotein Homo sapiens GN	VASP	41	0.929	0.9376	1.0186	0.4055	0.4246	0.2831	2.59181	0.000361418	up
13	26.5	P00966	Argininosuccinate synthase Homo sapiens GN	ASS1	8	0.929	1.2474	1.1695	0.2377	0.2911	0.2704	4.18656	0.000942481	up
13.34	71.2	P25398	40S ribosomal protein S12 Homo sapiens GN	RPS12	20	0.9462	1.2589	1.0375	0.5105	0.5598	0.3698	2.25165	0.00526792	up
40.37	51.5	Q13740	CD166 antigen Homo sapiens GN	ALCAM	41	0.955	1.4191	1.2246	0.4613	0.3873	0.3404	3.02666	0.00446382	up
27.38	66.2	P23284	Peptidyl-prolyl cis-trans isomerase B Homo sapiens GN	PPIB	30	0.9727	1.7865	1.2823	0.863	0.3945	0.413	2.41934	0.0488399	up
102.44	78	P11021	78 kDa glucose-regulated protein Homo sapiens GN	HSPA5	122	1	1.4723	1.3552	0.6138	0.5445	0.5152	2.28712	0.00774732	up
73.6	74.1	P30101	Protein disulfide-isomerase A3 Homo sapiens GN	PDIA3	82	1	1.2134	1.0965	0.6081	0.5012	0.4529	2.11874	0.00162562	up
4.01	24	P62851	40S ribosomal protein S25 Homo sapiens GN	RPS25	2	1	1.1588	0.9817	0.3373	0.5546	0.4571	2.32802	0.0020988	up
54.44	39.5	P53396	ATP-citrate synthase Homo sapiens GN	ACLY	33	1.0375	1.5136	1.5417	0.6546	0.7586	0.6252	2.00785	0.0153018	up
19.37	55.4	P10644	cAMP-dependent protein kinase type I-alpha regulatory subunit Homo sapiens GN	PRKAR1A	17	1.0471	1.4322	1.4997	0.5861	0.8091	0.4325	2.17705	0.0158684	up
23.01	53.9	P23396	40S ribosomal protein S3 Homo sapiens GN	RPS3	14	1.0666	1.2023	1.2706	0.5297	0.492	0.5058	2.31718	0.000387797	up
8.61	44.4	P53680	AP-2 complex subunit sigma Homo sapiens GN	AP2S1	7	1.0666	1.2823	1.3677	0.6918	0.4875	0.52	2.18714	0.00359463	up
36.37	74.1	P63244	Guanine nucleotide-binding protein subunit beta-2-like 1 Homo sapiens GN	GNB2L1	34	1.0864	1.0375	1.1066	0.4169	0.5012	0.2884	2.67758	0.00049176	up
69.71	55	P46459	Vesicle-fusing ATPase Homo sapiens GN	NSF	56	1.0965	1.4322	1.3677	0.5445	0.5495	0.4831	2.47061	0.00181557	up
22.36	52.1	Q96AG4	Leucine-rich repeat-containing protein 59 Homo sapiens GN	LRRC59	13	1.0965	2.0512	1.9409	0.3404	0.2188	0.227	6.4724	0.00919649	up
82.12	50.1	P20701	Integrin alpha-L Homo sapiens GN	ITGAL	109	1.1066	1.4859	1.5136	0.6368	0.5105	0.4571	2.55927	0.0041667	up
71.55	58.7	P14625	Endoplasmin Homo sapiens GN	HSP90B1	61	1.1169	1.3932	1.4454	0.3802	0.4786	0.4055	3.12861	0.00107232	up
22.94	27.1	Q7LDG7	RAS guanyl-releasing protein 2 Homo sapiens GN	RASGRP2	15	1.1272	1.1376	1.1912	0.5346	0.5702	0.5861	2.04388	1.9323e-05	up
9.85	21	O94919	Endonuclease domain-containing 1 protein Homo sapiens GN	ENDOD1	7	1.1272	1.5276	1.1588	0.3532	0.2655	0.7311	2.82531	0.0129089	up
66.48	51.5	Q9BSJ8	Extended synaptotagmin-1 Homo sapiens GN	ESYT1	62	1.1376	1.4588	1.3062	0.5445	0.4613	0.4487	2.68312	0.00111489	up
95.43	65.2	P63010	AP-2 complex subunit beta Homo sapiens GN	AP2B1	104	1.1482	1.4322	1.5417	0.9817	0.6026	0.4285	2.04794	0.0249589	up
43.15	53	O43865	Adenosylhomocysteinase 2 Homo sapiens GN	AHCYL1	37	1.1482	1.0568	1.0471	0.5808	0.5058	0.492	2.06012	0.000192898	up
35.45	49.1	P14314	Glucosidase 2 subunit beta Homo sapiens GN	PRKCSH	27	1.1482	1.0765	1.2246	0.3908	0.5058	0.3873	2.68658	0.000236943	up
30.91	60.2	Q8NBS9	Thioredoxin domain-containing protein 5 Homo sapiens GN	TXNDC5	34	1.1482	1.4859	1.3677	0.631	0.6252	0.5598	2.20363	0.0019973	up
2.01	4.1	Q96AA3	Protein RFT1 homolog Homo sapiens GN	RFT1	1	1.1482	1.2134	1.3305	0.5598	0.1486	0.6855	2.64876	0.0109189	up
11.76	28.6	Q9BS26	Endoplasmic reticulum resident protein 44 Homo sapiens GN	ERP44	6	1.1695	1.3183	1.406	0.4487	0.3597	0.7447	2.50711	0.00448825	up
14.98	58.2	Q9UL25	Ras-related protein Rab-21 Homo sapiens GN	RAB21	10	1.1912	1.3183	1.1482	0.5598	0.6368	0.5649	2.07647	0.000370951	up
9.41	20.8	P15880	40S ribosomal protein S2 Homo sapiens GN	RPS2	5	1.1912	1.3552	1.6904	0.8091	0.7447	0.5445	2.01916	0.0129964	up
77.09	67.9	P02786	Transferrin receptor protein 1 Homo sapiens GN	TFRC	111	1.2023	1.2359	1.406	0.3802	0.3436	0.3565	3.55846	0.000134965	up
10.91	58.7	P13693	Translationally-controlled tumor protein Homo sapiens GN	TPT1	9	1.2023	0.9638	1.0186	0.5248	0.5395	0.3945	2.1831	0.00255083	up
59.75	54.7	O94973	AP-2 complex subunit alpha-2 Homo sapiens GN	AP2A2	50	1.2134	1.1066	1.5704	0.5395	0.4571	0.7047	2.28672	0.00989333	up
4.09	11.4	Q96F46	Interleukin-17 receptor A Homo sapiens GN	IL17RA	3	1.2246	0.955	0.7656	0.3221	0.4018	0.5346	2.34025	0.0186568	up
37.35	57.5	Q15084	Protein disulfide-isomerase A6 Homo sapiens GN	PDIA6	60	1.2359	1.3804	1.4997	0.6607	0.4742	0.5754	2.4066	0.00101078	up
38.34	31.8	Q14697	Neutral alpha-glucosidase AB Homo sapiens GN	GANAB	35	1.2474	1.0965	1.0568	0.4529	0.4571	0.4207	2.55557	0.000309483	up
18.99	73.2	Q9HAV0	Guanine nucleotide-binding protein subunit beta-4 Homo sapiens GN	GNB4	38	1.2589	1.0765	1.0568	0.5248	0.5861	0.278	2.44236	0.00424463	up
13.16	41.7	Q86Y82	Syntaxin-12 Homo sapiens GN	STX12	13	1.2823	2.1878	1.6749	0.8241	0.597	0.5495	2.61088	0.0184509	up
10	22.6	Q8NBJ7	Sulfatase-modifying factor 2 Homo sapiens GN	SUMF2	7	1.2942	1.406	0.9462	0.673	0.2831	0.5546	2.41372	0.0168225	up
54.54	75.8	P04406	Glyceraldehyde-3-phosphate dehydrogenase Homo sapiens GN	GAPDH	106	1.3062	1.4588	1.2823	0.5754	0.3467	0.3311	3.22957	0.000641816	up
21.09	39.3	P39656	Dolichyl-diphosphooligosaccharide--protein glycosyltransferase 48 kDa subunit Homo sapiens GN	DDOST	16	1.3062	1.4997	1.3677	0.7244	0.5702	0.3802	2.492	0.00191257	up
19.58	25.2	Q13724	Mannosyl-oligosaccharide glucosidase Homo sapiens GN	MOGS	15	1.3062	1.2589	1.3552	0.3802	0.6486	0.7656	2.18474	0.00380049	up
2	4.2	P10415	Apoptosis regulator Bcl-2 Homo sapiens GN	BCL2	1	1.3183	1.6596	1.3062	0.4207	0.4742	0.4786	3.11911	0.00116687	up
87.42	73.6	O95782	AP-2 complex subunit alpha-1 Homo sapiens GN	AP2A1	96	1.3305	1.5704	1.7701	0.7047	0.5248	0.6546	2.47917	0.00253168	up
53.78	49.3	A0FGR8	Extended synaptotagmin-2 Homo sapiens GN	ESYT2	56	1.3428	1.4588	1.2589	0.4018	0.4285	0.413	3.26591	8.78834e-05	up
36.74	82.4	P62873	Guanine nucleotide-binding protein G(I)/G(S)/G(T) subunit beta-1 Homo sapiens GN	GNB1	73	1.3428	1.3552	1.4191	0.3467	0.3945	0.3342	3.82844	4.53616e-06	up
36.29	43.2	Q7L9B9	Endonuclease/exonuclease/phosphatase family domain-containing protein 1 Homo sapiens GN	EEPD1	28	1.3428	2.1281	1.7061	0.7047	0.5105	0.6138	2.83051	0.00881066	up
27.74	63.1	P50897	Palmitoyl-protein thioesterase 1 Homo sapiens GN	PPT1	36	1.3428	1.3552	1.5417	0.7943	0.5297	0.6546	2.14278	0.00165321	up
12.61	44.8	P49755	Transmembrane emp24 domain-containing protein 10 Homo sapiens GN	TMED10	13	1.3552	1.1272	1.4588	0.6792	0.4285	0.8241	2.04017	0.0114952	up
9.28	57.4	Q9HD89	Resistin Homo sapiens GN	RETN	11	1.3552	1.1588	1.1066	0.631	0.3945	0.5546	2.29137	0.00271297	up
4	14.4	Q9Y3A6	Transmembrane emp24 domain-containing protein 5 Homo sapiens GN	TMED5	3	1.3677	1.9231	1.3183	0.787	0.5649	0.2355	2.90355	0.0160677	up
10.37	28	Q8TC12	Retinol dehydrogenase 11 Homo sapiens GN	RDH11	7	1.3804	1.1912	1.2023	0.6026	0.5598	0.6668	2.06314	0.000704816	up
29.49	44.1	Q9NZW5	MAGUK p55 subfamily member 6 Homo sapiens GN	MPP6	26	1.4191	1.3552	1.4859	0.3251	0.492	0.3467	3.66059	8.95893e-05	up
20.1	60.9	O15400	Syntaxin-7 Homo sapiens GN	STX7	30	1.4723	1.6904	1.977	0.2965	0.4529	0.302	4.88843	0.000919968	up
27.51	78.5	P62879	Guanine nucleotide-binding protein G(I)/G(S)/G(T) subunit beta-2 Homo sapiens GN	GNB2	72	1.4859	1.3804	1.4588	0.4875	0.3981	0.3597	3.47314	3.15145e-05	up
14.36	42.2	P61421	V-type proton ATPase subunit d 1 Homo sapiens GN	ATP6V0D1	9	1.4997	1.7865	2.1478	1.0864	0.8017	0.7516	2.05857	0.0122378	up
8.32	7.2	P23470	Receptor-type tyrosine-protein phosphatase gamma Homo sapiens GN	PTPRG	7	1.556	1.4859	1.3062	0.955	0.8017	0.3076	2.10633	0.0219226	up
52.09	51.2	P04843	Dolichyl-diphosphooligosaccharide--protein glycosyltransferase subunit 1 Homo sapiens GN	RPN1	48	1.5704	1.5996	2.0893	0.6427	0.6026	0.597	2.85475	0.00252168	up
26.44	53	P40926	Malate dehydrogenase, mitochondrial Homo sapiens GN	MDH2	16	1.5849	1.6904	1.6144	0.673	0.6081	0.7311	2.43003	3.52976e-05	up
6.75	50.7	O95295	SNARE-associated protein Snapin Homo sapiens GN	SNAPIN	7	1.5996	1.3677	1.1376	0.6982	0.5861	0.7311	2.03677	0.00770244	up
6.31	24.5	Q07021	Complement component 1 Q subcomponent-binding protein, mitochondrial Homo sapiens GN	C1QBP	3	1.6144	2.6303	2.0701	0.9204	0.955	1.1695	2.07389	0.0230406	up
36.33	79.7	P54920	Alpha-soluble NSF attachment protein Homo sapiens GN	NAPA	34	1.6293	2.0137	1.9409	1.0568	0.7798	0.879	2.05623	0.00260559	up
7.02	34.9	P27695	DNA-(apurinic or apyrimidinic site) lyase Homo sapiens GN	APEX1	8	1.7219	1.8365	1.0375	0.5916	0.4966	0.4285	3.0302	0.0155675	up
52.01	29.2	Q9NYU2	UDP-glucose:glycoprotein glucosyltransferase 1 Homo sapiens GN	UGGT1	34	1.7701	1.5136	1.9588	0.871	0.8091	0.879	2.04857	0.00239854	up
2.03	7.7	O75352	Mannose-P-dolichol utilization defect 1 protein Homo sapiens GN	MPDU1	1	1.7865	1.3305	0.912	0.5649	0.3105	0.492	2.94647	0.0281582	up
15.56	62.8	P61626	Lysozyme C Homo sapiens GN	LYZ	29	1.803	1.6904	1.4723	0.5346	0.4325	0.227	4.15853	0.000692154	up
91.02	63.5	B0I1T2	Unconventional myosin-Ig Homo sapiens GN	MYO1G	123	1.977	1.5849	1.9055	0.8318	0.871	0.8472	2.14408	0.00130506	up
9.68	13.6	Q9NSD9	Phenylalanine--tRNA ligase beta subunit Homo sapiens GN	FARSB	5	1.9953	2.1281	2.3988	1.1912	1.0965	0.8872	2.0543	0.00169519	up
9.84	44.8	Q53H82	Beta-lactamase-like protein 2 Homo sapiens GN	LACTB2	5	2.0137	2.3768	2.1478	1.1376	0.9727	1.1376	2.01309	0.000780219	up
6.01	54	Q9UHA4	Ragulator complex protein LAMTOR3 Homo sapiens GN	LAMTOR3	3	2.0137	2.5351	2.2284	0.879	0.955	0.8091	2.56411	0.000930187	up
4.03	35.7	P14174	Macrophage migration inhibitory factor Homo sapiens GN	MIF	9	2.5119	2.0701	1.8707	0.5395	0.5058	0.8472	3.40962	0.0022391	up
14.84	59.2	P62244	40S ribosomal protein S15a Homo sapiens GN	RPS15A	10	2.8054	2.0701	2.7542	0.8395	1.0093	0.879	2.79702	0.00252875	up
8	21.3	P43307	Translocon-associated protein subunit alpha Homo sapiens GN	SSR1	6	3.1046	2.7797	2.5586	0.4875	0.5702	0.9908	4.1215	0.000661361	up
8.23	28.9	P24158	Myeloblastin Homo sapiens GN	PRTN3	7	3.1623	3.2509	2.2699	1.8365	1.0471	1.0186	2.22518	0.0180635	up
5.8	43.2	Q9P1F3	Costars family protein ABRACL Homo sapiens GN	ABRACL	3	3.6308	4.7424	4.9204	1.7701	2.5351	1.0965	2.461	0.0104837	up
11.91	47	Q6GTX8	Leukocyte-associated immunoglobulin-like receptor 1 Homo sapiens GN	LAIR1	16	0.1259	0.1905	0.1629	0.8872	1.0666	1.0568	0.159204	0.000160069	down
14.98	48.5	P32119	Peroxiredoxin-2 Homo sapiens GN	PRDX2	14	0.1271	0.1306	0.1086	1.7865	1.9055	1.5704	0.069607	7.71449e-05	down
91.84	54.9	P15144	Aminopeptidase N Homo sapiens GN	ANPEP	123	0.1432	0.1585	0.1941	1.7865	1.7061	1.7378	0.094792	5.78293e-07	down
4.82	23.3	P09668	Pro-cathepsin H Homo sapiens GN	CTSH	4	0.1542	0.5058	0.7311	1.1803	1.2823	1.3932	0.360781	0.0100628	down
20.29	36.5	Q6JBY9	CapZ-interacting protein Homo sapiens GN	RCSD1	19	0.157	0.413	0.3945	0.8872	0.7244	0.6252	0.431196	0.0195326	down
10.87	45.7	P33241	Lymphocyte-specific protein 1 Homo sapiens GN	LSP1	12	0.2355	0.3048	0.4446	1.3677	1.1912	0.8872	0.285801	0.00586692	down
8.67	40.7	P30273	High affinity immunoglobulin epsilon receptor subunit gamma Homo sapiens GN	FCER1G	5	0.2466	0.4742	0.5445	1.2823	0.863	0.9638	0.406967	0.0166347	down
39.52	83.3	P63104	14-3-3 protein zeta/delta Homo sapiens GN	YWHAZ	95	0.2512	0.6252	0.673	1.3804	1.1169	0.929	0.452208	0.0286237	down
44.34	90.9	O00299	Chloride intracellular channel protein 1 Homo sapiens GN	CLIC1	189	0.263	0.4246	0.5058	1.1272	1.0093	0.8241	0.403094	0.00655333	down
4.72	47	Q9H3Z4	DnaJ homolog subfamily C member 5 Homo sapiens GN	DNAJC5	8	0.2679	0.5702	0.5598	0.871	0.9462	0.9908	0.497828	0.0110428	down
8.08	34.9	P13498	Cytochrome b-245 light chain Homo sapiens GN	CYBA	10	0.2938	0.2992	0.2377	1.3062	0.912	0.8318	0.272361	0.00748426	down
51.57	70.7	P04439	HLA class I histocompatibility antigen, A-3 alpha chain Homo sapiens GN	HLA-A	127	0.3162	0.3597	0.5152	1.0765	1.028	0.9204	0.393765	0.00129725	down
11.01	15.5	Q08722	Leukocyte surface antigen CD47 Homo sapiens GN	CD47	14	0.3221	0.4487	0.5058	0.9908	0.955	0.8954	0.449317	0.00102712	down
11.51	61.7	Q92478	C-type lectin domain family 2 member B Homo sapiens GN	CLEC2B	25	0.3281	0.597	0.6668	1.3552	1.2246	1.2134	0.419672	0.0028854	down
8.5	35.8	P06734	Low affinity immunoglobulin epsilon Fc receptor Homo sapiens GN	FCER2	10	0.3342	0.4018	0.4875	1.7219	1.4588	1.7061	0.250368	0.000220467	down
19.4	43	Q03405	Urokinase plasminogen activator surface receptor Homo sapiens GN	PLAUR	31	0.3436	0.6138	0.4966	1.2942	1.2359	1.1066	0.399813	0.0016175	down
22.92	74.5	P16949	Stathmin Homo sapiens GN	STMN1	20	0.3631	0.5297	0.631	1.3428	1.0864	0.929	0.453755	0.0130944	down
6.5	21.3	Q15833	Syntaxin-binding protein 2 Homo sapiens GN	STXBP2	5	0.3664	0.4169	0.4831	1.6904	1.1066	1.6904	0.282212	0.00555787	down
21.99	83.1	Q99497	Protein deglycase DJ-1 Homo sapiens GN	PARK7	20	0.3733	0.5754	0.52	1.2589	1.0568	1.1066	0.429156	0.00160373	down
7.6	62.2	P61769	Beta-2-microglobulin Homo sapiens GN	B2M	16	0.3733	0.4446	0.6668	1.1588	1.0965	0.8241	0.482139	0.0172232	down
5.92	53.3	Q8WUW1	Protein BRICK1 Homo sapiens GN	BRK1	6	0.3733	0.9036	0.9462	2.1478	1.7701	1.3552	0.421593	0.0258221	down
60.8	70.5	P0DMV9	Heat shock 70 kDa protein 1B Homo sapiens GN	HSPA1B	71	0.3767	0.5012	0.5346	1.1695	0.863	1.1695	0.441131	0.00615566	down
164.08	63	P46940	Ras GTPase-activating-like protein IQGAP1 Homo sapiens GN	IQGAP1	255	0.3873	0.6918	0.631	1.6904	1.3932	1.2359	0.395902	0.00587833	down
78.96	41.1	Q13464	Rho-associated protein kinase 1 Homo sapiens GN	ROCK1	53	0.3908	0.3076	0.4613	1.3932	1.0666	1.1588	0.320483	0.00155451	down
31.12	77.9	Q06830	Peroxiredoxin-1 Homo sapiens GN	PRDX1	33	0.3908	0.631	0.5649	1.6144	1.1588	1.1376	0.405723	0.0106225	down
5.94	18.6	Q12931	Heat shock protein 75 kDa, mitochondrial Homo sapiens GN	TRAP1	11	0.3945	0.3908	0.157	0.8091	1.3305	0.7798	0.322772	0.0279605	down
19.87	95.4	P60660	Myosin light polypeptide 6 Homo sapiens GN	MYL6	49	0.3981	0.5248	0.9036	1.2589	1.5704	0.9817	0.479271	0.0440461	down
10.38	37.9	Q6UVW9	C-type lectin domain family 2 member A Homo sapiens GN	CLEC2A	13	0.3981	0.6368	0.6486	1.4191	1.4859	1.2023	0.40988	0.00240135	down
348.83	50.9	Q15149	Plectin Homo sapiens GN	PLEC	215	0.4093	0.3597	0.4325	1.2942	1.3062	1.3932	0.300856	1.62645e-05	down
27.44	21.8	Q12884	Prolyl endopeptidase FAP Homo sapiens GN	FAP	15	0.413	0.492	0.6668	1.5849	1.4723	1.6749	0.332157	0.000378857	down
11.94	27.1	O95297	Myelin protein zero-like protein 1 Homo sapiens GN	MPZL1	10	0.4169	0.3873	0.4875	0.9376	0.9376	0.9908	0.450698	0.000110304	down
12.5	15.6	P55060	Exportin-2 Homo sapiens GN	CSE1L	8	0.4285	0.4699	0.5105	0.8872	1.1695	1.3804	0.40991	0.00952994	down
24.1	71.7	P52907	F-actin-capping protein subunit alpha-1 Homo sapiens GN	CAPZA1	26	0.4406	0.8318	0.912	1.6293	1.7378	1.4859	0.450113	0.00546436	down
14.21	26.7	P16930	Fumarylacetoacetase Homo sapiens GN	FAH	8	0.4406	0.5346	0.5861	1.1803	1.0965	1.0471	0.469719	0.000522888	down
1.95	16.6	Q07108	Early activation antigen CD69 Homo sapiens GN	CD69	1	0.4406	0.6607	0.4786	1.1695	1.5276	1.5276	0.373967	0.00302732	down
57.44	54.5	P08670	Vimentin Homo sapiens GN	VIM	57	0.4571	0.5702	0.5297	1.406	1.4322	1.3804	0.36908	1.66417e-05	down
16.94	70.8	Q99471	Prefoldin subunit 5 Homo sapiens GN	PFDN5	11	0.4571	0.8017	0.5754	1.6144	1.2706	1.0568	0.46532	0.0213489	down
25.48	37.9	P04839	Cytochrome b-245 heavy chain Homo sapiens GN	CYBB	23	0.4613	0.6026	0.8091	2.2699	1.8535	1.803	0.316043	0.00165457	down
22.01	24.3	O60879	Protein diaphanous homolog 2 Homo sapiens GN	DIAPH2	13	0.4699	0.597	0.52	1.5136	1.4723	1.4859	0.354868	1.59081e-05	down
17.52	33.5	Q00013	55 kDa erythrocyte membrane protein Homo sapiens GN	MPP1	12	0.4699	0.6607	0.7311	1.5849	1.1695	1.4588	0.441873	0.00575936	down
114.26	51.5	O75116	Rho-associated protein kinase 2 Homo sapiens GN	ROCK2	77	0.4786	0.5598	0.6252	1.2823	1.1588	1.2823	0.446796	0.000313675	down
24.92	76.1	Q04760	Lactoylglutathione lyase Homo sapiens GN	GLO1	24	0.4786	0.7798	0.4446	1.888	1.6749	1.7219	0.322245	0.000662812	down
9.84	17.7	Q4V328	GRIP1-associated protein 1 Homo sapiens GN	GRIPAP1	5	0.4786	0.263	0.4093	0.879	0.6194	1.0864	0.445257	0.032852	down
41.89	51.9	P54577	Tyrosine--tRNA ligase, cytoplasmic Homo sapiens GN	YARS	27	0.4831	0.52	0.5445	1.3677	1.4454	1.0471	0.400912	0.00332724	down
22.04	64.7	P40121	Macrophage-capping protein Homo sapiens GN	CAPG	31	0.4831	0.5916	0.7112	1.5704	1.406	1.028	0.445984	0.0130455	down
17.67	38.5	Q9P289	Serine/threonine-protein kinase 26 Homo sapiens GN	STK26	19	0.4966	0.6138	0.4875	1.4322	1.2706	1.0093	0.430457	0.00557364	down
4.28	13.8	P04156	Major prion protein Homo sapiens GN	PRNP	5	0.4966	0.3221	0.4325	1.2942	1.2474	1.3305	0.323132	0.000101049	down
27.21	38.2	P09769	Tyrosine-protein kinase Fgr Homo sapiens GN	FGR	22	0.5012	0.5702	0.6607	1.3183	1.2942	1.0666	0.470794	0.00217623	down
8.74	94.9	P04080	Cystatin-B Homo sapiens GN	CSTB	8	0.5105	0.5058	0.597	1.2246	1.0965	0.9908	0.487122	0.00155274	down
6.03	30.3	P24071	Immunoglobulin alpha Fc receptor Homo sapiens GN	FCAR	8	0.5248	0.4325	0.413	1.7701	1.6444	1.5136	0.278058	0.00013087	down
19.04	41.2	P08174	Complement decay-accelerating factor Homo sapiens GN	CD55	14	0.5395	0.5546	0.6138	1.3552	1.2474	0.9727	0.477694	0.00584119	down
144.75	48	O75369	Filamin-B Homo sapiens GN	FLNB	97	0.5445	0.4786	0.5152	1.3677	1.3428	1.1912	0.394264	0.000174213	down
44.58	64.6	P30685	HLA class I histocompatibility antigen, B-35 alpha chain Homo sapiens GN	HLA-B	118	0.5495	0.8166	0.673	1.977	1.803	1.1912	0.410183	0.0175109	down
19.14	38.5	P06280	Alpha-galactosidase A Homo sapiens GN	GLA	11	0.5649	0.8241	0.6026	1.5849	1.406	1.3804	0.455608	0.00154771	down
22.34	27.8	P17813	Endoglin Homo sapiens GN	ENG	23	0.5754	0.5297	0.631	1.2023	1.1695	1.4322	0.456388	0.00141476	down
9.92	16.7	O00115	Deoxyribonuclease-2-alpha Homo sapiens GN	DNASE2	5	0.5916	0.5808	0.5495	1.6596	1.6444	1.4191	0.36457	0.00022145	down
7.25	12.7	Q6UWB1	Interleukin-27 receptor subunit alpha Homo sapiens GN	IL27RA	4	0.6026	0.9727	0.7727	1.4997	1.4588	1.9055	0.48273	0.00927057	down
38.81	54.1	P07339	Cathepsin D Homo sapiens GN	CTSD	123	0.6081	0.787	0.6252	2.208	1.888	2.1086	0.325613	0.000226064	down
5.09	12.9	O43278	Kunitz-type protease inhibitor 1 Homo sapiens GN	SPINT1	5	0.6081	0.673	0.5598	1.7219	1.2942	1.1912	0.437549	0.00891263	down
22.13	9.1	Q04721	Neurogenic locus notch homolog protein 2 Homo sapiens GN	NOTCH2	15	0.6252	0.6607	0.5808	1.2474	1.1695	1.3183	0.499759	0.000217022	down
7.48	11.3	P36269	Gamma-glutamyltransferase 5 Homo sapiens GN	GGT5	4	0.6546	1.1272	0.5546	2.704	2.2699	3.8726	0.264104	0.0131162	down
12.19	22.1	P01730	T-cell surface glycoprotein CD4 Homo sapiens GN	CD4	6	0.6918	0.7379	0.5248	2.5823	2.0512	2.2284	0.284834	0.000637609	down
8.43	25.9	Q13155	Aminoacyl tRNA synthase complex-interacting multifunctional protein 2 Homo sapiens GN	AIMP2	6	0.6982	0.4169	0.6918	1.3305	1.3062	1.0765	0.486615	0.00668231	down
37.2	42	P19440	Gamma-glutamyltranspeptidase 1 Homo sapiens GN	GGT1	45	0.7178	0.6081	0.6252	1.3677	1.8197	1.6749	0.401271	0.00212868	down
22.15	63.2	P25789	Proteasome subunit alpha type-4 Homo sapiens GN	PSMA4	28	0.7178	0.6194	0.9817	2.1878	1.4997	1.556	0.442243	0.0165647	down
56.67	40	P23229	Integrin alpha-6 Homo sapiens GN	ITGA6	35	0.7379	1.028	0.871	1.9409	1.8365	1.7378	0.478115	0.00072035	down
47.74	31.9	P11215	Integrin alpha-M Homo sapiens GN	ITGAM	28	0.7727	0.5248	0.3664	1.4454	1.2823	1.4191	0.401249	0.00299755	down
16.6	47.7	P00492	Hypoxanthine-guanine phosphoribosyltransferase Homo sapiens GN	HPRT1	13	0.7943	0.9908	0.871	2.2491	1.3677	1.8535	0.485549	0.0229384	down
16.94	38.7	Q6XQN6	Nicotinate phosphoribosyltransferase Homo sapiens GN	NAPRT	11	0.8017	0.4875	0.631	1.4859	1.3932	1.8197	0.408658	0.00424492	down
2.44	14.6	P50225	Sulfotransferase 1A1 Homo sapiens GN	SULT1A1	3	0.8166	0.4656	0.1959	1.0093	1.8197	1.5704	0.335978	0.031347	down
5.16	57	Q9H299	SH3 domain-binding glutamic acid-rich-like protein 3 Homo sapiens GN	SH3BGRL3	8	0.871	0.879	1.1272	1.8365	2.0512	2.0324	0.486005	0.000730624	down
48.86	39.3	P18433	Receptor-type tyrosine-protein phosphatase alpha Homo sapiens GN	PTPRA	35	0.929	1.4191	1.3677	2.704	2.9376	1.8535	0.495764	0.0258574	down
18.02	35.9	P09493	Tropomyosin alpha-1 chain Homo sapiens GN	TPM1	24	0.929	0.7656	0.5808	1.888	1.9953	1.977	0.388274	0.000351474	down
35.58	17.6	Q7Z5N4	Protein sidekick-1 Homo sapiens GN	SDK1	26	0.9462	0.3532	0.4365	1.9231	1.4322	1.556	0.35345	0.0110779	down
20.74	13.1	Q96RT1	Protein LAP2 Homo sapiens GN	ERBB2IP	15	0.9462	0.7047	1.0375	2.0512	1.3305	2.0701	0.493122	0.0248149	down
12.31	15.4	P32942	Intercellular adhesion molecule 3 Homo sapiens GN	ICAM3	9	0.9462	0.5861	0.4571	1.888	1.6904	2.1677	0.346217	0.00341031	down
18.11	36.9	P16671	Platelet glycoprotein 4 Homo sapiens GN	CD36	20	0.9817	0.9462	0.5105	3.6644	3.4041	3.1046	0.239691	0.000311951	down
8.74	19	P13473	Lysosome-associated membrane glycoprotein 2 Homo sapiens GN	LAMP2	13	1.1272	0.8472	0.4966	1.977	1.6444	1.9588	0.442816	0.00810598	down
6.15	14.1	Q13492	Phosphatidylinositol-binding clathrin assembly protein Homo sapiens GN	PICALM	4	1.1272	0.7447	0.9036	2.5351	3.1623	2.8054	0.326422	0.000854769	down
4.29	24.4	P32970	CD70 antigen Homo sapiens GN	CD70	2	1.2474	0.6792	0.8954	1.8707	2.6303	2.6303	0.39572	0.00898407	down
21.82	31.8	P20073	Annexin A7 Homo sapiens GN	ANXA7	14	1.3062	1.2359	0.9638	2.8576	2.6303	2.8054	0.422739	0.000216957	down
6.37	43.8	P31949	Protein S100-A11 Homo sapiens GN	S100A11	9	1.4997	1.5276	1.2474	2.8314	3.02	2.8054	0.493797	0.000198554	down
8.91	41.2	P36405	ADP-ribosylation factor-like protein 3 Homo sapiens GN	ARL3	6	2.6792	2.208	1.5996	5.2	3.342	5.7016	0.455419	0.0298458	down
